# Supplementary material for: Revealing the Viral Community in the Hadal Sediment of the New Britain Trench
Source: Genes (Basel). 2021 Jun 29;12(7):990. doi: 10.3390/genes12070990 (PMC8306916; doi:10.3390/genes12070990)
Supplement: Supplementary file 1 [file genes-12-00990-s001.zip]

Archive with 7 entries (7 files):
- Supplemental Figure S1 and Supplemental Figure S2.pdf
- Supplemental Table S1.xlsx
- Supplemental Table S2.xlsx
- Supplemental Table S3.xlsx
- Supplemental Table S4.xlsx
- Supplemental Table S5.xlsx
- Supplemental Table S6.xlsx
