# Supplementary material for: Revealing the Viral Community in the Hadal Sediment of the New Britain Trench
Source: Genes (Basel). 2021 Jun 29;12(7):990. doi: 10.3390/genes12070990 (PMC8306916; doi:10.3390/genes12070990)
Supplement: Supplementary file 1 [file genes-12-00990-s001.zip › Supplemental Table S1.xlsx]

## Sheet: Supplemental Table S1
Supplemental Table S1. Assembly of metagenomic sequencing on the New Britain Trench sediment samples and identification of viral genome/metavirome.
	NBT-1	NBT-2	NBT-3	Total
Number Illumina Libraries	2	2	2	6
Raw data(Gb)	35.92+28.37	31.82+20.25	24.89+21.39
Total Raw data(Gb)	64.29	52.06	46.27	162.62
Clean data	31.33+24.27	28.16+17.56	22.32+18.12
Total clean data(Gb)	55.6	45.72	40.44	141.76
Viral reads (Mb)	~ 7	~ 9	~ 13	~ 29
Viral contigs				40267
