# Supplementary material for: Revealing the Viral Community in the Hadal Sediment of the New Britain Trench
Source: Genes (Basel). 2021 Jun 29;12(7):990. doi: 10.3390/genes12070990 (PMC8306916; doi:10.3390/genes12070990)
Supplement: Supplementary file 1 [file genes-12-00990-s001.zip › Supplemental Table S2.xlsx]

## Sheet: Supplemental Table S2
Supplemental Table S2. The relative abundance of virus identified in NBT sediment at a family level.
Classification at Family leval	Relative abundance (%)
	NBT1 (1-5 cmsf)	NBT-2(5-10 cmsf)	NBT-3(10-15 cmsf)
Ackermannviridae	0.0010236	0.00179435	0.00179392
Alphaflexiviridae	0	0	5.02968e-05
Alphasatellitidae	0	0	5.02968e-05
Amalgaviridae	0	0	3.35312e-05
Ampullaviridae	0	0	0
Autolykiviridae	0.000210742	0.000131294	0.000100594
Bacilladnaviridae	0	0	0
Betaflexiviridae	0.000210742	0.000153176	6.70623e-05
Bicaudaviridae	6.02119e-05	6.5647e-05	0.000217953
Bidnaviridae	0	0	0
Bornaviridae	0	2.18823e-05	3.35312e-05
Carmotetraviridae	0	0	0
Corticoviridae	0.000120424	4.37646e-05	3.35312e-05
Cruciviridae	0	2.18823e-05	0
Dinodnavirus	0	0	3.35312e-05
Endornaviridae	3.0106e-05	0	0
Fuselloviridae	0	6.5647e-05	3.35312e-05
Gammaflexiviridae	3.0106e-05	2.18823e-05	0
Genomoviridae	6.02119e-05	0	3.35312e-05
Guttaviridae	0	0	3.35312e-05
Inoviridae	0.000120424	0.000196941	8.38279e-05
Iridoviridae	0.00430515	0.00242894	0.00181068
Lavidaviridae_all	0.00307081	0.00212258	0.00129095
Leviviridae	3.0106e-05	0	0
Lipothrixviridae	0.000180636	0.000262588	8.38279e-05
Marseilleviridae	0.000722543	0.00100659	0.000620327
Medioniviridae	0	0	0
Mesoniviridae	0	0	0
Metaviridae	0.00015053	2.18823e-05	0
Microviridae	0.00611151	0.002976	0.0195822
Mimiviridae	0.0548531	0.032911	0.0234383
Myoviridae	0.165372	0.156765	0.169265
Nairoviridae	0	0	0
Nanoviridae	3.0106e-05	0	3.35312e-05
Narnaviridae	0	0	0
Nudiviridae	0.00015053	8.75293e-05	0.00015089
Nyamiviridae	0	0	0
Partitiviridae	0	0	3.35312e-05
Peribunyaviridae	0	0	0
Permutotetraviridae	0	0	0
Phycodnaviridae	0.0282695	0.0174402	0.0160111
Pithoviridae	0.00487717	0.00216635	0.000888576
Pleolipoviridae	3.0106e-05	0	0
Pneumoviridae	6.02119e-05	0	0
Podoviridae	0.0766799	0.0885577	0.081749
Portogloboviridae	0	2.18823e-05	3.35312e-05
Reoviridae	9.03179e-05	8.75293e-05	6.70623e-05
Rudiviridae	0	0	0
Salterprovirus	3.0106e-05	0	0
Siphoviridae	0.194966	0.244666	0.251249
Smacoviridae	0	0	3.35312e-05
Solemoviridae	0	0	0
Sphaerolipoviridae	0	2.18823e-05	3.35312e-05
Spiraviridae	3.0106e-05	6.5647e-05	3.35312e-05
Tectiviridae	0.000120424	0	6.70623e-05
Tombusviridae	0	6.5647e-05	3.35312e-05
Totiviridae	0	0	3.35312e-05
unclassified archaeal viruses	0.0040342	0.00245082	0.00182745
unclassified bacterial viruses	0.0660224	0.0698265	0.0690239
unclassified Bunyavirales	6.02119e-05	0	0
unclassified Caudovirales	0.00415462	0.00415764	0.00471113
unclassified dsDNA phages	0.00466643	0.00542681	0.00606914
unclassified Ligamenvirales	0	0	0
unclassified Nidovirales	0.00015053	6.5647e-05	0
unclassified Ourmiavirus	3.0106e-05	0	0
unclassified Satellite Nucleic Acids	0	0	0
unclassified ssDNA satellites	0	0	0
unclassified viruses	0.109556	0.0881857	0.0799886
uncultured algal virus	0	0	0
uncultured archaeal virus	0	6.5647e-05	0.000100594
uncultured marine virus	0.0192678	0.0218167	0.0280656
uncultured Mediterranean phage	0.0441354	0.0521237	0.0497603
uncultured Mediterranean phage MEDS group	6.02119e-05	6.5647e-05	8.38279e-05
uncultured Mediterranean phage uvDeep	0.0391679	0.0375282	0.0367166
uncultured Mediterranean phage uvMED	0.164047	0.161185	0.150706
uncultured phage MedDCM	0.00264933	0.00291035	0.00380579
