# Supplementary material for: Revealing the Viral Community in the Hadal Sediment of the New Britain Trench
Source: Genes (Basel). 2021 Jun 29;12(7):990. doi: 10.3390/genes12070990 (PMC8306916; doi:10.3390/genes12070990)
Supplement: Supplementary file 1 [file genes-12-00990-s001.zip › Supplemental Table S3.xlsx]

## Sheet: Supplemental Table S3.
Supplemental Table S3. Viral community compositions of the NBT sediment and some hadal aquatic habitats.
type	MT-W-0-FL	MT-W-0-PA	MT-W-4000-FL	MT-W-4000-PA	MT-W-10500-FL	MT-W-10400-PA	Yap-W-5000	Yap-W-5700	Yap-W-6000	AVERAGE of water sample	NBT-1	NBT-2	NBT-3	AVERAGE of NBT sediment	Mann-Whitney Rank Sum Test (P-value)
Siphoviridae	2.48373	2.64012	4.11762	13.0406	3.70362	7.2751	3.35567	3.3004	4.51795	4.9372	19.4966	24.4666	25.1249	23.0294	0.016
Myoviridae	40.6084	55.6489	23.9823	24.6332	17.4237	34.0197	6.24375	5.69297	16.3348	24.9542	16.5372	15.6765	16.9265	16.3801	0.355
uncultured_Mediterranean_phage_uvMED	34.6321	24.0049	23.1337	16.8298	12.3211	17.3515	25.1439	24.946	22.2342	22.2886	16.4047	16.1185	15.0706	15.8646	0.064
unclassified_viruses	13.5792	9.01041	12.4828	9.74124	6.9879	13.7741	24.3242	22.8124	22.5164	15.0254	10.9556	8.81857	7.99886	9.25766	0.139
Podoviridae	1.7651	1.15977	1.51302	4.99173	1.78419	3.94591	1.087	1.31578	1.07589	2.07093	7.66799	8.85577	8.1749	8.23289	0.016
unclassified_bacterial_viruses	0.75797	0.87303	5.41749	7.37555	4.48207	6.8988	1.27381	2.95408	1.44269	3.49728	6.60224	6.98265	6.90239	6.82909	0.133
Mimiviridae	0.80207	1.57552	1.42421	7.20696	39.1727	8.22761	0.24197	0.22304	0.20198	6.564	5.48531	3.2911	2.34383	3.70675	0.46
uncultured_Mediterranean_phage	2.88112	1.90769	22.3159	3.74753	10.0188	5.02385	27.0623	23.8699	22.3032	13.2367	4.41354	5.21237	4.97603	4.86731	0.579
uncultured_Mediterranean_phage_uvDeep	0.2194	0.10919	2.54243	1.22712	1.29212	0.62194	5.95628	6.29408	5.63689	2.65549	3.91679	3.75282	3.67166	3.78042	0.46
Phycodnaviridae	1.23021	2.13904	1.60991	7.73622	1.75237	1.06879	0.31021	0.25602	0.25671	1.81772	2.82695	1.74402	1.60111	2.05736	0.355
uncultured_marine_virus	0.13903	0.11089	0.43033	0.85792	0.25342	0.28745	4.40486	7.11715	2.76487	1.81844	1.92678	2.18167	2.80656	2.305	0.355
Microviridae	0.00084	0.00302	0.01776	0.04695	0.06705	0.00653	0.03603	0.10124	0.03358	0.0347778	0.61115	0.2976	1.95822	0.955657	0.016
Pithoviridae	0.0217	0.04903	0.02826	0.2689	0.12614	0.30313	0.01059	0.01406	0.00789	0.0921889	0.48772	0.21663	0.08886	0.264403	0.139
unclassified_dsDNA_phages	0.12546	0.09289	0.13241	0.51859	0.07955	0.28222	0.06192	0.40903	0.2265	0.214286	0.46664	0.54268	0.60691	0.538743	0.027
Iridoviridae	0.03888	0.14689	0.0662	0.42896	0.00909	0.09799	0.00981	0.01149	0.01021	0.0910578	0.43052	0.24289	0.18107	0.284827	0.042
unclassified_Caudovirales	0.12431	0.13317	0.23172	0.42256	0.1091	0.22604	0.05316	0.12044	0.06389	0.164932	0.41546	0.41576	0.47111	0.43411	0.042
unclassified_archaeal_viruses	0.00153	0.00132	0.0218	0.04055	0.02046	0	0.00965	0.00919	0.01263	0.0130144	0.40342	0.24508	0.18274	0.27708	0.016
Lavidaviridae_all	0.00867	0.00642	0.00646	0.01921	0.0125	0.10975	0.00172	0.00162	0.00232	0.0187411	0.30708	0.21226	0.12909	0.216143	0.016
uncultured_phage_MedDCM	0.47921	0.32317	0.36251	0.54954	0.22274	0.27308	0.19579	0.22304	0.18535	0.312714	0.26493	0.29103	0.38058	0.31218	0.497
Ackermannviridae	0.00629	0.00573	0.03552	0.06616	0.04091	0.07317	0.03709	0.03028	0.02568	0.0356478	0.10236	0.17943	0.17939	0.153727	5.2e-05
Marseilleviridae	0.00437	0.00636	0.02422	0.10884	0.01591	0.06533	0.00322	0.00378	0.00379	0.0262022	0.07225	0.10066	0.06203	0.0783133	0.096
Autolykiviridae	0.00023	0.00031	0	0.0064	0	0	6e-05	0.00014	0	0.000793333	0.02107	0.01313	0.01006	0.0147533	0.014
Betaflexiviridae	0	0.00031	0	0	0	0	0	0	0	3.44444e-05	0.02107	0.01532	0.00671	0.0143667	0.004
Lipothrixviridae	0.00084	0	0	0	0	0	0.00011	0.00014	0	0.000121111	0.01806	0.02626	0.00838	0.0175667	0.01
Metaviridae	0	0.00031	0.02503	0	0	0	0	0	0	0.00281556	0.01505	0.00219	0	0.00574667	0.226
Nudiviridae	0.0013	0.00403	0.01453	0.02561	0	0.01437	0.00089	0.00149	0.00011	0.00692556	0.01505	0.00875	0.01509	0.0129633	0.139
unclassified_Nidovirales	0	0	0	0	0	0.00392	0	0	0	0.000435556	0.01505	0.00656	0	0.00720333	0.052
Corticoviridae	0.00023	0.00031	0.02099	0.0128	0.06591	0.00392	0.00604	0.00014	0.00011	0.0122722	0.01204	0.00438	0.00335	0.00659	0.853
Inoviridae	0.00092	0.00132	0.03149	0.03735	0.02386	0.01437	0.15887	0.279	0.12999	0.0752411	0.01204	0.01969	0.00838	0.01337	0.267
Tectiviridae	0	0	0.00242	0	0	0	0.00166	0.00176	0.00063	0.000718889	0.01204	0	0.00671	0.00625	0.2
