# Supplementary material for: Revealing the Viral Community in the Hadal Sediment of the New Britain Trench
Source: Genes (Basel). 2021 Jun 29;12(7):990. doi: 10.3390/genes12070990 (PMC8306916; doi:10.3390/genes12070990)
Supplement: Supplementary file 1 [file genes-12-00990-s001.zip › Supplemental Table S4.xlsx]

## Sheet: Supplemental Table S4
Supplemental Table S4. Clustered among NBT sediment,cold seep sediments, seawater, wetland, permafrost and viral RefSeq based on vConTACT2
	VC	Size	Internal Weight	External Weight	Quality	P-value	Min Dist	Max Dist	Total Dist	Below Thres	Taxon Prediction Score	Avg Dist	Genera	Families	Orders	Members
0	VC_0_0	2	174.786	631.564	0.216762	0.0457607	2.23607	2.23607	1	1	1	2.23607	1	1	1	Achromobacter~phage~83-24,Achromobacter~phage~JWX
1	VC_10000_0	4	23.0984	5.82991	0.79847	0.0115517	1.41421	2	6	6	1	1.72374	1	1	1	GOV_bin_1119_contig-100_56,GOV_bin_1119_contig-100_97,GOV_bin_2361_contig-100_77,Tp2_38_DCM_contig-100_543
2	VC_10001_0	14	2788.22	5395.1	0.340719	5.4428e-54	1	7.48331	91	91	1	4.32046	1	1	1	GOV_bin_2365_contig-100_5,GOV_bin_4499_contig-100_0,GOV_bin_465_contig-100_18,GOV_bin_5213_contig-100_16,GOV_bin_5426_contig-100_0,Tp1_102_SUR_0-0d2_scaffold46003,Tp1_102_SUR_0-0d2_scaffold59696,Tp1_111_SUR_0-0d2_scaffold23490,Tp1_18_DCM_0-0d2_scaffold36277,Tp1_32_SUR_0-0d2_scaffold126844,Tp1_32_SUR_0-0d2_scaffold52768,Tp1_72_MES_0-0d2_scaffold80973,Tp1_72_SUR_0-0d2_scaffold15103,Tp1_76_DCM_0-0d2…
3	VC_10002_0	48	9792.06	9057.06	0.519497	1.50823e-126	0	6.85565	1128	1128	1	2.82562	1	1	1	GOV_bin_2676_contig-100_1,GOV_bin_2885_contig-100_9,GOV_bin_2906_contig-100_323,GOV_bin_3194_contig-100_14,GOV_bin_3494_contig-100_42,GOV_bin_4028_contig-100_141,GOV_bin_4247_contig-100_7,GOV_bin_4864_contig-100_203,GOV_bin_4920_contig-100_70,GOV_bin_4992_contig-100_31,GOV_bin_51451_contig-100_89,GOV_bin_5332_contig-100_55,GOV_bin_5589_contig-100_11,GOV_bin_5589_contig-100_91,GOV_bin_5663_contig-…
4	VC_10003_0	4	32.0984	50.8117	0.387147	0.000249842	0	1	6	6	1	0.5	1	1	1	GOV_bin_5374_contig-100_153,GOV_bin_8519_contig-100_385,Tp1_102_SUR_0-0d2_scaffold50257,Tp1_41_DCM_0-0d2_C8265137
5	VC_10004_0	1	0	345.377	0	0	0	0	1	1	1	0	1	1	1	GOV_bin_771_contig-100_85
6	VC_10008_0	3	428.192	1644.86	0.206551	0.00152643	4.79583	6.55744	3	3	1	5.83923	1	1	1	Tp1_102_MES_0-0d2_scaffold13719,Tp1_102_MES_0-0d2_scaffold6390,Tp1_102_SUR_0-0d2_scaffold26087
7	VC_10009_0	19	1146.3	1706.54	0.401809	1.2889e-08	1.41421	5	171	171	1	3.17556	1	1	1	GOV_bin_3303_contig-100_17,GOV_bin_3904_contig-100_123,GOV_bin_5328_contig-100_15,GOV_bin_6073_contig-100_14,Tp1_100_SUR_0-0d2_scaffold11242,Tp1_100_SUR_0-0d2_scaffold56615,Tp1_109_SUR_0-0d2_scaffold165180,Tp1_111_SUR_0-0d2_scaffold20549,Tp1_123_SUR_0-0d2_scaffold21553,Tp1_137_SUR_0-0d2_C3269609,Tp1_138_SUR_0-0d2_scaffold42173,Tp1_31_SUR_0-0d2_scaffold54031,Tp1_38_DCM_0-0d2_scaffold48642,Tp1_39_S…
8	VC_10010_0	4	23.0984	72.4542	0.241735	0.0152592	1.73205	2	6	6	1	1.86603	1	1	1	GOV_bin_4742_contig-100_39,GOV_bin_882_contig-100_41,Tp1_31_SUR_0-0d2_scaffold203109,Tp2_62_SUR_contig-100_819
9	VC_10011_0	2	3.34973	127.258	0.0256473	0.228155	2.23607	2.23607	1	1	1	2.23607	1	1	1	GOV_bin_2082_contig-100_181,GOV_bin_5236_contig-100_85
10	VC_10012_0	2	1.82341	0	1	0	1.41421	1.41421	1	1	1	1.41421	1	1	1	GOV_bin_1119_contig-100_7,Tp1_36_SUR_0-0d2_scaffold32378
11	VC_10013_0	4	89.5429	567.98	0.136182	0.000705957	1.41421	2.44949	6	6	1	2.0522	1	1	1	GOV_bin_1119_contig-100_75,GOV_bin_15_contig-100_121,Tp1_102_SUR_0-0d2_scaffold64420,Tp1_65_SUR_0-0d2_scaffold24501
12	VC_10014_0	3	21.4937	202.283	0.0960496	0.0742502	1.41421	1.73205	3	3	1	1.62611	1	1	1	GOV_bin_1334_contig-100_53,GOV_bin_4757_contig-100_55,Tp1_39_DCM_0-0d2_scaffold120384
13	VC_10015_0	13	1480.91	2202.01	0.402102	6.31103e-29	1.41421	6	78	78	1	3.43759	1	1	1	GOV_bin_15_contig-100_84,GOV_bin_4850_contig-100_52,GOV_bin_6392_contig-100_21,GOV_bin_7683_contig-100_4,Tp1_100_SUR_0-0d2_scaffold6831,Tp1_102_DCM_0-0d2_scaffold107181,Tp1_102_DCM_0-0d2_scaffold96231,Tp1_102_MES_0-0d2_scaffold100332,Tp1_122_MES_0-0d2_scaffold83063,Tp1_123_DCM_0-0d2_scaffold30256,Tp1_124_DCM_0-0d2_scaffold34325,Tp1_124_SUR_0-0d2_scaffold1290,Tp1_41_DCM_0-0d2_C8276073
14	VC_10017_0	4	74.3391	41.7124	0.64057	0.000288364	0	1.73205	6	6	1	1.09341	1	1	1	GOV_bin_6224_contig-100_394,Tp2_111_DCM_contig-100_1766,Tp2_123_DCM_contig-100_1157,Tp2_72_DCM_contig-100_1998
15	VC_1001_0	6	170.195	822.977	0.171365	0.00404415	0	2.44949	15	15	1	1.89478	1	1	1	GOV_bin_1865_contig-100_75,Tp1_124_SUR_0-0d2_scaffold117393,Tp1_125_SUR_0-0d2_C3579185,Tp1_137_SUR_0-0d2_C3274435,Tp1_32_SUR_0-0d2_scaffold82176,Tp1_62_SUR_0-0d2_scaffold91237
16	VC_10020_0	3	62.8075	685.537	0.0839286	0.00479617	2.23607	3	3	3	1	2.68817	1	1	1	GOV_bin_4226_contig-100_21,GOV_bin_5671_contig-100_23,GOV_bin_7158_contig-100_222
17	VC_10021_0	2	3.0487	69.4119	0.0420739	0.191471	2.23607	2.23607	1	1	1	2.23607	1	1	1	GOV_bin_8229_contig-100_101,Tp1_67_SUR_0-0d2_scaffold103832
18	VC_10022_0	4	101.192	325.149	0.237349	0.000884707	1.41421	3.87298	6	6	1	2.69666	1	1	1	GOV_bin_2141_contig-100_8,GOV_bin_4950_contig-100_55,Tp1_102_MES_0-0d2_scaffold150080,Tp1_72_DCM_0-0d2_C4363664
19	VC_10023_0	1	0	33.2273	0	0	0	0	1	1	1	0	1	1	1	Tp2_23_DCM_contig-100_93
20	VC_10025_0	2	3.65076	20.0206	0.154227	0.184041	2	2	1	1	1	2	1	1	1	GOV_bin_5427_contig-100_133,GOV_bin_6576_contig-100_75
21	VC_10027_0	4	56.8038	112.539	0.335437	0.00697284	1.41421	4.3589	6	6	1	3.48965	1	1	1	GOV_bin_5308_contig-100_128,GOV_bin_5597_contig-100_76,Tp1_18_SUR_0-0d2_scaffold5149,Tp2_56_SUR_contig-100_32
22	VC_10028_0	3	17.8147	9.38456	0.65497	0.134143	1.41421	2	3	3	1	1.60948	1	1	1	GOV_bin_1119_contig-100_86,GOV_bin_15_contig-100_209,GOV_bin_668_contig-100_100
23	VC_10029_0	16	3113.52	7854.44	0.283874	1.19403e-38	1.73205	5.56776	120	120	1	3.83772	1	1	1	GOV_bin_1310_contig-100_1,GOV_bin_2134_contig-100_11,GOV_bin_287_contig-100_1,GOV_bin_3065_contig-100_19,GOV_bin_3325_contig-100_146,GOV_bin_3592_contig-100_3,GOV_bin_8535_contig-100_4,GOV_bin_89_contig-100_7,Tp1_102_DCM_0-0d2_scaffold129426,Tp1_122_DCM_0-0d2_scaffold1055,Tp1_33_SUR_0-0d2_scaffold128503,Tp1_39_DCM_0-0d2_scaffold124864,Tp1_72_MES_0-0d2_scaffold176033,Tp1_72_MES_0-0d2_scaffold74536…
24	VC_10030_0	6	147.76	888.407	0.142602	0.101061	1.41421	3.74166	15	15	1	2.57683	1	1	1	GOV_bin_5864_contig-100_27,GOV_bin_8361_contig-100_223,Tp1_102_SUR_0-0d2_scaffold82128,Tp1_58_DCM_0-0d2_scaffold8439,Tp1_65_SUR_0-0d2_C5680923,Tp1_78_DCM_0-0d2_scaffold63242
25	VC_10031_0	5	150.588	144.09	0.511025	6.86513e-06	2	3.87298	10	10	1	3.07535	1	1	1	GOV_bin_3003_contig-100_28,GOV_bin_5118_contig-100_243,GOV_bin_769_contig-100_197,Tp1_65_DCM_0-0d2_scaffold65115,Tp1_76_SUR_0-0d2_scaffold98857
26	VC_10032_0	2	11.0426	51.0946	0.177713	0.0604485	3	3	1	1	1	3	1	1	1	GOV_bin_4096_contig-100_2,Tp1_52_SUR_0-0d2_scaffold109697
27	VC_10033_0	1	0	233.521	0	0	0	0	1	1	1	0	1	1	1	Tp1_122_SUR_0-0d2_C4629685
28	VC_10034_0	2	15.2583	12.3882	0.551907	0.144422	3	3	1	1	1	3	1	1	1	GOV_bin_614_contig-100_22,GOV_bin_97_contig-100_102
29	VC_10035_0	2	15.0153	7.24004	0.674683	0.5	2.23607	2.23607	1	1	1	2.23607	1	1	1	GOV_bin_1119_contig-100_9,Tp1_22_SUR_0-0d2_scaffold160061
30	VC_10036_0	3	14.8482	22.4917	0.397651	0.0507356	2.44949	3.31662	3	3	1	2.92204	1	1	1	GOV_bin_1121_contig-100_108,GOV_bin_2702_contig-100_34,Tp3_RedSeaArabianUp_SURDCM_contig-100_7191
31	VC_10037_0	5	65.805	19.8332	0.768407	0.00258072	0	2	10	10	1	1.51708	1	1	1	GOV_bin_1593_contig-100_15,GOV_bin_5306_contig-100_77,GOV_bin_5586_contig-100_81,GOV_bin_6980_contig-100_117,GOV_bin_8460_contig-100_86
32	VC_10038_0	2	9.39857	62.1135	0.131426	0.0962019	1.41421	1.41421	1	1	1	1.41421	1	1	1	GOV_bin_4888_contig-100_98,Tp3_RedSeaArabianUp_SURDCM_contig-100_4369
33	VC_10039_0	13	417.123	133.401	0.757684	1.90348e-07	0	3	78	78	1	1.26379	1	1	1	GOV_bin_1124_contig-100_118,GOV_bin_2362_contig-100_32,GOV_bin_2439_contig-100_0,GOV_bin_4660_contig-100_39,GOV_bin_4823_contig-100_36,GOV_bin_5440_contig-100_168,GOV_bin_5644_contig-100_4,GOV_bin_5658_contig-100_24,GOV_bin_5746_contig-100_103,GOV_bin_5950_contig-100_17,GOV_bin_6218_contig-100_24,Tp1_102_DCM_0-0d2_scaffold87004,Tp1_42_DCM_0-0d2_C6775309
34	VC_1003_0	2	112.462	89.8398	0.555912	0.185547	5	5	1	1	1	5	1	1	1	k141_2951061_length_34046_cov_78.3975,k141_343432_length_41001_cov_35.3375
35	VC_10040_0	5	50.8162	53.9393	0.485093	9.49411e-05	0	1.41421	10	10	1	1.27279	1	1	1	GOV_bin_1121_contig-100_19,GOV_bin_3815_contig-100_14,GOV_bin_4318_contig-100_169,GOV_bin_4996_contig-100_47,GOV_bin_6327_contig-100_19
36	VC_10042_0	1	0	51.6605	0	0	0	0	1	1	1	0	1	1	1	GOV_bin_7130_contig-100_624
37	VC_10043_0	3	25.5513	234.712	0.0981747	0.00276245	1.73205	2.23607	3	3	1	1.98937	1	1	1	GOV_bin_2079_contig-100_32,GOV_bin_4356_contig-100_154,Tp3_RedSeaArabianUp_SURDCM_contig-100_17283
38	VC_10046_0	6	61.5218	471.535	0.115413	0.00677579	1.73205	2.44949	15	15	1	2.16495	1	1	1	GOV_bin_2186_contig-100_19,GOV_bin_405_contig-100_120,Tp2_22_SUR_contig-100_2310,Tp2_30_DCM_contig-100_1700,Tp2_33_SUR_contig-100_806,Tp2_36_DCM_contig-100_2529
39	VC_10048_0	2	4.65076	21.0003	0.181308	0.0858152	1.41421	1.41421	1	1	1	1.41421	1	1	1	Tp1_33_SUR_0-0d2_scaffold138337,Tp1_36_DCM_0-0d2_scaffold82912
40	VC_10049_0	2	12.7749	23.2705	0.354412	0.5	2	2	1	1	1	2	1	1	1	GOV_bin_1121_contig-100_30,Tp3_RedSeaArabianUp_SURDCM_contig-100_18134
41	VC_1004_0	2	98.9725	42.5301	0.699439	0.131776	0	0	1	1	1	0	1	1	1	k127_268612_length_15269_cov_8.0000,k127_46464_length_15264_cov_8.0000
42	VC_10051_0	4	88.4005	157.062	0.360138	4.44509e-05	0	3	6	6	1	2.19841	1	1	1	GOV_bin_1121_contig-100_34,GOV_bin_2743_contig-100_54,Tp1_36_SUR_0-0d2_scaffold35583,Tp1_58_DCM_0-0d2_scaffold37191
43	VC_10052_0	1	0	9.69945	0	0	0	0	1	1	1	0	1	1	1	Tp2_36_DCM_contig-100_1937
44	VC_10053_0	3	14.7176	1.1583	0.927041	0.172889	2	2	3	3	1	2	1	1	1	GOV_bin_1121_contig-100_40,GOV_bin_136_contig-100_96,Tp1_36_SUR_0-0d2_scaffold45634
45	VC_10054_0	21	1228.93	1182.47	0.509632	2.71597e-18	0	3	210	210	1	1.87002	1	1	1	GOV_bin_1121_contig-100_43,GOV_bin_1690_contig-100_5,GOV_bin_3556_contig-100_25,GOV_bin_3865_contig-100_290,GOV_bin_418_contig-100_7,GOV_bin_4515_contig-100_19,GOV_bin_4903_contig-100_10,GOV_bin_5195_contig-100_0,GOV_bin_5688_contig-100_88,GOV_bin_6899_contig-100_282,GOV_bin_7050_contig-100_5,Tp1_102_DCM_0-0d2_scaffold41247,Tp1_109_DCM_0-0d2_C7648104,Tp1_23_DCM_0-0d2_C3170495,Tp1_25_DCM_0-0d2_sca…
46	VC_10056_0	10	291.555	872.684	0.250425	9.68299e-08	0	2.64575	45	45	1	1.47029	1	1	1	GOV_bin_160_contig-100_41,GOV_bin_1789_contig-100_1,GOV_bin_4988_contig-100_45,GOV_bin_92_contig-100_137,Tp1_100_DCM_0-0d2_scaffold78446,Tp1_122_DCM_0-0d2_C2712846,Tp1_45_SUR_0-0d2_C7133014,Tp1_56_SUR_0-0d2_scaffold40876,Tp1_58_DCM_0-0d2_scaffold119326,Tp3_RedSeaArabianUp_SURDCM_contig-100_19147
47	VC_10058_0	12	378.327	532.891	0.415188	3.21045e-06	0	2.82843	66	66	1	1.53483	1	1	1	GOV_bin_1868_contig-100_0,GOV_bin_2038_contig-100_5,GOV_bin_3360_contig-100_7,GOV_bin_3710_contig-100_14,GOV_bin_4236_contig-100_13,GOV_bin_6009_contig-100_5,Tp1_102_DCM_0-0d2_scaffold47599,Tp1_102_SUR_0-0d2_scaffold60582,Tp1_137_SUR_0-0d2_C3274543,Tp1_38_SUR_0-0d2_scaffold8555,Tp1_46_SUR_0-0d2_scaffold9902,Tp1_64_DCM_0-0d2_C5234940
48	VC_10059_0	1	0	164.185	0	0	0	0	1	1	1	0	1	1	1	Tp1_23_DCM_0-0d2_scaffold114622
49	VC_1005_0	8	871.464	99.1364	0.897861	9.30833e-06	1.41421	6.85565	28	28	1	4.37395	1	1	1	Contig_368021,Contig_53751,Contig_929016,Contig_929963,Contig_930935,QGNH01000100.1,k141_1015163_length_11979_cov_99.9202,k141_4704958_length_21351_cov_8.0000
50	VC_10060_0	2	3.74767	28.0394	0.117899	0.342235	2	2	1	1	1	2	1	1	1	GOV_bin_2045_contig-100_8,Tp1_125_DCM_0-0d2_C2110983
51	VC_10061_0	12	446.808	616.237	0.42031	2.32693e-16	0	3.60555	66	66	1	2.40954	1	1	1	GOV_bin_1324_contig-100_208,GOV_bin_3225_contig-100_6,GOV_bin_4904_contig-100_10,GOV_bin_4920_contig-100_29,Tp1_100_SUR_0-0d2_scaffold54750,Tp1_102_SUR_0-0d2_scaffold41374,Tp1_123_SUR_0-0d2_scaffold8254,Tp1_32_SUR_0-0d2_scaffold98403,Tp1_48_SUR_0-0d2_scaffold85705,Tp1_56_SUR_0-0d2_scaffold56954,Tp1_68_DCM_0-0d2_scaffold57604,Tp1_76_SUR_0-0d2_scaffold9592
52	VC_10062_0	2	3.65076	106.373	0.0331817	0.470576	2	2	1	1	1	2	1	1	1	Tp1_102_DCM_0-0d2_scaffold120086,Tp1_18_DCM_0-0d2_scaffold32362
53	VC_10063_0	2	10.0975	0	1	0	0	0	1	1	1	0	1	1	1	GOV_bin_1121_contig-100_46,Tp1_38_DCM_0-0d2_scaffold107671
54	VC_10064_0	3	5.95128	24.6168	0.194689	0.5	2.23607	3.16228	3	3	1	2.68137	1	1	1	GOV_bin_1121_contig-100_51,Tp1_58_DCM_0-0d2_scaffold2224,Tp2_18_DCM_contig-100_839
55	VC_10066_0	10	696.396	720.828	0.49138	4.01807e-11	0	5.19615	45	45	1	2.92107	1	1	1	GOV_bin_2830_contig-100_6,GOV_bin_3141_contig-100_11,GOV_bin_4085_contig-100_102,GOV_bin_4467_contig-100_11,GOV_bin_5858_contig-100_68,GOV_bin_6846_contig-100_36,GOV_bin_754_contig-100_14,GOV_bin_7807_contig-100_77,Tp2_48_SUR_contig-100_437,Tp3_EafricaIndianSub_SURDCM_contig-100_655
56	VC_10067_0	2	5.0487	18.3	0.216231	0.117382	1	1	1	1	1	1	1	1	1	GOV_bin_1121_contig-100_75,Tp3_RedSeaArabianUp_SURDCM_contig-100_8854
57	VC_1006_0	3	5.2645	12.7097	0.292892	0.5	2.82843	2.82843	3	3	1	2.82843	1	1	1	GOV_bin_2407_contig-100_10,GOV_bin_5342_contig-100_116,k139_5524905
58	VC_10070_0	7	98.7195	222.278	0.30754	1.63414e-05	1	2.23607	21	21	1	1.60574	1	1	1	GOV_bin_2619_contig-100_202,GOV_bin_2622_contig-100_190,GOV_bin_4728_contig-100_21,GOV_bin_4994_contig-100_68,GOV_bin_6224_contig-100_383,Tp1_36_DCM_0-0d2_scaffold27695,Tp1_38_DCM_0-0d2_scaffold2122
59	VC_10072_0	5	110.947	217.085	0.33822	0.000634703	1.73205	2.44949	10	10	1	2.17887	1	1	1	GOV_bin_4639_contig-100_51,GOV_bin_5529_contig-100_12,GOV_bin_56431_contig-100_4,GOV_bin_56433_contig-100_18,Tp1_32_SUR_0-0d2_scaffold65919
60	VC_10073_0	2	5.0487	97.9182	0.0490322	0.0932976	1	1	1	1	1	1	1	1	1	GOV_bin_5099_contig-100_59,Tp1_66_DCM_0-0d2_C3751294
61	VC_10074_0	6	107.965	1340.53	0.074536	8.11515e-08	0	5.91608	15	15	1	1.97203	1	1	1	GOV_bin_2370_contig-100_15,GOV_bin_3565_contig-100_1,GOV_bin_3657_contig-100_5,GOV_bin_4783_contig-100_0,GOV_bin_482_contig-100_34,GOV_bin_7441_contig-100_1
62	VC_10076_0	2	10.7965	186.624	0.054688	0.0454523	0	0	1	1	1	0	1	1	1	Tp1_52_SUR_0-0d2_scaffold58724,Tp1_72_SUR_0-0d2_scaffold29364
63	VC_10077_0	3	19.797	165.736	0.106704	0.0396567	1	1.41421	3	3	1	1.13807	1	1	1	GOV_bin_3139_contig-100_6,Tp1_100_SUR_0-0d2_scaffold73924,Tp1_39_DCM_0-0d2_scaffold4418
64	VC_1007_0	4	31.5348	188.586	0.143262	0.0113756	1	1.73205	6	6	1	1.45112	1	1	1	GOV_bin_3838_contig-100_11,GOV_bin_7710_contig-100_9,GOV_bin_7913_contig-100_518,Tp3_Atlantic_MES_contig-100_4427
65	VC_10081_0	10	439.616	203.881	0.683167	0.00115858	0	2.44949	45	45	1	1.52775	1	1	1	GOV_bin_2716_contig-100_101,GOV_bin_3397_contig-100_3,GOV_bin_3397_contig-100_5,GOV_bin_3459_contig-100_68,GOV_bin_4713_contig-100_2,GOV_bin_482_contig-100_10,GOV_bin_5210_contig-100_10,GOV_bin_80_contig-100_8,Tp1_109_DCM_0-0d2_scaffold30876,Tp1_38_SUR_0-0d2_C4820015
66	VC_10082_0	1	0	25.2954	0	0	0	0	1	1	1	0	1	1	1	Tp1_72_MES_0-0d2_scaffold108289
67	VC_10083_0	7	129.73	783.795	0.14201	1.54918e-05	0	2.44949	21	21	1	1.1983	1	1	1	GOV_bin_3328_contig-100_62,GOV_bin_3852_contig-100_133,GOV_bin_4501_contig-100_181,GOV_bin_4799_contig-100_39,GOV_bin_5336_contig-100_184,Tp1_102_DCM_0-0d2_scaffold19381,Tp2_102_DCM_contig-100_3946
68	VC_10084_0	2	2.80567	98.8439	0.0276014	0.476076	2.64575	2.64575	1	1	1	2.64575	1	1	1	Tp1_72_MES_0-0d2_scaffold183831,Tp3_EafricaIndianSub_SURDCM_contig-100_12228
69	VC_10085_0	1	0	174.66	0	0	0	0	1	1	1	0	1	1	1	GOV_bin_8059_contig-100_5
70	VC_10086_0	1	0	52.8383	0	0	0	0	1	1	1	0	1	1	1	GOV_bin_203_contig-100_28
71	VC_10088_0	2	10.7965	43.2048	0.19993	0.0750078	0	0	1	1	1	0	1	1	1	GOV_bin_2026_contig-100_600,Tp2_37_OMZ_contig-100_6588
72	VC_10091_0	11	466.913	2277.14	0.170155	2.64009e-24	1	2.64575	55	55	1	1.85087	1	1	1	GOV_bin_2161_contig-100_33,GOV_bin_2284_contig-100_77,GOV_bin_2318_contig-100_13,GOV_bin_3363_contig-100_44,GOV_bin_3962_contig-100_44,GOV_bin_3999_contig-100_153,GOV_bin_3999_contig-100_72,GOV_bin_482_contig-100_140,GOV_bin_5813_contig-100_25,GOV_bin_671_contig-100_65,GOV_bin_8445_contig-100_15
73	VC_10092_0	4	12.2712	196.737	0.0587116	0.0559915	1.41421	2.64575	6	6	1	2.30679	1	1	1	GOV_bin_5503_contig-100_416,GOV_bin_6224_contig-100_457,Tp1_23_DCM_0-0d2_scaffold3128,Tp2_37_OMZ_contig-100_3542
74	VC_10094_0	5	23.5046	407.645	0.0545161	0.400224	1.73205	2.82843	10	10	1	2.20016	1	1	1	GOV_bin_1208_contig-100_174,GOV_bin_3382_contig-100_24,Tp1_137_SUR_0-0d2_scaffold16427,Tp1_138_SUR_0-0d2_C4158932,Tp1_72_SUR_0-0d2_scaffold110079
75	VC_10095_0	7	140.824	67.2203	0.676895	0.000195049	0	2	21	21	1	1.5076	1	1	1	GOV_bin_2919_contig-100_6,GOV_bin_3459_contig-100_422,Tp1_109_DCM_0-0d2_scaffold52613,Tp1_124_SUR_0-0d2_scaffold47030,Tp1_36_DCM_0-0d2_scaffold61,Tp1_39_SUR_0-0d2_scaffold89295,Tp2_56_SUR_contig-100_2898
76	VC_10096_0	6	65.8229	246.877	0.210498	0.00526518	1	3	15	15	1	2.0822	1	1	1	GOV_bin_4027_contig-100_419,GOV_bin_4713_contig-100_12,GOV_bin_6188_contig-100_140,GOV_bin_80_contig-100_29,GOV_bin_8569_contig-100_37,Tp1_38_DCM_0-0d2_scaffold85783
77	VC_10097_0	3	42.2068	1091.64	0.0372245	0.00196248	0	2.44949	3	3	1	1.63299	1	1	1	GOV_bin_400_contig-100_245,GOV_bin_7122_contig-100_155,Tp1_124_SUR_0-0d2_scaffold14234
78	VC_10098_0	1	0	35.3742	0	0	0	0	1	1	1	0	1	1	1	GOV_bin_5037_contig-100_30
79	VC_10099_0	9	345.635	2468.34	0.122828	9.64953e-21	0	2.44949	36	36	1	1.99272	1	1	1	GOV_bin_1630_contig-100_28,GOV_bin_2691_contig-100_31,GOV_bin_3458_contig-100_49,GOV_bin_3614_contig-100_36,GOV_bin_4920_contig-100_54,GOV_bin_5255_contig-100_102,GOV_bin_5543_contig-100_184,GOV_bin_5618_contig-100_110,Tp1_124_SUR_0-0d2_scaffold69383
80	VC_1009_0	1	0	95.3465	0	0	0	0	1	1	1	0	1	1	1	GOV_bin_4028_contig-100_114
81	VC_100_0	5	1013.37	84.635	0.922919	8.88565e-06	2.44949	7.54983	10	10	1	5.88117	1	1	1	Aeromonas~phage~pAh6-C,Enterobacteria~phage~phiEcoM-GJ1,Erwinia~phage~vB_EamM-Y2,Pectobacterium~phage~PM1,Shewanella~phage~Spp001
82	VC_10101_0	1	0	139.117	0	0	0	0	1	1	1	0	1	1	1	GOV_bin_2194_contig-100_16
83	VC_10102_0	5	93.643	558.404	0.143614	2.12252e-06	1.73205	2.82843	10	10	1	2.2096	1	1	1	GOV_bin_4255_contig-100_2,Tp1_109_SUR_0-0d2_scaffold164714,Tp1_31_SUR_0-0d2_scaffold117977,Tp1_56_SUR_0-0d2_scaffold148829,Tp1_56_SUR_0-0d2_scaffold150263
84	VC_10103_0	11	678.688	1984	0.254889	4.63677e-12	1.41421	4	55	55	1	2.76419	1	1	1	GOV_bin_1123_contig-100_12,GOV_bin_1473_contig-100_40,GOV_bin_1950_contig-100_14,GOV_bin_372_contig-100_18,GOV_bin_4697_contig-100_14,GOV_bin_5671_contig-100_19,GOV_bin_8710_contig-100_7,Tp1_102_MES_0-0d2_scaffold11470,Tp1_102_SUR_0-0d2_scaffold98118,Tp1_39_SUR_0-0d2_scaffold24386,Tp1_70_SUR_0-0d2_C4631610
85	VC_10104_0	13	1924.35	2786.18	0.408521	1.02924e-30	0	5.74456	78	78	1	3.00211	1	1	1	GOV_bin_2366_contig-100_40,GOV_bin_731_contig-100_10,GOV_bin_7930_contig-100_2,Tp1_100_SUR_0-0d2_scaffold54258,Tp1_102_MES_0-0d2_scaffold92661,Tp1_124_SUR_0-0d2_scaffold124437,Tp1_125_SUR_0-0d2_C3580253,Tp1_137_SUR_0-0d2_C3271509,Tp1_138_SUR_0-0d2_scaffold19358,Tp1_38_SUR_0-0d2_scaffold41939,Tp1_52_SUR_0-0d2_C5258139,Tp1_65_SUR_0-0d2_C5687112,Tp1_72_MES_0-0d2_scaffold63867
86	VC_10105_0	21	2064.83	3606.99	0.364051	1.18033e-50	0	4.89898	210	210	1	1.48006	1	1	1	GOV_bin_2907_contig-100_65,GOV_bin_4306_contig-100_2,GOV_bin_4344_contig-100_19,GOV_bin_4835_contig-100_2,GOV_bin_4850_contig-100_32,GOV_bin_4901_contig-100_13,GOV_bin_5855_contig-100_2,GOV_bin_6009_contig-100_22,GOV_bin_6233_contig-100_3,GOV_bin_677_contig-100_8,GOV_bin_731_contig-100_41,GOV_bin_7825_contig-100_9,GOV_bin_7930_contig-100_9,GOV_bin_7986_contig-100_17,Tp1_18_SUR_0-0d2_scaffold52001…
87	VC_10106_0	10	433.471	274.856	0.611964	2.57427e-15	0	4	45	45	1	2.06695	1	1	1	GOV_bin_1123_contig-100_103,GOV_bin_175_contig-100_105,GOV_bin_2141_contig-100_27,GOV_bin_4347_contig-100_57,GOV_bin_5877_contig-100_24,Tp1_102_MES_0-0d2_scaffold144808,Tp1_102_MES_0-0d2_scaffold45332,Tp1_124_SUR_0-0d2_scaffold35417,Tp1_18_SUR_0-0d2_scaffold39018,Tp1_62_SUR_0-0d2_scaffold132289
88	VC_1010_0	3	306.582	261.361	0.539811	0.00247404	3.4641	5.65685	3	3	1	4.67331	1	1	1	GOV_bin_2896_contig-100_1,Tp1_64_DCM_0-0d2_scaffold37273,Tp1_65_DCM_0-0d2_scaffold8613
89	VC_10111_0	2	3.50463	75.6567	0.044272	0.226627	2.23607	2.23607	1	1	1	2.23607	1	1	1	GOV_bin_28451_contig-100_11,GOV_bin_5833_contig-100_988
90	VC_10113_0	28	3209.97	3716.76	0.463418	2.93535e-49	0	5.47723	378	378	1	2.65372	1	1	1	GOV_bin_1334_contig-100_5,GOV_bin_1423_contig-100_78,GOV_bin_15_contig-100_145,GOV_bin_2365_contig-100_168,GOV_bin_273_contig-100_281,GOV_bin_2906_contig-100_318,GOV_bin_2906_contig-100_53,GOV_bin_3329_contig-100_13,GOV_bin_4546_contig-100_151,GOV_bin_4757_contig-100_31,GOV_bin_4850_contig-100_34,GOV_bin_6392_contig-100_34,GOV_bin_7628_contig-100_42,GOV_bin_7909_contig-100_15,Tp1_102_DCM_0-0d2_sc…
91	VC_10114_0	3	19.6898	188.598	0.0945316	0.0138238	0	1.41421	3	3	1	0.942809	1	1	1	GOV_bin_2626_contig-100_48,GOV_bin_3325_contig-100_831,GOV_bin_4850_contig-100_80
92	VC_10115_0	8	40.262	12.3081	0.765873	0.299519	2.82843	3.87298	28	28	1	3.27149	1	1	1	GOV_bin_2346_contig-100_113,GOV_bin_2450_contig-100_24,GOV_bin_3982_contig-100_368,GOV_bin_4168_contig-100_23,GOV_bin_5663_contig-100_148,Tp1_52_DCM_0-0d2_scaffold82105,Tp2_125_SUR_contig-100_1122,Tp3_SouthAtlantic_SURDCM_contig-100_14441
93	VC_10116_0	68	15476.7	12053	0.562182	1.37382e-53	0	4.58258	2278	2278	1	1.85762	1	1	1	GOV_bin_1123_contig-100_11,GOV_bin_1201_contig-100_101,GOV_bin_1469_contig-100_82,GOV_bin_1823_contig-100_140,GOV_bin_2972_contig-100_6,GOV_bin_3556_contig-100_12,GOV_bin_3647_contig-100_23,GOV_bin_3743_contig-100_9,GOV_bin_3881_contig-100_20,GOV_bin_398_contig-100_302,GOV_bin_4337_contig-100_170,GOV_bin_4586_contig-100_32,GOV_bin_4712_contig-100_7,GOV_bin_5680_contig-100_19,GOV_bin_5718_contig-1…
94	VC_10117_0	28	2607.94	3382.22	0.435371	5.69315e-20	0	2.82843	378	378	1	1.76378	1	1	1	GOV_bin_230_contig-100_88,GOV_bin_3259_contig-100_248,GOV_bin_3840_contig-100_212,GOV_bin_4524_contig-100_124,GOV_bin_480_contig-100_220,GOV_bin_7681_contig-100_152,GOV_bin_771_contig-100_331,GOV_bin_8446_contig-100_211,GOV_bin_915_contig-100_23,Tp1_102_SUR_0-0d2_scaffold58177,Tp1_123_SUR_0-0d2_scaffold41249,Tp1_124_DCM_0-0d2_C3123797,Tp1_125_DCM_0-0d2_C2102475,Tp1_125_DCM_0-0d2_scaffold21663,Tp1…
95	VC_1011_0	2	9.39857	13.1437	0.416932	0.13825	1.41421	1.41421	1	1	1	1.41421	1	1	1	GOV_bin_5503_contig-100_121,Tp3_EafricaIndianSub_SURDCM_contig-100_2901
96	VC_10120_0	15	822.649	1919.04	0.300052	3.10276e-17	0	3.16228	105	105	1	2.09141	1	1	1	GOV_bin_175_contig-100_118,GOV_bin_2849_contig-100_44,GOV_bin_6046_contig-100_574,GOV_bin_7808_contig-100_94,GOV_bin_92_contig-100_126,GOV_bin_97_contig-100_183,Tp1_102_DCM_0-0d2_scaffold84509,Tp1_111_SUR_0-0d2_scaffold8956,Tp1_123_DCM_0-0d2_scaffold132318,Tp1_123_SUR_0-0d2_scaffold76742,Tp1_124_SUR_0-0d2_scaffold8669,Tp1_138_SUR_0-0d2_scaffold16656,Tp1_138_SUR_0-0d2_scaffold28293,Tp1_33_SUR_0-0d…
97	VC_10121_0	2	5.0487	93.0633	0.0514585	0.128331	1	1	1	1	1	1	1	1	1	GOV_bin_8693_contig-100_281,Tp1_111_SUR_0-0d2_scaffold47076
98	VC_10122_0	2	5.0487	27.452	0.155341	0.0876221	1	1	1	1	1	1	1	1	1	Tp1_124_SUR_0-0d2_scaffold124242,Tp1_39_SUR_0-0d2_scaffold176288
99	VC_10123_0	11	435.583	1175.63	0.270345	5.90966e-14	0	2.23607	55	55	1	1.34337	1	1	1	GOV_bin_1123_contig-100_43,GOV_bin_2158_contig-100_42,GOV_bin_4586_contig-100_162,GOV_bin_498_contig-100_20,Tp1_102_SUR_0-0d2_scaffold26805,Tp1_102_SUR_0-0d2_scaffold94452,Tp1_111_SUR_0-0d2_scaffold2616,Tp1_111_SUR_0-0d2_scaffold51826,Tp1_33_SUR_0-0d2_scaffold49409,Tp1_48_SUR_0-0d2_scaffold71466,Tp2_111_SUR_contig-100_1101
100	VC_10124_0	3	14.9523	3.65076	0.803755	0.172889	0	1.41421	3	3	1	0.942809	1	1	1	GOV_bin_1123_contig-100_111,GOV_bin_1123_contig-100_95,GOV_bin_2158_contig-100_64
101	VC_10125_0	2	112.551	499.223	0.183975	0.0462941	4.3589	4.3589	1	1	1	4.3589	1	1	1	GOV_bin_6046_contig-100_9,GOV_bin_8538_contig-100_0
102	VC_10128_0	2	10.7965	42.0259	0.204392	0.0750078	0	0	1	1	1	0	1	1	1	Tp1_22_SUR_0-0d2_scaffold157878,Tp1_33_SUR_0-0d2_scaffold96281
103	VC_10129_0	2	1.56017	214.172	0.00723199	0.106735	3.74166	3.74166	1	1	1	3.74166	1	1	1	Tp1_102_MES_0-0d2_scaffold63179,Tp1_76_DCM_0-0d2_scaffold125635
104	VC_1012_0	8	219.356	171.998	0.560505	0.0144819	1.73205	4.24264	28	28	1	3.19082	1	1	1	Contig_1063991,GOV_bin_2414_contig-100_33,GOV_bin_5660_contig-100_18,Tp1_33_SUR_0-0d2_scaffold73661,Tp1_34_SUR_0-0d2_C4997685,Tp1_34_SUR_0-0d2_scaffold1619,Tp1_36_DCM_0-0d2_scaffold88983,Tp1_36_DCM_0-0d2_scaffold9128
105	VC_10130_0	9	452.008	548.395	0.451826	2.70327e-09	2	4.79583	36	36	1	3.70173	1	1	1	Tp1_100_DCM_0-0d2_scaffold104447,Tp1_100_SUR_0-0d2_scaffold25751,Tp1_100_SUR_0-0d2_scaffold44672,Tp1_100_SUR_0-0d2_scaffold61335,Tp1_122_DCM_0-0d2_scaffold32611,Tp1_137_SUR_0-0d2_C3272985,Tp1_45_SUR_0-0d2_scaffold37930,Tp1_56_SUR_0-0d2_scaffold31982,Tp1_76_DCM_0-0d2_scaffold179322
106	VC_10131_0	4	78.46	310.512	0.201711	0.0032076	1.73205	3	6	6	1	2.44262	1	1	1	GOV_bin_4920_contig-100_67,Tp1_111_DCM_0-0d2_scaffold40589,Tp1_33_SUR_0-0d2_scaffold28676,Tp1_39_SUR_0-0d2_scaffold43796
107	VC_10132_0	3	16.2619	291.315	0.0528709	0.0264223	1.73205	2.64575	3	3	1	2.12593	1	1	1	GOV_bin_2368_contig-100_136,Tp1_39_SUR_0-0d2_scaffold104437,Tp2_111_SUR_contig-100_769
108	VC_10133_0	5	57.8392	176.946	0.246349	0.0440344	2.23607	3	10	10	1	2.55555	1	1	1	GOV_bin_2068_contig-100_101,GOV_bin_915_contig-100_18,Tp1_124_SUR_0-0d2_scaffold30469,Tp1_66_SUR_0-0d2_scaffold50746,Tp1_72_DCM_0-0d2_C4363278
109	VC_10134_0	17	1121.39	1327.48	0.457921	6.85142e-09	0	4.79583	136	136	1	2.78921	1	1	1	GOV_bin_1123_contig-100_119,GOV_bin_1123_contig-100_181,GOV_bin_150_contig-100_92,GOV_bin_3818_contig-100_273,GOV_bin_3856_contig-100_26,GOV_bin_4157_contig-100_5,GOV_bin_4390_contig-100_21,GOV_bin_4942_contig-100_372,GOV_bin_6046_contig-100_28,GOV_bin_7031_contig-100_99,GOV_bin_838_contig-100_37,Tp1_39_SUR_0-0d2_scaffold167011,Tp1_41_DCM_0-0d2_C8276509,Tp1_78_DCM_0-0d2_scaffold8022,Tp2_48_SUR_co…
110	VC_10135_0	4	35.1586	175.028	0.167274	0.0275394	1	2.44949	6	6	1	2.06185	1	1	1	GOV_bin_1123_contig-100_25,Tp1_109_DCM_0-0d2_scaffold57534,Tp1_111_SUR_0-0d2_scaffold52635,Tp1_137_SUR_0-0d2_C3267017
111	VC_10137_0	4	25.1742	294.348	0.078787	0.0276045	1.73205	2.44949	6	6	1	1.98029	1	1	1	GOV_bin_5318_contig-100_9,GOV_bin_6157_contig-100_73,GOV_bin_685_contig-100_77,GOV_bin_8397_contig-100_45
112	VC_10139_0	2	5.65076	44.7189	0.112186	0.0711841	0	0	1	1	1	0	1	1	1	Tp1_137_SUR_0-0d2_C3268219,Tp1_22_SUR_0-0d2_scaffold85510
113	VC_10140_0	2	10.0975	87.7553	0.103191	0.0846771	1	1	1	1	1	1	1	1	1	GOV_bin_2489_contig-100_6,Tp1_25_SUR_0-0d2_scaffold106648
114	VC_10141_0	4	11.7482	0	1	0	1.73205	2.82843	6	6	1	2.26401	1	1	1	GOV_bin_1123_contig-100_120,GOV_bin_1446_contig-100_253,GOV_bin_2716_contig-100_944,Tp1_100_DCM_0-0d2_scaffold13814
115	VC_10142_0	3	6.61132	23.9381	0.216414	0.0261712	2	2.23607	3	3	1	2.15738	1	1	1	GOV_bin_1629_contig-100_46,Tp1_25_DCM_0-0d2_scaffold78237,Tp1_76_DCM_0-0d2_scaffold117255
116	VC_10143_0	5	106.958	127.064	0.457041	4.25286e-06	1	2.44949	10	10	1	1.84775	1	1	1	GOV_bin_4377_contig-100_131,Tp1_68_DCM_0-0d2_scaffold45737,Tp1_72_MES_0-0d2_scaffold61207,Tp1_76_DCM_0-0d2_scaffold127709,Tp3_MedSea_SURDCM_contig-100_15259
117	VC_10145_0	1	0	29.5512	0	0	0	0	1	1	1	0	1	1	1	GOV_bin_8338_contig-100_16
118	VC_10147_0	3	12.9523	84.8885	0.132381	0.0175104	1.41421	2	3	3	1	1.60948	1	1	1	GOV_bin_1878_contig-100_86,Tp1_102_DCM_0-0d2_scaffold11183,Tp2_18_DCM_contig-100_3396
119	VC_10148_0	7	103.054	430.973	0.192974	6.36066e-10	0	2	21	21	1	0.98942	1	1	1	GOV_bin_5235_contig-100_77,Tp1_109_SUR_0-0d2_C4870997,Tp1_137_SUR_0-0d2_C3264503,Tp1_32_SUR_0-0d2_scaffold137517,Tp1_46_SUR_0-0d2_scaffold93687,Tp1_62_SUR_0-0d2_scaffold12041,Tp1_62_SUR_0-0d2_scaffold31380
120	VC_10149_0	3	22.4479	179.411	0.111206	0.00555119	1.41421	2	3	3	1	1.60948	1	1	1	GOV_bin_1917_contig-100_113,Tp1_100_MES_0-0d2_scaffold30298,Tp1_123_DCM_0-0d2_scaffold32576
121	VC_10150_0	3	15.7482	94.8555	0.142384	0.00360944	0	0	3	3	1	0	1	1	1	Tp1_42_DCM_0-0d2_C6765899,Tp1_70_SUR_0-0d2_C4618560,Tp1_76_DCM_0-0d2_scaffold120004
122	VC_10151_0	5	65.3916	98.1297	0.399896	0.00480265	1	1.73205	10	10	1	1.39494	1	1	1	Tp1_123_SUR_0-0d2_scaffold5644,Tp1_125_SUR_0-0d2_C3572741,Tp1_33_SUR_0-0d2_scaffold107024,Tp1_76_SUR_0-0d2_C4881566,Tp3_Pacific_MES_contig-100_2180
123	VC_10153_0	3	3.34973	126.085	0.0258797	0.450522	2	2.44949	3	3	1	2.14983	1	1	1	GOV_bin_3172_contig-100_191,GOV_bin_6884_contig-100_535,Tp1_18_DCM_0-0d2_scaffold80465
124	VC_10155_0	4	86.4365	415.591	0.172175	5.16222e-05	1	1.73205	6	6	1	1.38209	1	1	1	Tp1_124_SUR_0-0d2_scaffold119886,Tp1_137_SUR_0-0d2_C3270631,Tp1_48_SUR_0-0d2_scaffold1820,Tp1_65_DCM_0-0d2_scaffold31693
125	VC_10156_0	1	0	24.3597	0	0	0	0	1	1	1	0	1	1	1	GOV_bin_5505_contig-100_79
126	VC_10159_0	6	106.406	287.506	0.270125	3.72976e-05	1	3.87298	15	15	1	2.33547	1	1	1	GOV_bin_302_contig-100_157,GOV_bin_5519_contig-100_5,Tp1_102_DCM_0-0d2_C3503263,Tp1_39_DCM_0-0d2_C5126923,Tp1_62_SUR_0-0d2_scaffold18023,Tp2_122_SUR_contig-100_1234
127	VC_10160_0	8	251.282	1950.8	0.114111	6.03061e-07	1	3.4641	28	28	1	2.41801	1	1	1	Tp1_100_SUR_0-0d2_scaffold37782,Tp1_111_DCM_0-0d2_scaffold7645,Tp1_18_DCM_0-0d2_scaffold28970,Tp1_32_SUR_0-0d2_scaffold120403,Tp1_41_SUR_0-0d2_C6269893,Tp1_76_DCM_0-0d2_scaffold170560,Tp1_76_SUR_0-0d2_scaffold96560,Tp2_65_SUR_contig-100_2973
128	VC_10161_0	2	23.9753	177.757	0.118847	0.0486272	3	3	1	1	1	3	1	1	1	Tp2_30_DCM_contig-100_35,Tp3_SouthAtlantic_SURDCM_contig-100_28
129	VC_10166_0	18	853.073	1472.93	0.366755	2.52415e-25	0	2.44949	153	153	1	1.19302	1	1	1	GOV_bin_3565_contig-100_2,GOV_bin_3613_contig-100_13,GOV_bin_4342_contig-100_57,GOV_bin_4507_contig-100_7,GOV_bin_5336_contig-100_114,GOV_bin_5385_contig-100_12,GOV_bin_5541_contig-100_8,GOV_bin_6122_contig-100_35,GOV_bin_6529_contig-100_27,GOV_bin_926_contig-100_52,Tp1_34_SUR_0-0d2_scaffold95266,Tp1_52_DCM_0-0d2_scaffold80769,Tp1_52_SUR_0-0d2_scaffold119000,Tp1_62_SUR_0-0d2_scaffold15169,Tp1_64_…
130	VC_10167_0	12	425.275	1057.91	0.286731	8.39696e-14	0	2.23607	66	66	1	1.43568	1	1	1	GOV_bin_1210_contig-100_22,GOV_bin_2635_contig-100_8,GOV_bin_2936_contig-100_58,GOV_bin_3349_contig-100_4,GOV_bin_4023_contig-100_6,GOV_bin_4532_contig-100_14,GOV_bin_5095_contig-100_35,GOV_bin_56433_contig-100_5,GOV_bin_7370_contig-100_18,GOV_bin_785_contig-100_8,Tp1_100_DCM_0-0d2_scaffold46570,Tp1_102_MES_0-0d2_scaffold122655
131	VC_10168_0	10	179.648	415.989	0.301606	2.16095e-09	0	2.23607	45	45	1	1.55951	1	1	1	GOV_bin_2661_contig-100_18,GOV_bin_3458_contig-100_14,GOV_bin_3946_contig-100_12,GOV_bin_5673_contig-100_18,GOV_bin_5949_contig-100_113,GOV_bin_7858_contig-100_5,GOV_bin_8433_contig-100_4,Tp1_102_MES_0-0d2_scaffold102532,Tp1_45_SUR_0-0d2_scaffold94151,Tp3_Pacific_MES_contig-100_22445
132	VC_1016_0	24	2513.31	4050.02	0.382932	1.58565e-94	0	4.24264	276	276	1	2.48818	1	1	1	GOV_bin_1662_contig-100_13,GOV_bin_2749_contig-100_7,GOV_bin_3322_contig-100_8,GOV_bin_3583_contig-100_2,GOV_bin_3982_contig-100_10,GOV_bin_480_contig-100_5,GOV_bin_5186_contig-100_7,GOV_bin_755_contig-100_4,Tp1_100_SUR_0-0d2_scaffold42166,Tp1_111_SUR_0-0d2_C2664659,Tp1_124_SUR_0-0d2_scaffold32367,Tp1_138_SUR_0-0d2_scaffold9188,Tp1_18_DCM_0-0d2_scaffold77754,Tp1_31_SUR_0-0d2_scaffold104191,Tp1_32…
133	VC_10172_0	5	44.9255	180.46	0.199328	0.136127	1.41421	3.16228	10	10	1	2.51681	1	1	1	GOV_bin_3065_contig-100_18,GOV_bin_5138_contig-100_18,GOV_bin_841_contig-100_3,Tp1_100_SUR_0-0d2_scaffold20170,Tp1_76_DCM_0-0d2_scaffold103895
134	VC_10173_0	15	1225.83	848.687	0.5909	8.25393e-28	0	3.4641	105	105	1	1.77486	1	1	1	GOV_bin_2809_contig-100_0,GOV_bin_3040_contig-100_0,GOV_bin_3534_contig-100_7,GOV_bin_3982_contig-100_2,GOV_bin_4068_contig-100_3,GOV_bin_4944_contig-100_9,GOV_bin_5273_contig-100_2,GOV_bin_5707_contig-100_5,GOV_bin_6091_contig-100_0,GOV_bin_6931_contig-100_16,Tp1_138_SUR_0-0d2_scaffold22159,Tp1_39_DCM_0-0d2_C5131227,Tp1_64_DCM_0-0d2_scaffold4181,Tp1_65_DCM_0-0d2_scaffold23676,Tp1_76_DCM_0-0d2_sc…
135	VC_10174_0	6	141.041	473.304	0.22958	0.000333965	1.73205	3.60555	15	15	1	2.93804	1	1	1	GOV_bin_3065_contig-100_151,GOV_bin_4932_contig-100_63,Tp1_122_DCM_0-0d2_scaffold15096,Tp1_42_DCM_0-0d2_C6762941,Tp1_45_SUR_0-0d2_scaffold63139,Tp1_70_SUR_0-0d2_C4631262
136	VC_10175_0	5	67.9731	63.9191	0.515369	8.91056e-05	0	1.73205	10	10	1	1.04388	1	1	1	GOV_bin_1123_contig-100_142,GOV_bin_4318_contig-100_295,GOV_bin_6098_contig-100_171,Tp1_45_SUR_0-0d2_scaffold38075,Tp1_70_SUR_0-0d2_C4628536
137	VC_10177_0	2	6.55785	31.6647	0.17157	0.122039	3.31662	3.31662	1	1	1	3.31662	1	1	1	GOV_bin_3982_contig-100_106,Tp1_102_SUR_0-0d2_scaffold5930
138	VC_10178_0	4	60.6674	155.026	0.281267	4.91186e-05	1	2.23607	6	6	1	1.56372	1	1	1	GOV_bin_372_contig-100_26,Tp1_123_SUR_0-0d2_scaffold77473,Tp1_124_SUR_0-0d2_scaffold40607,Tp1_62_SUR_0-0d2_scaffold43437
139	VC_10180_0	1	0	14.9307	0	0	0	0	1	1	1	0	1	1	1	GOV_bin_3332_contig-100_7
140	VC_10181_0	4	67.032	666.679	0.0913603	0.000148291	0	1	6	6	1	0.666667	1	1	1	GOV_bin_3325_contig-100_959,GOV_bin_92_contig-100_289,Tp1_72_MES_0-0d2_scaffold116901,Tp1_72_MES_0-0d2_scaffold168126
141	VC_10182_0	13	802.417	2129.12	0.273719	6.23267e-19	1	3.74166	78	78	1	2.35148	1	1	1	GOV_bin_1697_contig-100_33,GOV_bin_372_contig-100_89,GOV_bin_4943_contig-100_11,Tp1_102_MES_0-0d2_scaffold61491,Tp1_102_SUR_0-0d2_scaffold59869,Tp1_109_SUR_0-0d2_scaffold86917,Tp1_123_DCM_0-0d2_scaffold129329,Tp1_125_DCM_0-0d2_scaffold20557,Tp1_23_DCM_0-0d2_C3168625,Tp1_33_SUR_0-0d2_C4036606,Tp1_33_SUR_0-0d2_scaffold36428,Tp1_46_SUR_0-0d2_scaffold14256,Tp1_52_SUR_0-0d2_scaffold82854
142	VC_10183_0	3	36.0404	125.9	0.222553	0.00512054	0	1	3	3	1	0.666667	1	1	1	GOV_bin_731_contig-100_68,Tp1_111_SUR_0-0d2_scaffold61665,Tp1_22_SUR_0-0d2_scaffold135360
143	VC_10185_0	8	231.316	115.729	0.666531	1.21921e-08	1.73205	4.3589	28	28	1	3.44082	1	1	1	GOV_bin_4581_contig-100_57,GOV_bin_7401_contig-100_54,GOV_bin_7829_contig-100_7,GOV_bin_8450_contig-100_28,Tp1_109_DCM_0-0d2_scaffold9203,Tp1_42_SUR_0-0d2_scaffold16765,Tp1_48_SUR_0-0d2_scaffold25823,Tp1_76_DCM_0-0d2_scaffold185233
144	VC_10186_0	4	43.9336	15.267	0.742115	0.00391351	0	1.73205	6	6	1	1.09341	1	1	1	GOV_bin_1123_contig-100_16,GOV_bin_3172_contig-100_43,Tp1_100_DCM_0-0d2_C3333130,Tp1_72_MES_0-0d2_scaffold123905
145	VC_10187_0	73	14256.8	9946.41	0.589045	1.67929e-46	0	4.89898	2628	2628	1	2.63579	1	1	1	GOV_bin_1123_contig-100_161,GOV_bin_1123_contig-100_186,GOV_bin_1272_contig-100_183,GOV_bin_1272_contig-100_228,GOV_bin_1272_contig-100_401,GOV_bin_2075_contig-100_44,GOV_bin_2299_contig-100_133,GOV_bin_2615_contig-100_26,GOV_bin_2646_contig-100_10,GOV_bin_2746_contig-100_90,GOV_bin_2853_contig-100_49,GOV_bin_3065_contig-100_256,GOV_bin_3065_contig-100_303,GOV_bin_3065_contig-100_361,GOV_bin_3065…
146	VC_10189_0	15	1057.7	1458.36	0.42038	3.80901e-24	0	4.12311	105	105	1	2.16401	1	1	1	GOV_bin_3065_contig-100_61,GOV_bin_3688_contig-100_89,GOV_bin_4513_contig-100_38,GOV_bin_4840_contig-100_27,Tp1_109_SUR_0-0d2_scaffold162296,Tp1_122_DCM_0-0d2_C2729889,Tp1_123_DCM_0-0d2_scaffold39177,Tp1_137_DCM_0-0d2_C4223614,Tp1_38_DCM_0-0d2_C4652749,Tp1_38_DCM_0-0d2_scaffold3353,Tp1_39_SUR_0-0d2_scaffold51200,Tp1_66_DCM_0-0d2_scaffold64729,Tp1_66_SUR_0-0d2_scaffold142872,Tp1_76_SUR_0-0d2_scaff…
147	VC_1018_0	4	65.727	236.341	0.21759	0.000557334	0	1.73205	6	6	1	1.3904	1	1	1	GOV_bin_1327_contig-100_39,Tp1_100_SUR_0-0d2_scaffold13427,Tp1_32_DCM_0-0d2_C1220736,Tp1_32_SUR_0-0d2_scaffold121446
148	VC_10191_0	2	35.4919	465.142	0.0708939	0.0442901	6.16441	6.16441	1	1	1	6.16441	1	1	1	GOV_bin_4321_contig-100_1,Tp1_70_SUR_0-0d2_C4635284
149	VC_10192_0	3	24.1341	439.139	0.0520948	0.0453972	2.23607	2.44949	3	3	1	2.30721	1	1	1	GOV_bin_202_contig-100_180,GOV_bin_4361_contig-100_8,Tp1_18_DCM_0-0d2_C3042150
150	VC_10193_0	43	3977.06	5517.66	0.418871	1.20769e-05	0	4.3589	903	903	1	2.5488	1	1	1	GOV_bin_1272_contig-100_237,GOV_bin_1272_contig-100_334,GOV_bin_1327_contig-100_67,GOV_bin_1622_contig-100_65,GOV_bin_2615_contig-100_39,GOV_bin_2646_contig-100_14,GOV_bin_2646_contig-100_6,GOV_bin_3540_contig-100_157,GOV_bin_4336_contig-100_520,GOV_bin_4338_contig-100_34,GOV_bin_5179_contig-100_143,GOV_bin_5266_contig-100_23,GOV_bin_5442_contig-100_36,GOV_bin_5746_contig-100_214,GOV_bin_8116_con…
151	VC_10194_0	2	2.27056	275.927	0.00816168	0.141964	2.82843	2.82843	1	1	1	2.82843	1	1	1	GOV_bin_3065_contig-100_219,Tp1_111_DCM_0-0d2_C2935235
152	VC_10195_0	12	2680.84	20584.3	0.11523	1.57566e-34	4.24264	7.54983	66	66	1	6.38479	1	1	1	GOV_bin_3065_contig-100_15,GOV_bin_3753_contig-100_0,GOV_bin_4786_contig-100_4,GOV_bin_5179_contig-100_11,GOV_bin_5715_contig-100_28,GOV_bin_585_contig-100_1,Tp1_111_DCM_0-0d2_scaffold20750,Tp1_124_SUR_0-0d2_scaffold102764,Tp1_125_DCM_0-0d2_scaffold17365,Tp1_33_SUR_0-0d2_scaffold4762,Tp1_68_SUR_0-0d2_scaffold1343,Tp1_72_MES_0-0d2_scaffold126681
153	VC_10196_0	1	0	722.596	0	0	0	0	1	1	1	0	1	1	1	Tp1_38_SUR_0-0d2_C4819905
154	VC_10197_0	3	32.3895	13.3399	0.708286	0.0234271	0	0	3	3	1	0	1	1	1	GOV_bin_1123_contig-100_162,GOV_bin_150_contig-100_272,GOV_bin_15_contig-100_286
155	VC_10198_0	3	11.9702	13.4706	0.470511	0.277057	1.73205	3	3	3	1	2.39385	1	1	1	Tp1_33_SUR_0-0d2_scaffold138584,Tp1_58_DCM_0-0d2_scaffold54752,Tp1_65_DCM_0-0d2_C5234567
156	VC_1019_0	7	212.327	354.211	0.37478	7.85353e-09	0	2.64575	21	21	1	1.27164	1	1	1	GOV_bin_4294_contig-100_690,GOV_bin_771_contig-100_466,Tp1_111_SUR_0-0d2_scaffold75596,Tp1_124_DCM_0-0d2_C3141377,Tp1_31_SUR_0-0d2_scaffold196498,Tp1_41_SUR_0-0d2_C6267521,Tp1_46_SUR_0-0d2_scaffold2457
157	VC_101_0	5	176.611	355.413	0.331961	1.91648e-06	4.3589	8.12404	10	10	1	6.2761	1	1	1	Contig_131992,GOV_bin_8609_contig-100_0,Psychrobacter~phage~pOW20-A,k141_2868876_length_11929_cov_6.0000,k141_990024_length_10095_cov_30.2173
158	VC_10201_0	3	33.5409	234.588	0.125092	0.0147724	1.73205	3.16228	3	3	1	2.63144	1	1	1	GOV_bin_1123_contig-100_17,GOV_bin_4058_contig-100_216,Tp1_100_SUR_0-0d2_scaffold19648
159	VC_10203_0	19	4388.56	6763.9	0.393506	1.25537e-57	1	7.48331	171	171	1	4.38533	1	1	1	GOV_bin_1987_contig-100_3,GOV_bin_2370_contig-100_14,GOV_bin_306_contig-100_54,GOV_bin_3688_contig-100_4,GOV_bin_40013_contig-100_0,GOV_bin_406_contig-100_2,GOV_bin_4501_contig-100_13,GOV_bin_5376_contig-100_15,GOV_bin_8355_contig-100_85,GOV_bin_855_contig-100_17,Tp1_102_MES_0-0d2_scaffold29358,Tp1_111_SUR_0-0d2_scaffold11307,Tp1_111_SUR_0-0d2_scaffold62347,Tp1_137_DCM_0-0d2_C4226814,Tp1_138_DCM_…
160	VC_10204_0	4	8.80463	97.9654	0.0824635	0.400983	2.23607	2.64575	6	6	1	2.44377	1	1	1	GOV_bin_306_contig-100_423,GOV_bin_4318_contig-100_55,GOV_bin_6025_contig-100_46,GOV_bin_7017_contig-100_92
161	VC_10205_0	3	100.767	687.193	0.127883	0.00175661	2.44949	3.60555	3	3	1	3.01835	1	1	1	GOV_bin_5376_contig-100_2,GOV_bin_6899_contig-100_2,Tp1_111_SUR_0-0d2_scaffold9395
162	VC_10206_0	4	45.0492	36.5499	0.552079	0.00392119	0	2	6	6	1	1.48803	1	1	1	GOV_bin_1123_contig-100_174,GOV_bin_2659_contig-100_176,Tp2_100_SUR_contig-100_409,Tp2_111_SUR_contig-100_407
163	VC_10207_0	8	129.245	41.4965	0.756963	0.00362351	0	2.82843	28	28	1	1.85827	1	1	1	GOV_bin_1870_contig-100_102,GOV_bin_2232_contig-100_67,GOV_bin_3533_contig-100_163,GOV_bin_4526_contig-100_110,GOV_bin_5047_contig-100_108,GOV_bin_635_contig-100_42,Tp1_32_SUR_0-0d2_scaffold29008,Tp1_32_SUR_0-0d2_scaffold58709
164	VC_10208_0	3	12.66	13.3197	0.487304	0.33126	1	2.23607	3	3	1	1.74536	1	1	1	GOV_bin_1301_contig-100_232,GOV_bin_3318_contig-100_10,GOV_bin_8541_contig-100_95
165	VC_10209_0	1	0	9.39842	0	0	0	0	1	1	1	0	1	1	1	GOV_bin_1437_contig-100_129
166	VC_10210_0	2	15.0672	293.893	0.0487675	0.0474216	1	1	1	1	1	1	1	1	1	GOV_bin_3349_contig-100_122,GOV_bin_5255_contig-100_90
167	VC_10211_0	3	17.2037	51.2583	0.251288	0.013292	1.41421	2.23607	3	3	1	1.79411	1	1	1	GOV_bin_2615_contig-100_6,Tp1_34_SUR_0-0d2_scaffold72528,Tp1_64_DCM_0-0d2_C5234446
168	VC_10212_0	2	12.9668	100.549	0.114229	0.057923	2.23607	2.23607	1	1	1	2.23607	1	1	1	Tp1_36_DCM_0-0d2_scaffold81491,Tp1_78_DCM_0-0d2_C5018896
169	VC_10213_0	11	479.097	258.686	0.649374	6.28282e-09	2	5.56776	55	55	1	3.59078	1	1	1	GOV_bin_4920_contig-100_316,GOV_bin_5588_contig-100_257,Tp1_102_DCM_0-0d2_scaffold135891,Tp1_123_DCM_0-0d2_scaffold149550,Tp2_111_MES_contig-100_631,Tp2_137_MES_contig-100_1210,Tp2_38_OMZ_contig-100_2708,Tp2_64_MES_contig-100_5113,Tp2_68_MES_contig-100_3805,Tp2_76_MES_contig-100_3049,Tp2_78_MES_contig-100_619
170	VC_10214_0	2	3.10669	81.2521	0.0368271	0.450427	2.44949	2.44949	1	1	1	2.44949	1	1	1	Tp1_58_DCM_0-0d2_scaffold32044,Tp1_68_MES_0-0d2_C4559105
171	VC_10217_0	2	10.0975	10.8062	0.483051	0.185547	1	1	1	1	1	1	1	1	1	GOV_bin_1123_contig-100_191,GOV_bin_2158_contig-100_219
172	VC_10218_0	1	0	14.3989	0	0	0	0	1	1	1	0	1	1	1	Tp2_102_DCM_contig-100_2556
173	VC_10219_0	5	72.928	221.779	0.247459	0.000936185	1	3	10	10	1	2.43195	1	1	1	GOV_bin_4792_contig-100_63,Tp1_109_DCM_0-0d2_C7649656,Tp1_18_DCM_0-0d2_scaffold9986,Tp1_25_DCM_0-0d2_scaffold38867,Tp3_RedSeaArabianUp_SURDCM_contig-100_8252
174	VC_1021_0	14	2261.12	3090.23	0.422533	6.307e-39	1	5	91	91	1	3.38901	1	1	1	GOV_bin_4056_contig-100_0,GOV_bin_4504_contig-100_1,GOV_bin_4742_contig-100_4,GOV_bin_505_contig-100_5,GOV_bin_771_contig-100_45,Tp1_100_SUR_0-0d2_scaffold15754,Tp1_109_SUR_0-0d2_scaffold43257,Tp1_31_SUR_0-0d2_scaffold165099,Tp1_31_SUR_0-0d2_scaffold98397,Tp1_32_SUR_0-0d2_scaffold48239,Tp1_36_DCM_0-0d2_scaffold100672,Tp1_46_SUR_0-0d2_scaffold73100,Tp1_56_SUR_0-0d2_scaffold80826,Tp1_78_SUR_0-0d2_s…
175	VC_10224_0	18	1738.56	2109	0.451861	1.35139e-28	0	3.87298	153	153	1	2.46609	1	1	1	GOV_bin_2158_contig-100_139,GOV_bin_3325_contig-100_372,Tp1_100_SUR_0-0d2_scaffold20213,Tp1_100_SUR_0-0d2_scaffold31642,Tp1_100_SUR_0-0d2_scaffold56806,Tp1_102_MES_0-0d2_scaffold5737,Tp1_102_SUR_0-0d2_scaffold35710,Tp1_109_SUR_0-0d2_scaffold134860,Tp1_111_DCM_0-0d2_scaffold93696,Tp1_111_SUR_0-0d2_scaffold45870,Tp1_123_SUR_0-0d2_scaffold35623,Tp1_31_SUR_0-0d2_scaffold189973,Tp1_32_SUR_0-0d2_scaffo…
176	VC_10225_0	3	24.597	77.755	0.240318	0.0391103	2	2.23607	3	3	1	2.15738	1	1	1	GOV_bin_3904_contig-100_213,Tp1_33_SUR_0-0d2_scaffold139807,Tp1_76_DCM_0-0d2_scaffold64280
177	VC_10226_0	5	110.799	291.383	0.275496	0.000188852	2.23607	3.16228	10	10	1	2.84239	1	1	1	GOV_bin_1585_contig-100_32,Tp1_33_SUR_0-0d2_scaffold82751,Tp1_68_DCM_0-0d2_scaffold25461,Tp1_76_DCM_0-0d2_scaffold49059,Tp2_111_SUR_contig-100_1612
178	VC_10227_0	3	9.45591	51.8161	0.154327	0.180614	2	2.64575	3	3	1	2.4305	1	1	1	GOV_bin_5095_contig-100_33,GOV_bin_5132_contig-100_64,GOV_bin_636_contig-100_142
179	VC_10228_0	5	23.787	18.6742	0.560206	0.032305	1.41421	2.44949	10	10	1	1.97182	1	1	1	GOV_bin_1446_contig-100_140,GOV_bin_3388_contig-100_39,GOV_bin_4118_contig-100_21,GOV_bin_7866_contig-100_318,GOV_bin_8365_contig-100_98
180	VC_10229_0	5	42.487	30.1823	0.584662	0.000211191	1	2.23607	10	10	1	1.62606	1	1	1	GOV_bin_4823_contig-100_27,GOV_bin_5858_contig-100_134,GOV_bin_5949_contig-100_261,Tp1_125_SUR_0-0d2_scaffold17945,Tp1_62_SUR_0-0d2_C7506717
181	VC_1022_0	4	162.461	355.269	0.313794	0.000218899	2.82843	5.19615	6	6	1	4.05877	1	1	1	GOV_bin_3459_contig-100_16,GOV_bin_47331_contig-100_0,Tp1_33_SUR_0-0d2_scaffold141791,Tp1_34_SUR_0-0d2_scaffold74219
182	VC_10230_0	2	14.289	59.4222	0.193852	0.0583149	1.41421	1.41421	1	1	1	1.41421	1	1	1	GOV_bin_7866_contig-100_320,GOV_bin_7866_contig-100_371
183	VC_10232_0	4	60.5852	406.362	0.129747	2.69211e-05	0	1.41421	6	6	1	0.902369	1	1	1	GOV_bin_1123_contig-100_21,GOV_bin_3556_contig-100_19,Tp1_102_SUR_0-0d2_scaffold31478,Tp1_33_SUR_0-0d2_scaffold134703
184	VC_10233_0	13	424.38	512.087	0.453171	0.000305436	0	3.60555	78	78	1	1.75942	1	1	1	GOV_bin_1674_contig-100_43,GOV_bin_1886_contig-100_51,GOV_bin_2618_contig-100_8,GOV_bin_3259_contig-100_38,GOV_bin_4062_contig-100_53,GOV_bin_4580_contig-100_16,GOV_bin_636_contig-100_59,GOV_bin_769_contig-100_49,GOV_bin_97_contig-100_105,Tp1_125_DCM_0-0d2_scaffold14797,Tp1_39_SUR_0-0d2_scaffold171250,Tp1_39_SUR_0-0d2_scaffold69824,Tp1_52_DCM_0-0d2_scaffold99852
185	VC_10234_0	30	2534.04	1465.15	0.633639	1.49052e-39	0	3.16228	435	435	1	1.42578	1	1	1	GOV_bin_1497_contig-100_11,GOV_bin_1597_contig-100_46,GOV_bin_2181_contig-100_16,GOV_bin_2232_contig-100_18,GOV_bin_2529_contig-100_11,GOV_bin_2529_contig-100_8,GOV_bin_3048_contig-100_12,GOV_bin_3725_contig-100_29,GOV_bin_3982_contig-100_75,GOV_bin_4741_contig-100_5,GOV_bin_5031_contig-100_80,GOV_bin_508_contig-100_22,GOV_bin_5967_contig-100_13,GOV_bin_6679_contig-100_1,GOV_bin_6817_contig-100_3…
186	VC_10235_0	2	4.44664	42.8746	0.093967	0.285375	1	1	1	1	1	1	1	1	1	Tp1_102_MES_0-0d2_scaffold3475,Tp2_102_SUR_contig-100_522
187	VC_10238_0	3	16.7001	22.584	0.42511	0.0222753	1.41421	2	3	3	1	1.80474	1	1	1	GOV_bin_7792_contig-100_137,Tp2_100_MES_contig-100_799,Tp2_111_MES_contig-100_1074
188	VC_10239_0	2	7.77532	2.96952	0.723633	0.5	2	2	1	1	1	2	1	1	1	GOV_bin_1123_contig-100_22,Tp1_45_SUR_0-0d2_C7138816
189	VC_1023_0	9	391.099	1680.44	0.188796	4.75728e-23	0	2	36	36	1	1.02428	1	1	1	GOV_bin_1210_contig-100_94,GOV_bin_1744_contig-100_31,GOV_bin_4346_contig-100_139,GOV_bin_488_contig-100_30,GOV_bin_5607_contig-100_20,GOV_bin_5644_contig-100_49,Tp1_124_SUR_0-0d2_scaffold80186,Tp1_137_SUR_0-0d2_C3272815,Tp2_111_DCM_contig-100_1487
190	VC_10242_0	6	222.406	332.123	0.401072	1.81019e-08	3	5.2915	15	15	1	4.29624	1	1	1	GOV_bin_2158_contig-100_28,GOV_bin_2377_contig-100_1,GOV_bin_3834_contig-100_12,GOV_bin_5384_contig-100_12,GOV_bin_8397_contig-100_12,Tp1_111_SUR_0-0d2_scaffold34675
191	VC_10243_0	2	3.74767	12.2251	0.234629	0.10565	2	2	1	1	1	2	1	1	1	GOV_bin_1123_contig-100_24,Tp1_72_DCM_0-0d2_C4364472
192	VC_10244_0	3	27.6571	61.5459	0.310047	0.0787319	1.41421	2	3	3	1	1.60948	1	1	1	GOV_bin_1446_contig-100_302,GOV_bin_531_contig-100_15,Tp1_23_DCM_0-0d2_scaffold22314
193	VC_10245_0	2	32.5017	137.313	0.191395	0.0504864	2	2	1	1	1	2	1	1	1	Tp1_124_SUR_0-0d2_scaffold58777,Tp1_125_SUR_0-0d2_C3577153
194	VC_10246_0	11	654.445	885.603	0.424951	6.21155e-19	1.41421	5.38516	55	55	1	3.12021	1	1	1	GOV_bin_1446_contig-100_37,GOV_bin_1532_contig-100_21,GOV_bin_221_contig-100_11,GOV_bin_221_contig-100_15,GOV_bin_3904_contig-100_245,GOV_bin_8697_contig-100_0,Tp1_122_SUR_0-0d2_C4629725,Tp1_138_SUR_0-0d2_scaffold44595,Tp1_39_SUR_0-0d2_scaffold176430,Tp1_46_SUR_0-0d2_scaffold49506,Tp1_48_SUR_0-0d2_scaffold67136
195	VC_10247_0	14	1301.29	2376.49	0.353826	2.74303e-09	1	4.58258	91	91	1	2.60622	1	1	1	GOV_bin_150_contig-100_196,GOV_bin_2370_contig-100_8,GOV_bin_3459_contig-100_138,GOV_bin_3501_contig-100_43,GOV_bin_4168_contig-100_44,GOV_bin_5284_contig-100_33,GOV_bin_5412_contig-100_18,GOV_bin_8635_contig-100_26,GOV_bin_8642_contig-100_158,GOV_bin_8710_contig-100_23,GOV_bin_8710_contig-100_80,GOV_bin_882_contig-100_26,Tp1_100_DCM_0-0d2_C3322532,Tp2_62_SUR_contig-100_426
196	VC_10248_0	2	4.10669	17.642	0.188825	0.13618	2	2	1	1	1	2	1	1	1	GOV_bin_4858_contig-100_26,Tp1_22_SUR_0-0d2_scaffold142560
197	VC_1024_0	4	30.8692	258.523	0.106669	0.106193	0	2.64575	6	6	1	1.6235	1	1	1	Contig_1064051,GOV_bin_2903_contig-100_298,GOV_bin_3007_contig-100_40,GOV_bin_6224_contig-100_290
198	VC_10250_0	3	8.85385	5.94774	0.598169	0.386415	2	2.64575	3	3	1	2.4305	1	1	1	GOV_bin_4611_contig-100_61,GOV_bin_56431_contig-100_31,GOV_bin_6230_contig-100_119
199	VC_10251_0	6	72.7202	45.1093	0.617165	0.00010254	0	1.41421	15	15	1	0.882843	1	1	1	GOV_bin_3325_contig-100_563,GOV_bin_3339_contig-100_9,GOV_bin_3349_contig-100_191,GOV_bin_4558_contig-100_321,GOV_bin_4897_contig-100_209,Tp1_36_DCM_0-0d2_scaffold15123
200	VC_10252_0	5	49.4389	92.7398	0.347724	0.0468041	0	1.73205	10	10	1	1.25352	1	1	1	GOV_bin_2365_contig-100_37,GOV_bin_4350_contig-100_75,GOV_bin_7343_contig-100_139,Tp1_102_DCM_0-0d2_scaffold139823,Tp1_45_SUR_0-0d2_C7143872
201	VC_10254_0	18	1628.43	3309.56	0.329776	1.18908e-72	0	4.12311	153	153	1	1.96596	1	1	1	GOV_bin_1123_contig-100_3,GOV_bin_2659_contig-100_62,GOV_bin_3180_contig-100_22,GOV_bin_3325_contig-100_150,GOV_bin_3325_contig-100_54,GOV_bin_4047_contig-100_9,GOV_bin_4379_contig-100_39,GOV_bin_5213_contig-100_22,Tp1_100_SUR_0-0d2_scaffold14634,Tp1_123_SUR_0-0d2_scaffold66136,Tp1_138_SUR_0-0d2_scaffold3209,Tp1_39_DCM_0-0d2_scaffold124810,Tp1_41_DCM_0-0d2_C8268587,Tp1_45_SUR_0-0d2_scaffold93925,…
202	VC_10255_0	3	22.0765	236.981	0.0852184	0.0504736	1.41421	2.23607	3	3	1	1.79411	1	1	1	GOV_bin_2987_contig-100_22,Tp1_124_SUR_0-0d2_scaffold65884,Tp2_38_SUR_contig-100_749
203	VC_10256_0	14	433.644	339.21	0.561094	0.00012627	0	3.16228	91	91	1	1.71443	1	1	1	GOV_bin_1688_contig-100_46,GOV_bin_2138_contig-100_31,GOV_bin_769_contig-100_70,GOV_bin_7866_contig-100_214,GOV_bin_8492_contig-100_6,Tp1_102_DCM_0-0d2_scaffold132794,Tp1_32_DCM_0-0d2_scaffold2412,Tp1_32_SUR_0-0d2_scaffold4936,Tp1_34_SUR_0-0d2_C4993079,Tp1_52_DCM_0-0d2_scaffold69806,Tp2_122_SUR_contig-100_1767,Tp2_123_SUR_contig-100_2630,Tp2_52_SUR_contig-100_1874,Tp3_SouthPacific_SURDCM_contig-1…
204	VC_10257_0	3	7.0974	19.5718	0.266128	0.421834	2	2	3	3	1	2	1	1	1	GOV_bin_4792_contig-100_35,GOV_bin_92_contig-100_353,Tp1_111_DCM_0-0d2_scaffold31772
205	VC_10258_0	3	13.7482	141.262	0.0886922	0.00856858	1	1.41421	3	3	1	1.13807	1	1	1	GOV_bin_8204_contig-100_27,Tp1_109_SUR_0-0d2_scaffold66115,Tp3_Indian_SURDCM_contig-100_8540
206	VC_10259_0	41	4439.55	4690.16	0.486275	1.26215e-60	0	4.3589	820	820	1	1.75622	1	1	1	GOV_bin_1339_contig-100_67,GOV_bin_2118_contig-100_123,GOV_bin_2118_contig-100_264,GOV_bin_2539_contig-100_56,GOV_bin_2605_contig-100_91,GOV_bin_3899_contig-100_14,GOV_bin_480_contig-100_47,GOV_bin_5360_contig-100_31,GOV_bin_5581_contig-100_38,GOV_bin_5910_contig-100_6,GOV_bin_7866_contig-100_409,GOV_bin_796_contig-100_6,GOV_bin_8234_contig-100_16,Tp1_102_DCM_0-0d2_scaffold40456,Tp1_102_MES_0-0d2…
207	VC_1025_0	1	0	65.6025	0	0	0	0	1	1	1	0	1	1	1	GOV_bin_7875_contig-100_189
208	VC_10263_0	2	5.0487	167.072	0.0293322	0.0869087	1	1	1	1	1	1	1	1	1	GOV_bin_4607_contig-100_37,Tp1_25_DCM_0-0d2_scaffold65048
209	VC_10265_0	5	91.4927	1027.26	0.0817811	5.47622e-07	1	2.23607	10	10	1	1.62606	1	1	1	GOV_bin_3769_contig-100_4,GOV_bin_4169_contig-100_10,Tp1_102_DCM_0-0d2_scaffold7240,Tp1_124_SUR_0-0d2_scaffold39716,Tp1_78_DCM_0-0d2_C5019826
210	VC_10266_0	2	5.65076	10.0974	0.35882	0.23975	0	0	1	1	1	0	1	1	1	GOV_bin_6073_contig-100_76,Tp1_23_DCM_0-0d2_scaffold102301
211	VC_10267_0	20	2890.57	8184.57	0.260997	2.16767e-69	0	4	190	190	1	2.28301	1	1	1	GOV_bin_1322_contig-100_23,GOV_bin_1527_contig-100_39,GOV_bin_1752_contig-100_9,GOV_bin_175_contig-100_22,GOV_bin_2158_contig-100_31,GOV_bin_4028_contig-100_50,GOV_bin_4226_contig-100_59,GOV_bin_4843_contig-100_0,GOV_bin_5680_contig-100_8,GOV_bin_6335_contig-100_1,Tp1_102_DCM_0-0d2_scaffold102542,Tp1_109_SUR_0-0d2_scaffold118714,Tp1_111_SUR_0-0d2_scaffold18234,Tp1_111_SUR_0-0d2_scaffold23629,Tp1_…
212	VC_10268_0	3	8.89328	63.8346	0.122282	0.024294	1.41421	2	3	3	1	1.60948	1	1	1	GOV_bin_1123_contig-100_32,GOV_bin_3296_contig-100_7,GOV_bin_5689_contig-100_29
213	VC_10269_0	8	333.421	343.508	0.492549	3.82315e-12	0	2.82843	28	28	1	2.10905	1	1	1	GOV_bin_1865_contig-100_4,GOV_bin_1865_contig-100_6,GOV_bin_3582_contig-100_6,GOV_bin_5118_contig-100_73,GOV_bin_769_contig-100_8,Tp1_111_SUR_0-0d2_scaffold13491,Tp1_41_DCM_0-0d2_C8278461,Tp1_78_DCM_0-0d2_scaffold15052
214	VC_1026_0	2	4.44664	25.9591	0.146243	0.203972	1.41421	1.41421	1	1	1	1.41421	1	1	1	GOV_bin_1697_contig-100_65,Tp1_32_SUR_0-0d2_scaffold13195
215	VC_10270_0	2	11.4325	2.13226	0.842809	0.5	3	3	1	1	1	3	1	1	1	GOV_bin_1123_contig-100_33,Tp1_22_SUR_0-0d2_scaffold134447
216	VC_10272_0	9	215.705	310.767	0.409719	3.74221e-06	0	2	36	36	1	1.256	1	1	1	GOV_bin_306_contig-100_111,GOV_bin_3614_contig-100_31,GOV_bin_4897_contig-100_99,GOV_bin_5015_contig-100_7,GOV_bin_6392_contig-100_23,GOV_bin_973_contig-100_25,Tp1_100_SUR_0-0d2_scaffold19615,Tp1_23_DCM_0-0d2_scaffold23015,Tp1_68_DCM_0-0d2_scaffold83077
217	VC_10273_0	1	0	31.8242	0	0	0	0	1	1	1	0	1	1	1	GOV_bin_8703_contig-100_68
218	VC_10274_0	4	23.0984	419.361	0.0522045	0.209785	1.41421	2.44949	6	6	1	1.96666	1	1	1	GOV_bin_4902_contig-100_44,GOV_bin_4976_contig-100_102,Tp1_18_SUR_0-0d2_C2128853,Tp3_MedSea_SURDCM_contig-100_15843
219	VC_10275_0	8	596.718	2751.05	0.178243	3.7402e-16	1	4	28	28	1	2.71964	1	1	1	GOV_bin_51201_contig-100_4,Tp1_102_DCM_0-0d2_scaffold25442,Tp1_102_MES_0-0d2_C4684615,Tp1_102_SUR_0-0d2_scaffold21195,Tp1_125_SUR_0-0d2_C3580763,Tp1_137_SUR_0-0d2_C3274207,Tp1_39_SUR_0-0d2_scaffold94233,Tp1_78_SUR_0-0d2_scaffold109657
220	VC_10276_0	1	0	344.069	0	0	0	0	1	1	1	0	1	1	1	GOV_bin_273_contig-100_5
221	VC_10277_0	1	0	172.072	0	0	0	0	1	1	1	0	1	1	1	GOV_bin_4306_contig-100_0
222	VC_1027_0	37	6988.89	5340.24	0.56686	1.70927e-160	0	5.38516	666	666	1	2.5484	1	1	1	GOV_bin_1275_contig-100_42,GOV_bin_1419_contig-100_188,GOV_bin_1885_contig-100_33,GOV_bin_2026_contig-100_58,GOV_bin_2055_contig-100_2,GOV_bin_2453_contig-100_98,GOV_bin_2616_contig-100_0,GOV_bin_2623_contig-100_4,GOV_bin_2844_contig-100_0,GOV_bin_3187_contig-100_23,GOV_bin_3537_contig-100_2,GOV_bin_3659_contig-100_2,GOV_bin_3854_contig-100_1,GOV_bin_4219_contig-100_150,GOV_bin_4219_contig-100_24…
223	VC_10281_0	4	26.6593	59.1134	0.310813	0.313059	2.44949	3.31662	6	6	1	2.93242	1	1	1	GOV_bin_1123_contig-100_36,GOV_bin_1123_contig-100_91,GOV_bin_4489_contig-100_133,GOV_bin_638_contig-100_61
224	VC_10282_0	5	114.448	119.075	0.490095	4.8437e-05	2	3.31662	10	10	1	2.798	1	1	1	GOV_bin_4028_contig-100_69,GOV_bin_4965_contig-100_11,Tp1_124_SUR_0-0d2_scaffold30401,Tp1_39_SUR_0-0d2_scaffold34074,Tp1_56_SUR_0-0d2_scaffold151235
225	VC_10283_0	32	2398.69	2736.14	0.467142	2.01828e-32	0	3	496	496	1	1.79422	1	1	1	GOV_bin_1123_contig-100_38,GOV_bin_1784_contig-100_187,GOV_bin_2299_contig-100_153,GOV_bin_2370_contig-100_89,GOV_bin_2616_contig-100_129,GOV_bin_276_contig-100_29,GOV_bin_3103_contig-100_118,GOV_bin_322_contig-100_9,GOV_bin_3349_contig-100_154,GOV_bin_3614_contig-100_97,GOV_bin_3674_contig-100_157,GOV_bin_4509_contig-100_316,GOV_bin_4835_contig-100_22,GOV_bin_4858_contig-100_25,GOV_bin_4897_cont…
226	VC_10284_0	3	16.9523	266.906	0.0597208	0.00141764	0	0	3	3	1	0	1	1	1	GOV_bin_4864_contig-100_250,GOV_bin_7858_contig-100_208,Tp1_123_SUR_0-0d2_scaffold10966
227	VC_10285_0	5	25.486	58.1707	0.30465	0.403172	1.41421	2.23607	10	10	1	1.76749	1	1	1	GOV_bin_176_contig-100_80,GOV_bin_3984_contig-100_81,GOV_bin_4005_contig-100_32,GOV_bin_560_contig-100_82,GOV_bin_6902_contig-100_15
228	VC_10286_0	3	32.3895	215.902	0.13045	0.00159005	0	0	3	3	1	0	1	1	1	GOV_bin_5301_contig-100_119,Tp1_124_SUR_0-0d2_scaffold6687,Tp1_52_SUR_0-0d2_scaffold46737
229	VC_10287_0	6	79.835	834.217	0.0873419	0.000217867	0	2	15	15	1	1.43709	1	1	1	GOV_bin_1596_contig-100_7,GOV_bin_4324_contig-100_83,Tp1_109_SUR_0-0d2_scaffold119503,Tp1_111_SUR_0-0d2_scaffold13792,Tp2_39_OMZ_contig-100_674,Tp3_Pacific_MES_contig-100_11926
230	VC_10288_0	1	0	47.5045	0	0	0	0	1	1	1	0	1	1	1	Tp1_102_DCM_0-0d2_scaffold84279
231	VC_1028_0	17	743.684	984.428	0.430345	8.14142e-16	0	3.4641	136	136	1	2.0939	1	1	1	GOV_bin_2709_contig-100_29,GOV_bin_2903_contig-100_291,GOV_bin_2903_contig-100_425,GOV_bin_2903_contig-100_575,GOV_bin_4509_contig-100_113,GOV_bin_6004_contig-100_198,GOV_bin_6004_contig-100_38,GOV_bin_6004_contig-100_73,GOV_bin_614_contig-100_25,GOV_bin_97_contig-100_101,Tp1_100_DCM_0-0d2_scaffold40735,Tp1_123_DCM_0-0d2_scaffold121957,Tp1_123_DCM_0-0d2_scaffold128013,Tp1_138_DCM_0-0d2_scaffold57…
232	VC_10291_0	3	36.2775	17.3485	0.676491	0.0173306	1.41421	1.73205	3	3	1	1.62611	1	1	1	GOV_bin_1123_contig-100_39,Tp1_102_SUR_0-0d2_scaffold93674,Tp2_18_DCM_contig-100_1419
233	VC_10292_0	58	14351	10379.5	0.580295	1.50711e-139	0	4.69042	1653	1653	1	1.48731	1	1	1	GOV_bin_1446_contig-100_190,GOV_bin_1697_contig-100_56,GOV_bin_1783_contig-100_54,GOV_bin_2082_contig-100_76,GOV_bin_2189_contig-100_39,GOV_bin_2365_contig-100_55,GOV_bin_245_contig-100_16,GOV_bin_2539_contig-100_21,GOV_bin_3849_contig-100_10,GOV_bin_3982_contig-100_11,GOV_bin_4053_contig-100_21,GOV_bin_4580_contig-100_4,GOV_bin_4611_contig-100_89,GOV_bin_6230_contig-100_8,GOV_bin_638_contig-100_…
234	VC_10293_0	4	36.6421	67.0906	0.353236	0.145772	0	1	6	6	1	0.666667	1	1	1	Tp1_125_SUR_0-0d2_scaffold4824,Tp1_18_DCM_0-0d2_scaffold68943,Tp1_45_SUR_0-0d2_scaffold70868,Tp1_56_SUR_0-0d2_scaffold67261
235	VC_10294_0	7	123.266	863.396	0.124932	1.1462e-05	0	1.41421	21	21	1	0.773459	1	1	1	GOV_bin_2984_contig-100_34,GOV_bin_591_contig-100_89,Tp1_109_SUR_0-0d2_scaffold142939,Tp1_111_SUR_0-0d2_scaffold23869,Tp1_111_SUR_0-0d2_scaffold67769,Tp1_32_DCM_0-0d2_C1213470,Tp1_58_DCM_0-0d2_scaffold72468
236	VC_10295_0	3	14.3921	79.7296	0.15291	0.00864402	2	2.64575	3	3	1	2.4305	1	1	1	GOV_bin_5284_contig-100_13,Tp1_111_DCM_0-0d2_scaffold109116,Tp1_36_DCM_0-0d2_scaffold12397
237	VC_10297_0	1	0	30.276	0	0	0	0	1	1	1	0	1	1	1	Tp1_41_DCM_0-0d2_scaffold18728
238	VC_10298_0	6	86.1374	51.3301	0.626602	0.00981155	0	2.23607	15	15	1	1.38808	1	1	1	GOV_bin_1197_contig-100_95,GOV_bin_2181_contig-100_26,GOV_bin_225_contig-100_63,GOV_bin_3401_contig-100_18,GOV_bin_4586_contig-100_182,Tp1_32_SUR_0-0d2_scaffold64524
239	VC_10299_0	3	19.0188	99.5289	0.160432	0.0132827	1	1.73205	3	3	1	1.38209	1	1	1	GOV_bin_1446_contig-100_99,GOV_bin_3982_contig-100_254,GOV_bin_4586_contig-100_176
240	VC_1029_0	1	0	15.5761	0	0	0	0	1	1	1	0	1	1	1	GOV_bin_2370_contig-100_49
241	VC_102_0	2	2.4876	56.5686	0.0421226	0.120783	3	3	1	1	1	3	1	1	1	GOV_bin_5189_contig-100_96,k127_155002_length_15950_cov_14.0000
242	VC_10300_0	5	40.9924	95.3538	0.30065	0.0108646	1.41421	2.64575	10	10	1	1.96465	1	1	1	GOV_bin_242_contig-100_151,GOV_bin_372_contig-100_111,GOV_bin_8229_contig-100_100,Tp1_100_SUR_0-0d2_scaffold57134,Tp1_52_SUR_0-0d2_scaffold8577
243	VC_1030_0	3	18.1148	42.2969	0.299856	0.00753745	2.44949	2.82843	3	3	1	2.70211	1	1	1	Contig_1064055,QGNH01000084.1,QGNH01000430.1
244	VC_10311_0	1	0	53.7757	0	0	0	0	1	1	1	0	1	1	1	Tp1_125_SUR_0-0d2_C3575051
245	VC_10312_0	2	7.40735	45.6677	0.139564	0.21833	2.64575	2.64575	1	1	1	2.64575	1	1	1	Tp1_25_SUR_0-0d2_scaffold81845,Tp1_66_SUR_0-0d2_scaffold45039
246	VC_10314_0	5	16.9907	209.446	0.075035	0.0273048	1	2.44949	10	10	1	1.85639	1	1	1	GOV_bin_2891_contig-100_84,GOV_bin_5813_contig-100_72,GOV_bin_5955_contig-100_72,Tp1_138_SUR_0-0d2_scaffold33507,Tp2_25_DCM_contig-100_200
247	VC_10315_0	2	11.1985	251.519	0.0426254	0.0923859	3	3	1	1	1	3	1	1	1	GOV_bin_4489_contig-100_26,Tp1_138_SUR_0-0d2_C4158792
248	VC_10316_0	3	7.30152	59.7136	0.108953	0.0103333	2	2.44949	3	3	1	2.14983	1	1	1	GOV_bin_1168_contig-100_162,Tp1_48_SUR_0-0d2_scaffold38002,Tp1_72_MES_0-0d2_scaffold118007
249	VC_10319_0	11	509.104	1400.24	0.266638	4.42498e-12	1.41421	5.56776	55	55	1	3.17583	1	1	1	GOV_bin_1123_contig-100_5,GOV_bin_3065_contig-100_144,GOV_bin_5031_contig-100_105,GOV_bin_5308_contig-100_13,GOV_bin_97_contig-100_146,Tp1_22_SUR_0-0d2_scaffold12787,Tp1_23_DCM_0-0d2_scaffold70662,Tp1_32_SUR_0-0d2_scaffold107491,Tp1_32_SUR_0-0d2_scaffold110496,Tp1_32_SUR_0-0d2_scaffold78307,Tp1_78_SUR_0-0d2_scaffold80875
250	VC_1031_0	1	0	8.80296	0	0	0	0	1	1	1	0	1	1	1	QGNH01001877.1
251	VC_10320_0	10	171.756	100.178	0.63161	0.0667271	1.41421	3	45	45	1	2.3867	1	1	1	GOV_bin_1168_contig-100_184,GOV_bin_2368_contig-100_234,GOV_bin_4835_contig-100_146,GOV_bin_4864_contig-100_188,GOV_bin_4965_contig-100_76,Tp1_123_DCM_0-0d2_scaffold55449,Tp1_22_SUR_0-0d2_scaffold34291,Tp1_23_DCM_0-0d2_scaffold65673,Tp1_32_DCM_0-0d2_C1216256,Tp1_32_SUR_0-0d2_scaffold24272
252	VC_10321_0	6	98.0921	626.081	0.135454	0.105493	1.73205	3.87298	15	15	1	3.02092	1	1	1	GOV_bin_1201_contig-100_44,GOV_bin_7808_contig-100_82,Tp1_109_SUR_0-0d2_C4870831,Tp1_111_DCM_0-0d2_scaffold98705,Tp1_138_SUR_0-0d2_scaffold760,Tp3_SouthAtlantic_SURDCM_contig-100_5200
253	VC_10322_0	1	0	65.2365	0	0	0	0	1	1	1	0	1	1	1	Tp1_52_SUR_0-0d2_scaffold2997
254	VC_10323_0	2	10.0975	43.3102	0.189065	0.0723307	1	1	1	1	1	1	1	1	1	GOV_bin_771_contig-100_477,Tp1_65_DCM_0-0d2_C5220681
255	VC_10324_0	2	4.0487	16.2291	0.199662	0.0952151	1.73205	1.73205	1	1	1	1.73205	1	1	1	Tp1_33_SUR_0-0d2_scaffold60726,Tp1_70_SUR_0-0d2_C4614106
256	VC_10325_0	2	10.0975	66.8319	0.131257	0.0602796	1	1	1	1	1	1	1	1	1	Tp1_18_SUR_0-0d2_scaffold16739,Tp1_33_SUR_0-0d2_scaffold53377
257	VC_10327_0	2	9.62042	75.5408	0.112967	0.0544958	1.41421	1.41421	1	1	1	1.41421	1	1	1	Tp1_102_DCM_0-0d2_scaffold70943,Tp2_138_MES_contig-100_4298
258	VC_10328_0	14	1493.12	1433.4	0.510203	1.77778e-28	0	3.74166	91	91	1	2.02964	1	1	1	GOV_bin_5759_contig-100_7,Tp1_100_SUR_0-0d2_scaffold26418,Tp1_123_SUR_0-0d2_scaffold63218,Tp1_124_SUR_0-0d2_scaffold61305,Tp1_137_DCM_0-0d2_C4226072,Tp1_137_SUR_0-0d2_C3268873,Tp1_30_DCM_0-0d2_scaffold18740,Tp1_32_SUR_0-0d2_scaffold101553,Tp1_38_DCM_0-0d2_scaffold31134,Tp1_52_DCM_0-0d2_scaffold31987,Tp1_58_DCM_0-0d2_scaffold61190,Tp1_64_DCM_0-0d2_C5231566,Tp1_72_DCM_0-0d2_scaffold66198,Tp1_72_MES…
259	VC_10329_0	16	1215.54	2584.24	0.319898	2.62454e-17	0	3.31662	120	120	1	2.27894	1	1	1	GOV_bin_1123_contig-100_52,GOV_bin_2659_contig-100_8,GOV_bin_3325_contig-100_21,GOV_bin_3325_contig-100_319,GOV_bin_4792_contig-100_17,GOV_bin_4950_contig-100_5,Tp1_100_SUR_0-0d2_scaffold50383,Tp1_109_DCM_0-0d2_scaffold428,Tp1_109_SUR_0-0d2_scaffold31856,Tp1_111_DCM_0-0d2_scaffold109873,Tp1_111_DCM_0-0d2_scaffold1192,Tp1_111_SUR_0-0d2_scaffold7898,Tp1_64_DCM_0-0d2_scaffold46515,Tp1_64_DCM_0-0d2_s…
260	VC_1032_0	2	151.93	26.7452	0.850314	0.0858152	1.41421	1.41421	1	1	1	1.41421	1	1	1	k141_1352834_length_40401_cov_8.0000,k141_201382_length_47751_cov_10.0000
261	VC_10330_0	44	13484.6	11467.8	0.540412	1.01952e-168	0	8.06226	946	946	1	3.54994	1	1	1	GOV_bin_2906_contig-100_3,GOV_bin_3231_contig-100_8,GOV_bin_3344_contig-100_21,GOV_bin_4028_contig-100_12,GOV_bin_4169_contig-100_0,GOV_bin_4226_contig-100_69,GOV_bin_443_contig-100_2,GOV_bin_4920_contig-100_3,GOV_bin_5505_contig-100_0,GOV_bin_6160_contig-100_15,GOV_bin_6357_contig-100_572,GOV_bin_7769_contig-100_29,GOV_bin_7808_contig-100_33,GOV_bin_8622_contig-100_133,GOV_bin_8643_contig-100_91…
262	VC_10331_0	2	13.745	38.1332	0.264947	0.0754812	1.41421	1.41421	1	1	1	1.41421	1	1	1	GOV_bin_3693_contig-100_32,GOV_bin_7976_contig-100_24
263	VC_10332_0	4	30.9045	206.864	0.129977	0.00869317	0	1.41421	6	6	1	0.707107	1	1	1	GOV_bin_6377_contig-100_48,GOV_bin_769_contig-100_22,Tp1_109_SUR_0-0d2_scaffold43697,Tp1_78_DCM_0-0d2_scaffold64851
264	VC_10333_0	2	36.1078	925.172	0.0375622	0.0514904	4.58258	4.58258	1	1	1	4.58258	1	1	1	GOV_bin_4701_contig-100_4,GOV_bin_5505_contig-100_1
265	VC_10334_0	4	127.013	469.305	0.212995	0.00146615	1.73205	4.24264	6	6	1	3.4169	1	1	1	GOV_bin_3325_contig-100_42,Tp1_78_DCM_0-0d2_scaffold41433,Tp1_78_SUR_0-0d2_scaffold113758,Tp1_78_SUR_0-0d2_scaffold28713
266	VC_10335_0	25	1925.1	3401.05	0.361443	9.70221e-12	0	3.16228	300	300	1	1.57292	1	1	1	GOV_bin_1527_contig-100_11,GOV_bin_175_contig-100_88,GOV_bin_1820_contig-100_23,GOV_bin_2906_contig-100_52,GOV_bin_3005_contig-100_48,GOV_bin_3459_contig-100_74,GOV_bin_3659_contig-100_4,GOV_bin_4513_contig-100_5,GOV_bin_4843_contig-100_23,GOV_bin_5375_contig-100_14,GOV_bin_5896_contig-100_35,GOV_bin_6748_contig-100_4,GOV_bin_769_contig-100_117,GOV_bin_7767_contig-100_0,GOV_bin_8234_contig-100_28…
267	VC_10336_0	9	333.04	657.718	0.336147	1.21139e-11	1.41421	3.31662	36	36	1	2.5279	1	1	1	GOV_bin_1123_contig-100_55,GOV_bin_2370_contig-100_38,GOV_bin_490_contig-100_198,GOV_bin_6102_contig-100_42,GOV_bin_6327_contig-100_66,Tp1_66_SUR_0-0d2_scaffold27207,Tp2_102_MES_contig-100_3414,Tp2_39_SUR_contig-100_833,Tp2_52_SUR_contig-100_1759
268	VC_10337_0	3	36.5417	53.6819	0.405013	0.00328052	1.41421	2	3	3	1	1.60948	1	1	1	GOV_bin_1643_contig-100_396,GOV_bin_482_contig-100_119,GOV_bin_6790_contig-100_30
269	VC_10338_0	1	0	60.964	0	0	0	0	1	1	1	0	1	1	1	GOV_bin_4630_contig-100_48
270	VC_10339_0	1	0	40.8197	0	0	0	0	1	1	1	0	1	1	1	GOV_bin_7344_contig-100_38
271	VC_10341_0	6	66.4783	119.018	0.358381	0.000312502	1.41421	2	15	15	1	1.68302	1	1	1	GOV_bin_3397_contig-100_89,GOV_bin_4153_contig-100_114,GOV_bin_4264_contig-100_223,GOV_bin_6098_contig-100_127,GOV_bin_8252_contig-100_153,GOV_bin_857_contig-100_156
272	VC_10342_0	3	4.44664	30.5533	0.127047	0.0677965	1	2	3	3	1	1.57735	1	1	1	Tp1_111_DCM_0-0d2_scaffold81229,Tp1_66_DCM_0-0d2_scaffold36741,Tp2_58_DCM_contig-100_723
273	VC_10343_0	11	501.966	741.188	0.403784	1.63874e-12	1.73205	4.69042	55	55	1	3.38874	1	1	1	GOV_bin_184_contig-100_7,GOV_bin_2401_contig-100_4,GOV_bin_3325_contig-100_27,GOV_bin_3601_contig-100_4,GOV_bin_3670_contig-100_4,GOV_bin_5416_contig-100_2,GOV_bin_6241_contig-100_3,GOV_bin_6691_contig-100_0,GOV_bin_8041_contig-100_1,GOV_bin_8397_contig-100_0,Tp1_31_SUR_0-0d2_scaffold204022
274	VC_10345_0	2	1.88922	20.4615	0.0845261	0.4126	2.64575	2.64575	1	1	1	2.64575	1	1	1	GOV_bin_5213_contig-100_21,GOV_bin_6732_contig-100_82
275	VC_10347_0	2	1.82341	35.6437	0.0486669	0.437041	3	3	1	1	1	3	1	1	1	GOV_bin_6878_contig-100_6,GOV_bin_8040_contig-100_14
276	VC_10348_0	3	55.5994	77.8318	0.41669	0.00432644	3	4	3	3	1	3.43887	1	1	1	GOV_bin_3513_contig-100_0,GOV_bin_767_contig-100_3,Tp1_111_DCM_0-0d2_scaffold43207
277	VC_10349_0	4	36.938	362.952	0.0923705	0.134074	1.73205	3	6	6	1	2.54101	1	1	1	GOV_bin_1123_contig-100_60,GOV_bin_302_contig-100_93,GOV_bin_3982_contig-100_118,Tp1_72_DCM_0-0d2_scaffold109755
278	VC_1034_0	1	0	180.299	0	0	0	0	1	1	1	0	1	1	1	GOV_bin_3873_contig-100_177
279	VC_10350_0	23	1133.81	207.094	0.845556	1.17289e-11	0	5.19615	253	253	1	2.26432	1	1	1	GOV_bin_1123_contig-100_61,GOV_bin_1532_contig-100_80,GOV_bin_2716_contig-100_602,GOV_bin_3681_contig-100_2,GOV_bin_4155_contig-100_1,GOV_bin_4696_contig-100_3,GOV_bin_4786_contig-100_31,GOV_bin_4823_contig-100_9,GOV_bin_5887_contig-100_12,GOV_bin_6284_contig-100_19,GOV_bin_6284_contig-100_278,GOV_bin_80_contig-100_74,Tp1_102_SUR_0-0d2_scaffold34096,Tp1_123_DCM_0-0d2_scaffold84408,Tp1_38_DCM_0-0d…
280	VC_10351_0	2	0	7.69946	0	0	2.44949	2.44949	1	1	1	2.44949	1	1	1	GOV_bin_3558_contig-100_12,Tp1_111_SUR_0-0d2_scaffold58140
281	VC_10353_0	7	128.831	152.813	0.457425	2.1847e-08	0	1.73205	21	21	1	1.11255	1	1	1	GOV_bin_1578_contig-100_158,GOV_bin_372_contig-100_30,GOV_bin_4792_contig-100_110,GOV_bin_4792_contig-100_37,GOV_bin_4870_contig-100_46,GOV_bin_7648_contig-100_24,Tp1_46_SUR_0-0d2_scaffold47739
282	VC_10354_0	3	8.89328	99.2864	0.0822084	0.0243464	1	1.73205	3	3	1	1.38209	1	1	1	GOV_bin_1123_contig-100_64,GOV_bin_1323_contig-100_40,Tp2_78_DCM_contig-100_1176
283	VC_10355_0	11	483.331	1251.4	0.278619	3.27909e-29	0	2.44949	55	55	1	1.40521	1	1	1	GOV_bin_1446_contig-100_48,GOV_bin_28451_contig-100_53,GOV_bin_3008_contig-100_31,GOV_bin_5118_contig-100_235,GOV_bin_5841_contig-100_12,Tp1_100_SUR_0-0d2_scaffold73489,Tp1_102_MES_0-0d2_scaffold70034,Tp1_111_SUR_0-0d2_scaffold76739,Tp1_18_SUR_0-0d2_scaffold52599,Tp1_46_SUR_0-0d2_scaffold74763,Tp2_125_SUR_contig-100_109
284	VC_10356_0	1	0	8.35456	0	0	0	0	1	1	1	0	1	1	1	GOV_bin_217_contig-100_113
285	VC_10357_0	1	0	158.692	0	0	0	0	1	1	1	0	1	1	1	GOV_bin_707_contig-100_0
286	VC_10358_0	2	6.93023	24.2576	0.222209	0.5	2.64575	2.64575	1	1	1	2.64575	1	1	1	GOV_bin_292_contig-100_12,Tp1_41_DCM_0-0d2_C8275683
287	VC_1035_0	6	548.857	764.646	0.417858	1.85301e-09	1	8.60233	15	15	1	6.03137	1	1	1	Contig_24566591,Contig_306742,Contig_57792,Contig_930757,GOV_bin_4311_contig-100_0,Synechococcus~phage~S-CBS4
288	VC_10360_0	7	228.877	358.914	0.389385	3.99878e-10	0	4.24264	21	21	1	2.40063	1	1	1	GOV_bin_3982_contig-100_17,GOV_bin_4712_contig-100_0,GOV_bin_5531_contig-100_210,Tp1_30_DCM_0-0d2_scaffold8976,Tp1_31_SUR_0-0d2_scaffold198359,Tp1_33_SUR_0-0d2_C4052038,Tp1_76_DCM_0-0d2_scaffold183026
289	VC_10361_0	14	402.269	984.742	0.290026	8.00114e-06	1.41421	4.47214	91	91	1	3.21323	1	1	1	GOV_bin_1272_contig-100_39,GOV_bin_2347_contig-100_1,GOV_bin_2946_contig-100_58,GOV_bin_3103_contig-100_322,GOV_bin_3852_contig-100_47,GOV_bin_4689_contig-100_8,GOV_bin_5095_contig-100_15,GOV_bin_5379_contig-100_13,GOV_bin_5412_contig-100_229,GOV_bin_5644_contig-100_273,GOV_bin_911_contig-100_6,Tp1_123_DCM_0-0d2_scaffold85119,Tp1_65_DCM_0-0d2_scaffold83259,Tp1_72_MES_0-0d2_scaffold248385
290	VC_10363_0	4	33.2145	163.805	0.168585	0.00236312	1	3	6	6	1	2.01184	1	1	1	GOV_bin_2180_contig-100_24,GOV_bin_5376_contig-100_128,GOV_bin_6223_contig-100_37,GOV_bin_712_contig-100_5
291	VC_10365_0	14	652.992	440.775	0.597012	5.36354e-09	0	2.82843	91	91	1	1.51144	1	1	1	GOV_bin_1529_contig-100_64,GOV_bin_1981_contig-100_0,GOV_bin_3103_contig-100_10,GOV_bin_3451_contig-100_24,GOV_bin_5185_contig-100_5,GOV_bin_56431_contig-100_1,GOV_bin_745_contig-100_9,GOV_bin_7549_contig-100_3,GOV_bin_8046_contig-100_7,Tp1_34_SUR_0-0d2_scaffold94011,Tp1_41_DCM_0-0d2_C8274433,Tp3_Pacific_MES_contig-100_10,Tp3_Pacific_MES_contig-100_12412,Tp3_RedSeaIndian_OMZ_contig-100_150
292	VC_10366_0	3	18.5929	18.6882	0.498721	0.5	1	1.73205	3	3	1	1.38209	1	1	1	Tp1_62_SUR_0-0d2_C7518251,Tp1_76_DCM_0-0d2_scaffold34360,Tp1_76_DCM_0-0d2_scaffold97726
293	VC_10367_0	14	398.58	585.81	0.4049	1.27938e-11	0	2.64575	91	91	1	1.882	1	1	1	GOV_bin_1797_contig-100_210,GOV_bin_2026_contig-100_212,GOV_bin_3310_contig-100_24,GOV_bin_3624_contig-100_12,GOV_bin_3676_contig-100_134,GOV_bin_4931_contig-100_99,GOV_bin_5020_contig-100_89,GOV_bin_5273_contig-100_122,GOV_bin_6224_contig-100_419,GOV_bin_6251_contig-100_56,GOV_bin_7549_contig-100_20,Tp1_100_DCM_0-0d2_scaffold58557,Tp1_111_DCM_0-0d2_scaffold32142,Tp2_102_DCM_contig-100_2644
294	VC_10369_0	34	2422.96	2632.92	0.479236	1.51474e-37	0	4.89898	561	561	1	2.44819	1	1	1	GOV_bin_1171_contig-100_10,GOV_bin_1210_contig-100_91,GOV_bin_1886_contig-100_137,GOV_bin_1966_contig-100_9,GOV_bin_2299_contig-100_71,GOV_bin_2903_contig-100_123,GOV_bin_3782_contig-100_31,GOV_bin_3992_contig-100_497,GOV_bin_4012_contig-100_15,GOV_bin_4017_contig-100_13,GOV_bin_487_contig-100_95,GOV_bin_5185_contig-100_6,GOV_bin_5412_contig-100_88,GOV_bin_5571_contig-100_119,GOV_bin_5571_contig-…
295	VC_1036_0	2	4.0487	19.3892	0.172742	0.361837	1.73205	1.73205	1	1	1	1.73205	1	1	1	Contig_991817,GOV_bin_4697_contig-100_34
296	VC_10370_0	7	126.979	346.246	0.268327	6.48186e-05	0	2.23607	21	21	1	1.62912	1	1	1	GOV_bin_4351_contig-100_18,GOV_bin_5649_contig-100_5,Tp1_102_DCM_0-0d2_scaffold139078,Tp1_62_SUR_0-0d2_scaffold10904,Tp1_76_SUR_0-0d2_C4876546,Tp2_137_SUR_contig-100_1166,Tp2_138_SUR_contig-100_610
297	VC_10372_0	11	248.005	222.284	0.527346	5.08567e-11	0	2.64575	55	55	1	1.40011	1	1	1	GOV_bin_1544_contig-100_37,GOV_bin_2928_contig-100_2,GOV_bin_292_contig-100_15,GOV_bin_3458_contig-100_82,GOV_bin_4123_contig-100_1,GOV_bin_5099_contig-100_17,GOV_bin_5099_contig-100_60,GOV_bin_5402_contig-100_1,GOV_bin_5776_contig-100_8,GOV_bin_5987_contig-100_66,GOV_bin_6746_contig-100_130
298	VC_10373_0	14	634.143	193.71	0.766009	7.46001e-19	0	2.44949	91	91	1	1.48839	1	1	1	GOV_bin_2161_contig-100_74,GOV_bin_3397_contig-100_14,GOV_bin_4344_contig-100_206,GOV_bin_4802_contig-100_24,GOV_bin_4897_contig-100_95,GOV_bin_5003_contig-100_30,GOV_bin_5498_contig-100_223,GOV_bin_5605_contig-100_63,GOV_bin_6335_contig-100_138,GOV_bin_6335_contig-100_43,GOV_bin_6335_contig-100_67,GOV_bin_7122_contig-100_191,GOV_bin_7122_contig-100_41,GOV_bin_8517_contig-100_71
299	VC_10374_0	5	107.119	681.404	0.135848	3.09009e-05	1	3	10	10	1	2.47292	1	1	1	GOV_bin_398_contig-100_72,GOV_bin_4509_contig-100_79,GOV_bin_6491_contig-100_6,Tp1_100_DCM_0-0d2_scaffold106270,Tp1_66_DCM_0-0d2_C3741694
300	VC_10375_0	1	0	7.95127	0	0	0	0	1	1	1	0	1	1	1	Tp1_33_SUR_0-0d2_scaffold11913
301	VC_10378_0	5	77.4412	142.7	0.351779	0.0473279	0	2	10	10	1	1.50711	1	1	1	GOV_bin_2234_contig-100_10,GOV_bin_3852_contig-100_125,GOV_bin_4501_contig-100_178,GOV_bin_5646_contig-100_58,Tp3_SWAtlanticShelvesAustral_SURDCM_contig-100_2183
302	VC_10379_0	21	823.261	1072.84	0.434186	0.000122365	1.41421	4.12311	210	210	1	2.43157	1	1	1	GOV_bin_1123_contig-100_75,GOV_bin_1339_contig-100_27,GOV_bin_15_contig-100_264,GOV_bin_2151_contig-100_237,GOV_bin_2158_contig-100_140,GOV_bin_2587_contig-100_299,GOV_bin_3970_contig-100_42,GOV_bin_4607_contig-100_236,GOV_bin_4739_contig-100_43,GOV_bin_5187_contig-100_92,GOV_bin_5406_contig-100_212,GOV_bin_6098_contig-100_64,GOV_bin_6101_contig-100_25,GOV_bin_6101_contig-100_7,GOV_bin_6335_conti…
303	VC_1037_0	2	6.59578	1.16541	0.849841	0.5	3	3	1	1	1	3	1	1	1	Contig_1064106,Contig_989205
304	VC_10380_0	14	574.737	538.317	0.51636	3.01664e-12	0	2.64575	91	91	1	1.84365	1	1	1	GOV_bin_1289_contig-100_290,GOV_bin_1323_contig-100_23,GOV_bin_3382_contig-100_17,GOV_bin_4333_contig-100_56,GOV_bin_5198_contig-100_247,GOV_bin_5541_contig-100_127,GOV_bin_5987_contig-100_47,GOV_bin_7433_contig-100_110,GOV_bin_779_contig-100_81,GOV_bin_7930_contig-100_203,Tp1_100_SUR_0-0d2_scaffold49556,Tp1_138_SUR_0-0d2_scaffold23627,Tp1_32_SUR_0-0d2_scaffold87903,Tp3_Pacific_MES_contig-100_116…
305	VC_10383_0	1	0	5.0487	0	0	0	0	1	1	1	0	1	1	1	GOV_bin_5484_contig-100_94
306	VC_10386_0	1	0	47.5944	0	0	0	0	1	1	1	0	1	1	1	Tp1_124_SUR_0-0d2_scaffold42477
307	VC_10387_0	3	33.3872	157.506	0.1749	0.00524831	1	1.73205	3	3	1	1.38209	1	1	1	GOV_bin_3946_contig-100_25,GOV_bin_4654_contig-100_57,Tp2_64_MES_contig-100_6425
308	VC_10389_0	1	0	8.49534	0	0	0	0	1	1	1	0	1	1	1	GOV_bin_3534_contig-100_79
309	VC_1038_0	2	4.44664	3.74767	0.54265	0.5	1.41421	1.41421	1	1	1	1.41421	1	1	1	Tp1_102_SUR_0-0d2_C3508155,Tp1_30_DCM_0-0d2_scaffold69884
310	VC_10390_0	9	193.417	267.035	0.420059	1.74089e-07	0	2.82843	36	36	1	1.80328	1	1	1	GOV_bin_2284_contig-100_91,GOV_bin_2896_contig-100_226,GOV_bin_3564_contig-100_22,GOV_bin_3870_contig-100_2,GOV_bin_6377_contig-100_23,GOV_bin_8517_contig-100_41,Tp1_100_SUR_0-0d2_scaffold9790,Tp1_102_DCM_0-0d2_scaffold107782,Tp1_78_DCM_0-0d2_scaffold2546
311	VC_10391_0	6	59.6388	21.5253	0.734793	0.422719	2	3.31662	15	15	1	2.51283	1	1	1	GOV_bin_1334_contig-100_31,GOV_bin_2587_contig-100_88,Tp2_109_SUR_contig-100_3710,Tp2_111_SUR_contig-100_1409,Tp2_124_SUR_contig-100_2529,Tp2_56_SUR_contig-100_1797
312	VC_10392_0	3	16.7001	103.264	0.139209	0.146237	0	1.73205	3	3	1	1.1547	1	1	1	GOV_bin_4639_contig-100_35,GOV_bin_5498_contig-100_126,GOV_bin_6188_contig-100_46
313	VC_10393_0	57	12677.2	8467.87	0.599535	8.71187e-213	0	3	1596	1596	1	1.35054	1	1	1	GOV_bin_1123_contig-100_8,GOV_bin_1180_contig-100_16,GOV_bin_1374_contig-100_27,GOV_bin_1408_contig-100_220,GOV_bin_1643_contig-100_160,GOV_bin_1660_contig-100_5,GOV_bin_1674_contig-100_164,GOV_bin_2370_contig-100_65,GOV_bin_2903_contig-100_305,GOV_bin_2903_contig-100_471,GOV_bin_322_contig-100_21,GOV_bin_3441_contig-100_41,GOV_bin_3458_contig-100_214,GOV_bin_3624_contig-100_15,GOV_bin_3674_conti…
314	VC_10394_0	4	62.6821	608.057	0.0934523	4.7862e-06	0	1	6	6	1	0.5	1	1	1	GOV_bin_1339_contig-100_104,Tp1_125_SUR_0-0d2_C3566685,Tp1_18_DCM_0-0d2_scaffold61959,Tp2_42_DCM_contig-100_854
315	VC_10396_0	22	2456.41	4017.64	0.379424	3.22552e-123	0	1.41421	231	231	1	0.258998	1	1	1	GOV_bin_121_contig-100_49,GOV_bin_1966_contig-100_163,GOV_bin_2026_contig-100_653,GOV_bin_2385_contig-100_23,GOV_bin_2385_contig-100_42,GOV_bin_2385_contig-100_45,GOV_bin_2809_contig-100_27,GOV_bin_398_contig-100_119,GOV_bin_3999_contig-100_189,GOV_bin_3999_contig-100_192,GOV_bin_4795_contig-100_98,GOV_bin_5020_contig-100_53,GOV_bin_5464_contig-100_203,GOV_bin_5949_contig-100_226,GOV_bin_6223_con…
316	VC_10397_0	4	29.7493	316.502	0.085918	0.0233231	1.41421	2.23607	6	6	1	1.74114	1	1	1	GOV_bin_5845_contig-100_36,GOV_bin_8189_contig-100_140,Tp1_111_DCM_0-0d2_scaffold79963,Tp1_67_SUR_0-0d2_scaffold30486
317	VC_10398_0	7	93.1098	1205.07	0.0717233	0.168719	0	2.23607	21	21	1	1.61912	1	1	1	GOV_bin_1437_contig-100_42,GOV_bin_160_contig-100_67,GOV_bin_4768_contig-100_109,GOV_bin_5546_contig-100_79,Tp1_22_SUR_0-0d2_scaffold1636,Tp1_31_SUR_0-0d2_C5045140,Tp1_58_DCM_0-0d2_scaffold54213
318	VC_10399_0	9	193.794	1500.51	0.11438	8.58297e-17	0	1.41421	36	36	1	0.428173	1	1	1	GOV_bin_2912_contig-100_274,GOV_bin_3397_contig-100_95,GOV_bin_4438_contig-100_40,GOV_bin_5099_contig-100_89,GOV_bin_5776_contig-100_66,GOV_bin_6153_contig-100_42,GOV_bin_7549_contig-100_35,GOV_bin_870_contig-100_103,Tp1_25_DCM_0-0d2_scaffold104479
319	VC_1039_0	3	13.3399	10.1861	0.567028	0.0983528	1.41421	1.41421	3	3	1	1.41421	1	1	1	GOV_bin_2936_contig-100_137,GOV_bin_5431_contig-100_76,Tp1_109_DCM_0-0d2_scaffold4059
320	VC_103_0	5	1359.1	670.358	0.669686	6.01838e-08	1.41421	8.12404	10	10	1	7.00131	1	1	1	Aeromonas~phage~pIS4-A,Salmonella~phage~64795_sal3,Salmonella~phage~IME207,Salmonella~phage~Vi~II-E1,Vibrio~phage~pYD38-A
321	VC_10402_0	4	39.0865	310.943	0.111666	0.00113741	1.41421	2	6	6	1	1.72374	1	1	1	Tp1_100_DCM_0-0d2_scaffold117288,Tp1_109_SUR_0-0d2_scaffold152153,Tp1_45_SUR_0-0d2_scaffold42753,Tp1_72_DCM_0-0d2_C4356410
322	VC_10403_0	3	13.3399	105.37	0.112374	0.0203636	1	1.41421	3	3	1	1.13807	1	1	1	GOV_bin_5198_contig-100_214,Tp2_123_DCM_contig-100_2103,Tp3_Pacific_MES_contig-100_8192
323	VC_10404_0	1	0	42.6093	0	0	0	0	1	1	1	0	1	1	1	GOV_bin_276_contig-100_14
324	VC_10406_0	5	165.899	333.51	0.332191	5.29029e-06	1.73205	2.82843	10	10	1	2.34058	1	1	1	GOV_bin_1123_contig-100_80,GOV_bin_3089_contig-100_1,GOV_bin_4646_contig-100_13,Tp1_102_SUR_0-0d2_scaffold45625,Tp1_45_SUR_0-0d2_scaffold88481
325	VC_10407_0	2	25.058	503.868	0.0473752	0.0561164	3.87298	3.87298	1	1	1	3.87298	1	1	1	GOV_bin_6732_contig-100_1,GOV_bin_8355_contig-100_9
326	VC_10408_0	2	2.80567	112.305	0.0243737	0.166461	2	2	1	1	1	2	1	1	1	GOV_bin_1688_contig-100_38,Tp1_100_SUR_0-0d2_scaffold49875
327	VC_10409_0	1	0	181.798	0	0	0	0	1	1	1	0	1	1	1	Tp1_125_SUR_0-0d2_C3582055
328	VC_1040_0	2	4.65076	3.65076	0.56023	0.5	1.41421	1.41421	1	1	1	1.41421	1	1	1	GOV_bin_1605_contig-100_31,GOV_bin_2330_contig-100_55
329	VC_10410_0	1	0	13.1317	0	0	0	0	1	1	1	0	1	1	1	GOV_bin_1123_contig-100_82
330	VC_10412_0	3	3.62563	0	1	0	3	3.31662	3	3	1	3.15963	1	1	1	GOV_bin_1123_contig-100_97,GOV_bin_1424_contig-100_41,GOV_bin_3325_contig-100_483
331	VC_10413_0	11	465.795	887.091	0.344297	5.22773e-17	1	3	55	55	1	2.29028	1	1	1	GOV_bin_5225_contig-100_369,GOV_bin_5225_contig-100_421,GOV_bin_5894_contig-100_18,GOV_bin_6192_contig-100_103,GOV_bin_7454_contig-100_119,GOV_bin_7454_contig-100_192,GOV_bin_7454_contig-100_52,GOV_bin_7454_contig-100_64,GOV_bin_7882_contig-100_40,GOV_bin_8562_contig-100_56,Tp3_Atlantic_MES_contig-100_1240
332	VC_10417_0	2	5.65076	370.269	0.0150318	0.0439208	0	0	1	1	1	0	1	1	1	GOV_bin_1643_contig-100_20,GOV_bin_4932_contig-100_30
333	VC_10418_0	2	2.42546	272.452	0.00882378	0.274375	2.82843	2.82843	1	1	1	2.82843	1	1	1	GOV_bin_6211_contig-100_27,Tp1_78_DCM_0-0d2_scaffold62057
334	VC_10419_0	3	47.3591	153.972	0.23523	0.00968004	1.73205	2.82843	3	3	1	2.40208	1	1	1	GOV_bin_2387_contig-100_81,GOV_bin_3158_contig-100_39,Tp2_34_DCM_contig-100_1255
335	VC_1041_0	2	42.5885	860.129	0.0471781	0.0435235	6	6	1	1	1	6	1	1	1	GOV_bin_3825_contig-100_5,GOV_bin_4042_contig-100_1
336	VC_10425_0	16	996.679	3913.97	0.202963	2.61728e-13	0	4	120	120	1	2.26513	1	1	1	GOV_bin_2646_contig-100_5,GOV_bin_4026_contig-100_18,GOV_bin_4901_contig-100_111,GOV_bin_6122_contig-100_47,GOV_bin_7014_contig-100_78,Tp1_100_DCM_0-0d2_scaffold20848,Tp1_109_DCM_0-0d2_C7640654,Tp1_109_DCM_0-0d2_C7643406,Tp1_124_DCM_0-0d2_scaffold7952,Tp1_124_SUR_0-0d2_scaffold109993,Tp1_33_SUR_0-0d2_scaffold141552,Tp1_38_DCM_0-0d2_C4652049,Tp1_39_SUR_0-0d2_scaffold31646,Tp1_64_DCM_0-0d2_C5233730…
337	VC_10426_0	3	28.6394	676.947	0.0405895	0.00406146	1	1.73205	3	3	1	1.38209	1	1	1	GOV_bin_4329_contig-100_5,GOV_bin_6088_contig-100_8,Tp1_65_SUR_0-0d2_C5687798
338	VC_10427_0	4	24.6449	1517.39	0.0159821	0.414216	2.44949	3.16228	6	6	1	2.78862	1	1	1	GOV_bin_1473_contig-100_58,GOV_bin_5008_contig-100_1,GOV_bin_6192_contig-100_151,GOV_bin_8535_contig-100_12
339	VC_10428_0	1	0	77.2615	0	0	0	0	1	1	1	0	1	1	1	GOV_bin_56432_contig-100_50
340	VC_1042_0	2	9.39857	86.1775	0.098336	0.5	1.41421	1.41421	1	1	1	1.41421	1	1	1	Tp1_124_SUR_0-0d2_scaffold7155,Tp1_125_SUR_0-0d2_C3571007
341	VC_10430_0	9	299.995	2718.81	0.0993754	1.49238e-09	0	2.82843	36	36	1	1.78955	1	1	1	GOV_bin_3065_contig-100_319,GOV_bin_3065_contig-100_385,GOV_bin_3065_contig-100_426,GOV_bin_6239_contig-100_298,GOV_bin_8361_contig-100_539,Tp1_109_SUR_0-0d2_scaffold136136,Tp1_125_DCM_0-0d2_scaffold8311,Tp2_102_DCM_contig-100_4826,Tp2_78_DCM_contig-100_2741
342	VC_10431_0	2	5.65076	31.3598	0.15268	0.0839909	0	0	1	1	1	0	1	1	1	GOV_bin_4617_contig-100_25,Tp1_123_DCM_0-0d2_C3977776
343	VC_10433_0	5	59.3428	431.378	0.12093	0.000110804	1	1.73205	10	10	1	1.3121	1	1	1	GOV_bin_4054_contig-100_229,GOV_bin_5225_contig-100_22,GOV_bin_5225_contig-100_37,GOV_bin_5746_contig-100_60,Tp3_Pacific_MES_contig-100_5124
344	VC_10434_0	2	7.77532	362.524	0.0209974	0.0673116	2.23607	2.23607	1	1	1	2.23607	1	1	1	GOV_bin_126_contig-100_177,GOV_bin_4424_contig-100_2
345	VC_10435_0	1	0	518.409	0	0	0	0	1	1	1	0	1	1	1	GOV_bin_4175_contig-100_3
346	VC_10437_0	1	0	249.625	0	0	0	0	1	1	1	0	1	1	1	GOV_bin_5737_contig-100_9
347	VC_10438_0	6	87.7392	133.327	0.39689	5.49316e-06	0	1.73205	15	15	1	1.10567	1	1	1	GOV_bin_4026_contig-100_173,GOV_bin_5132_contig-100_367,GOV_bin_5406_contig-100_187,GOV_bin_5938_contig-100_12,GOV_bin_6224_contig-100_380,GOV_bin_6757_contig-100_78
348	VC_10441_0	3	28.1957	154.67	0.154188	0.00236645	1.41421	1.41421	3	3	1	1.41421	1	1	1	GOV_bin_5127_contig-100_24,GOV_bin_7239_contig-100_36,Tp1_78_DCM_0-0d2_C5000388
349	VC_10442_0	2	0	98.4175	0	0	2.64575	2.64575	1	1	1	2.64575	1	1	1	GOV_bin_287_contig-100_37,GOV_bin_4546_contig-100_331
350	VC_10444_0	4	67.2756	1375.38	0.0466331	5.70353e-05	1	2.23607	6	6	1	1.82802	1	1	1	GOV_bin_5658_contig-100_73,GOV_bin_61_contig-100_204,Tp1_78_DCM_0-0d2_C5002320,Tp1_78_DCM_0-0d2_scaffold64094
351	VC_10445_0	1	0	133.213	0	0	0	0	1	1	1	0	1	1	1	GOV_bin_579_contig-100_42
352	VC_10446_0	3	14.2228	156.204	0.0834538	0.210042	1.73205	2.23607	3	3	1	1.98937	1	1	1	GOV_bin_2646_contig-100_43,GOV_bin_4378_contig-100_137,GOV_bin_5836_contig-100_89
353	VC_10447_0	1	0	40.6127	0	0	0	0	1	1	1	0	1	1	1	GOV_bin_2623_contig-100_179
354	VC_10448_0	5	44.9333	717.94	0.0589001	0.00197148	0	1.73205	10	10	1	1.09747	1	1	1	GOV_bin_1339_contig-100_46,GOV_bin_5894_contig-100_4,GOV_bin_8620_contig-100_21,GOV_bin_938_contig-100_24,Tp1_137_SUR_0-0d2_C3273529
355	VC_10451_0	24	2545.71	9325.16	0.214451	7.13713e-38	1	5.47723	276	276	1	3.23794	1	1	1	GOV_bin_2072_contig-100_8,GOV_bin_2387_contig-100_112,GOV_bin_3582_contig-100_83,GOV_bin_4338_contig-100_9,GOV_bin_585_contig-100_51,GOV_bin_6122_contig-100_12,GOV_bin_6230_contig-100_6,GOV_bin_6643_contig-100_37,GOV_bin_7322_contig-100_17,GOV_bin_7636_contig-100_23,GOV_bin_7756_contig-100_15,GOV_bin_7882_contig-100_109,GOV_bin_8136_contig-100_329,GOV_bin_8620_contig-100_222,GOV_bin_958_contig-10…
356	VC_10453_0	7	204.946	713.094	0.223243	6.39051e-12	0	1.73205	21	21	1	1.18924	1	1	1	GOV_bin_4546_contig-100_87,GOV_bin_5225_contig-100_11,GOV_bin_5225_contig-100_443,GOV_bin_5894_contig-100_10,GOV_bin_7000_contig-100_36,GOV_bin_7454_contig-100_29,Tp1_78_MES_0-0d2_scaffold368
357	VC_10455_0	2	5.0487	20.4461	0.198029	0.186429	1	1	1	1	1	1	1	1	1	GOV_bin_3729_contig-100_122,GOV_bin_4920_contig-100_241
358	VC_10457_0	8	201.617	744.101	0.21319	1.40231e-09	1.73205	3.31662	28	28	1	2.4219	1	1	1	GOV_bin_2480_contig-100_145,GOV_bin_3005_contig-100_105,GOV_bin_3005_contig-100_129,GOV_bin_3005_contig-100_275,GOV_bin_3268_contig-100_75,GOV_bin_5099_contig-100_162,Tp2_85_DCM_contig-100_266,Tp2_85_SUR_contig-100_2410
359	VC_10459_0	1	0	100.527	0	0	0	0	1	1	1	0	1	1	1	GOV_bin_5423_contig-100_164
360	VC_10465_0	2	4.44664	327.112	0.0134113	0.183454	1.41421	1.41421	1	1	1	1.41421	1	1	1	GOV_bin_7639_contig-100_81,GOV_bin_8398_contig-100_22
361	VC_10466_0	4	43.676	182.309	0.193269	0.013358	1.41421	1.73205	6	6	1	1.62611	1	1	1	GOV_bin_2716_contig-100_420,GOV_bin_5282_contig-100_46,GOV_bin_5864_contig-100_24,GOV_bin_8082_contig-100_14
362	VC_10468_0	1	0	95.0612	0	0	0	0	1	1	1	0	1	1	1	GOV_bin_5731_contig-100_170
363	VC_10469_0	7	95.4897	430.74	0.18146	0.000338635	0	3.16228	21	21	1	1.92223	1	1	1	GOV_bin_2615_contig-100_61,GOV_bin_6140_contig-100_240,GOV_bin_7609_contig-100_129,GOV_bin_8427_contig-100_59,Tp1_109_SUR_0-0d2_scaffold75898,Tp2_85_MES_contig-100_2406,Tp3_Atlantic_MES_contig-100_2391
364	VC_10470_0	2	21.2627	357.514	0.0561352	0.0550077	2.64575	2.64575	1	1	1	2.64575	1	1	1	GOV_bin_4078_contig-100_14,GOV_bin_4168_contig-100_6
365	VC_10472_0	3	70.0493	85.3393	0.450801	0.0031698	1	2.23607	3	3	1	1.74536	1	1	1	GOV_bin_3329_contig-100_16,GOV_bin_4464_contig-100_6,GOV_bin_5308_contig-100_130
366	VC_10474_0	3	11.1461	88.1362	0.112267	0.167019	1.73205	2	3	3	1	1.82137	1	1	1	GOV_bin_3818_contig-100_164,GOV_bin_4942_contig-100_562,GOV_bin_8402_contig-100_86
367	VC_10475_0	4	165.214	75.1711	0.687289	0.0118571	1.41421	3.4641	6	6	1	2.43429	1	1	1	GOV_bin_3876_contig-100_15,GOV_bin_7988_contig-100_38,Tp1_39_SUR_0-0d2_scaffold47603,Tp1_42_SUR_0-0d2_scaffold66342
368	VC_10476_0	2	6.17765	108.417	0.0539089	0.301439	3.31662	3.31662	1	1	1	3.31662	1	1	1	GOV_bin_4717_contig-100_4,GOV_bin_5141_contig-100_11
369	VC_10477_0	3	14.3903	39.174	0.268654	0.256305	3.74166	4.3589	3	3	1	4.07455	1	1	1	GOV_bin_5368_contig-100_3,GOV_bin_7608_contig-100_73,GOV_bin_8290_contig-100_121
370	VC_10478_0	3	48.2331	333.284	0.126425	0.00907484	2.82843	3	3	3	1	2.94281	1	1	1	GOV_bin_1840_contig-100_133,GOV_bin_8380_contig-100_17,Tp1_42_SUR_0-0d2_C5880445
371	VC_10479_0	2	4.44664	79.6658	0.0528654	0.0512036	1	1	1	1	1	1	1	1	1	GOV_bin_2626_contig-100_31,GOV_bin_2626_contig-100_43
372	VC_1047_0	9	251.882	670.575	0.273056	7.24e-08	1	3.60555	36	36	1	2.35438	1	1	1	GOV_bin_1381_contig-100_3,GOV_bin_3495_contig-100_1,GOV_bin_5288_contig-100_8,GOV_bin_5748_contig-100_32,GOV_bin_6466_contig-100_20,GOV_bin_7081_contig-100_1,GOV_bin_7988_contig-100_19,Tp1_38_SUR_0-0d2_C4816491,Tp2_109_SUR_contig-100_840
373	VC_10480_0	7	499.077	336.492	0.59729	1.2986e-11	1.41421	3.87298	21	21	1	3.16041	1	1	1	GOV_bin_4157_contig-100_4,GOV_bin_4644_contig-100_6,GOV_bin_4842_contig-100_11,Tp1_102_DCM_0-0d2_scaffold91923,Tp1_111_SUR_0-0d2_scaffold72775,Tp1_38_DCM_0-0d2_scaffold27112,Tp1_38_SUR_0-0d2_scaffold22201
374	VC_10481_0	4	20.2195	115.362	0.149131	0.194062	2.44949	3.74166	6	6	1	3.07155	1	1	1	GOV_bin_8660_contig-100_207,GOV_bin_8660_contig-100_66,Tp1_67_SUR_0-0d2_scaffold81959,Tp3_EafricaIndianSub_SURDCM_contig-100_18854
375	VC_10482_0	8	241.688	177.465	0.57661	6.7831e-10	0	2	28	28	1	1.33363	1	1	1	GOV_bin_1864_contig-100_9,GOV_bin_4177_contig-100_234,GOV_bin_4941_contig-100_70,GOV_bin_5292_contig-100_0,GOV_bin_56431_contig-100_6,GOV_bin_5803_contig-100_10,GOV_bin_6206_contig-100_7,Tp2_42_DCM_contig-100_4992
376	VC_10483_0	2	4.0487	7.69946	0.344624	0.5	1.73205	1.73205	1	1	1	1.73205	1	1	1	GOV_bin_1124_contig-100_102,GOV_bin_5648_contig-100_125
377	VC_10484_0	2	3.65076	144.338	0.0246691	0.314784	1.73205	1.73205	1	1	1	1.73205	1	1	1	GOV_bin_4447_contig-100_23,Tp1_39_OMZ_0-0d2_C2564870
378	VC_10485_0	3	31.1407	260.555	0.106757	0.0155945	1.41421	2.44949	3	3	1	1.95457	1	1	1	GOV_bin_2113_contig-100_56,GOV_bin_8290_contig-100_29,Tp1_84_SUR_0-0d2_C2784335
379	VC_10488_0	1	0	87.5298	0	0	0	0	1	1	1	0	1	1	1	GOV_bin_634_contig-100_4
380	VC_10489_0	1	0	35.514	0	0	0	0	1	1	1	0	1	1	1	GOV_bin_4942_contig-100_285
381	VC_1048_0	2	8.69614	32.4446	0.211376	0.0876221	2.23607	2.23607	1	1	1	2.23607	1	1	1	Contig_1064174,GOV_bin_3344_contig-100_45
382	VC_10490_0	1	0	99.8723	0	0	0	0	1	1	1	0	1	1	1	GOV_bin_3487_contig-100_47
383	VC_10491_0	1	0	14.5627	0	0	0	0	1	1	1	0	1	1	1	GOV_bin_1841_contig-100_19
384	VC_10493_0	3	14.3502	59.4832	0.194359	0.357516	0	1.73205	3	3	1	1.1547	1	1	1	GOV_bin_8620_contig-100_113,Tp1_102_DCM_0-0d2_scaffold67816,Tp1_122_DCM_0-0d2_scaffold9618
385	VC_10494_0	3	8.89328	59.0887	0.130818	0.0407261	1.41421	2	3	3	1	1.60948	1	1	1	GOV_bin_1124_contig-100_125,GOV_bin_3729_contig-100_40,GOV_bin_5107_contig-100_83
386	VC_10495_0	2	18.5228	24.885	0.426716	0.0818672	1	1	1	1	1	1	1	1	1	GOV_bin_3484_contig-100_5,GOV_bin_4468_contig-100_12
387	VC_10496_0	2	7.29821	74.0074	0.0897627	0.0709603	2.82843	2.82843	1	1	1	2.82843	1	1	1	GOV_bin_2135_contig-100_2,Tp1_72_DCM_0-0d2_scaffold94234
388	VC_10498_0	2	4.0487	10.602	0.276348	0.318676	1.73205	1.73205	1	1	1	1.73205	1	1	1	GOV_bin_1124_contig-100_161,Tp1_34_DCM_0-0d2_scaffold53
389	VC_10499_0	13	416.431	259.768	0.61584	3.12403e-11	0	2.64575	78	78	1	0.934127	1	1	1	GOV_bin_1124_contig-100_17,GOV_bin_3030_contig-100_10,GOV_bin_3301_contig-100_60,GOV_bin_4564_contig-100_114,GOV_bin_6284_contig-100_301,GOV_bin_6445_contig-100_146,GOV_bin_958_contig-100_9,Tp1_111_DCM_0-0d2_scaffold95151,Tp1_39_SUR_0-0d2_scaffold168697,Tp1_85_MES_0-0d2_scaffold93242,Tp2_100_MES_contig-100_7028,Tp2_137_MES_contig-100_5053,Tp2_138_MES_contig-100_3749
390	VC_1049_0	1	0	49.3695	0	0	0	0	1	1	1	0	1	1	1	GOV_bin_2185_contig-100_12
391	VC_104_0	5	1538.68	1665.88	0.480154	4.14816e-08	2.64575	6	10	10	1	4.38715	2	2	2	Enterobacter~phage~Arya,Escherichia~phage~vB_EcoM-ep3,Escherichia~phage~vB_EcoM_ECO1230-10,Escherichia~phage~vB_EcoM_ECOO78,Pseudomonas~phage~PPpW-3
392	VC_10500_0	2	22.9894	49.3244	0.317912	0.10565	3	3	1	1	1	3	1	1	1	GOV_bin_2729_contig-100_12,Tp1_65_DCM_0-0d2_scaffold94341
393	VC_10502_0	2	4.65076	0	1	0	1.41421	1.41421	1	1	1	1.41421	1	1	1	GOV_bin_1124_contig-100_182,GOV_bin_1124_contig-100_30
394	VC_10503_0	8	380.913	441.276	0.463292	0.000977257	1	3.16228	28	28	1	2.57031	1	1	1	GOV_bin_1124_contig-100_189,GOV_bin_506_contig-100_80,GOV_bin_636_contig-100_81,Tp1_109_SUR_0-0d2_scaffold2047,Tp1_123_DCM_0-0d2_scaffold151675,Tp1_124_DCM_0-0d2_scaffold35796,Tp1_46_SUR_0-0d2_scaffold71754,Tp1_64_SUR_0-0d2_scaffold88862
395	VC_10504_0	1	0	76.083	0	0	0	0	1	1	1	0	1	1	1	GOV_bin_5644_contig-100_265
396	VC_10505_0	3	27.6139	17.1958	0.616248	0.0280033	2.64575	3.74166	3	3	1	3.12914	1	1	1	Tp1_42_DCM_0-0d2_scaffold19074,Tp1_76_DCM_0-0d2_scaffold116963,Tp1_76_DCM_0-0d2_scaffold25304
397	VC_10506_0	2	33.356	595.784	0.0530184	0.0483224	1.41421	1.41421	1	1	1	1.41421	1	1	1	GOV_bin_1124_contig-100_19,GOV_bin_4385_contig-100_22
398	VC_10507_0	1	0	16.9034	0	0	0	0	1	1	1	0	1	1	1	GOV_bin_2840_contig-100_8
399	VC_10513_0	4	49.9824	311.766	0.138169	0.0020489	0	1.41421	6	6	1	0.971405	1	1	1	GOV_bin_1865_contig-100_85,GOV_bin_3661_contig-100_3,GOV_bin_3684_contig-100_1,GOV_bin_6010_contig-100_0
400	VC_10514_0	2	5.0487	51.9486	0.0885779	0.0604737	1	1	1	1	1	1	1	1	1	GOV_bin_7651_contig-100_30,Tp1_18_SUR_0-0d2_scaffold51159
401	VC_10516_0	4	5.0487	58.3337	0.0796545	0.0603316	1	2.44949	6	6	1	2.13677	1	1	1	GOV_bin_1124_contig-100_206,GOV_bin_51451_contig-100_98,Tp1_22_SUR_0-0d2_scaffold33511,Tp1_66_SUR_0-0d2_scaffold27663
402	VC_10518_0	1	0	13.6332	0	0	0	0	1	1	1	0	1	1	1	Tp1_76_DCM_0-0d2_scaffold185473
403	VC_10519_0	3	34.9451	35.38	0.496908	0.0406806	3.87298	5.09902	3	3	1	4.58928	1	1	1	GOV_bin_1124_contig-100_27,GOV_bin_4997_contig-100_0,Tp1_67_SUR_0-0d2_scaffold46114
404	VC_1051_0	19	7251.46	3473.22	0.676147	7.30688e-77	3	6.55744	171	171	1	5.23192	1	1	1	Contig_420338,Contig_420408,Contig_53404,QGNH01000440.1,QGNH01000477.1,QGNH01000620.1,QGNH01001219.1,QGNH01001222.1,QGNH01001223.1,QGNH01001233.1,QGNH01001235.1,QGNH01001316.1,QGNH01001320.1,QGNH01001346.1,QGNH01001366.1,QGNH01001454.1,QGNH01001455.1,k141_4804481_length_29710_cov_12.0000,k141_519350_length_37868_cov_11.0000
405	VC_10520_0	6	82.7251	201.093	0.291473	0.0314701	1	2.82843	15	15	1	2.01995	1	1	1	GOV_bin_1338_contig-100_37,GOV_bin_6122_contig-100_80,GOV_bin_8660_contig-100_1177,Tp1_109_SUR_0-0d2_scaffold86311,Tp1_52_SUR_0-0d2_scaffold81274,Tp1_70_SUR_0-0d2_C4628702
406	VC_10522_0	3	7.69946	25.4301	0.232405	0.178178	1.73205	2.64575	3	3	1	2.12593	1	1	1	GOV_bin_5607_contig-100_31,GOV_bin_636_contig-100_109,Tp2_102_DCM_contig-100_2310
407	VC_10523_0	24	2235.64	2051.13	0.521521	4.39178e-52	0	3.31662	276	276	1	2.02883	1	1	1	GOV_bin_2451_contig-100_39,GOV_bin_2514_contig-100_17,GOV_bin_3180_contig-100_26,GOV_bin_3325_contig-100_189,GOV_bin_454_contig-100_20,GOV_bin_5324_contig-100_84,GOV_bin_5370_contig-100_15,GOV_bin_6218_contig-100_213,GOV_bin_7609_contig-100_28,GOV_bin_7866_contig-100_248,GOV_bin_7866_contig-100_66,GOV_bin_888_contig-100_293,GOV_bin_953_contig-100_55,Tp1_102_DCM_0-0d2_scaffold122143,Tp1_102_SUR_0-…
408	VC_10524_0	2	4.44664	26.8676	0.142001	0.117637	1	1	1	1	1	1	1	1	1	GOV_bin_6218_contig-100_161,Tp1_138_DCM_0-0d2_scaffold98328
409	VC_10526_0	3	22.1148	133.366	0.142235	0.373655	2.44949	3	3	3	1	2.69841	1	1	1	GOV_bin_2896_contig-100_66,GOV_bin_4585_contig-100_49,GOV_bin_8620_contig-100_325
410	VC_10527_0	8	149.063	363.744	0.290681	0.377279	0	3.16228	28	28	1	1.95183	1	1	1	GOV_bin_1124_contig-100_38,GOV_bin_5215_contig-100_31,GOV_bin_6357_contig-100_568,GOV_bin_6820_contig-100_65,GOV_bin_7315_contig-100_1,GOV_bin_7794_contig-100_81,Tp1_84_SUR_0-0d2_scaffold3878,Tp1_85_DCM_0-0d2_scaffold32554
411	VC_10528_0	3	21.532	72.6679	0.228578	0.0820238	2.44949	3	3	3	1	2.69841	1	1	1	GOV_bin_4630_contig-100_23,GOV_bin_5648_contig-100_6,GOV_bin_8187_contig-100_5
412	VC_1052_0	3	19.3894	450.664	0.0412492	0.338928	2.23607	3.60555	3	3	1	3.10191	1	1	1	Contig_1064212,k127_69360_length_19295_cov_9.0000,k141_2017503_length_14873_cov_17.0000
413	VC_10534_0	3	10.9523	54.5718	0.167149	0.0556713	2	2	3	3	1	2	1	1	1	GOV_bin_5776_contig-100_88,GOV_bin_7965_contig-100_67,Tp1_100_MES_0-0d2_scaffold126861
414	VC_10537_0	1	0	8.62027	0	0	0	0	1	1	1	0	1	1	1	GOV_bin_3268_contig-100_114
415	VC_10538_0	5	68.4376	1011.74	0.0633578	0.0556112	1.41421	2.82843	10	10	1	2.41469	1	1	1	GOV_bin_2906_contig-100_248,GOV_bin_3459_contig-100_243,GOV_bin_4012_contig-100_18,GOV_bin_4219_contig-100_91,GOV_bin_5115_contig-100_23
416	VC_10539_0	1	0	106.332	0	0	0	0	1	1	1	0	1	1	1	GOV_bin_1651_contig-100_14
417	VC_10540_0	4	65.0852	134.849	0.325533	0.000159368	1.73205	2.44949	6	6	1	2.14829	1	1	1	GOV_bin_5151_contig-100_101,GOV_bin_5151_contig-100_179,GOV_bin_8578_contig-100_551,Tp1_111_DCM_0-0d2_scaffold108644
418	VC_10542_0	2	64.5926	1743.7	0.0357202	0.0426055	3.4641	3.4641	1	1	1	3.4641	1	1	1	GOV_bin_3791_contig-100_1,GOV_bin_5020_contig-100_2
419	VC_10543_0	5	105.623	621.858	0.145191	2.82417e-05	1.41421	3.4641	10	10	1	2.62646	1	1	1	GOV_bin_1368_contig-100_107,GOV_bin_4701_contig-100_80,GOV_bin_7114_contig-100_209,GOV_bin_7930_contig-100_3,Tp1_41_SUR_0-0d2_scaffold31001
420	VC_10544_0	3	63.307	40.478	0.609982	0.00483351	1.73205	2.23607	3	3	1	1.98937	1	1	1	GOV_bin_1413_contig-100_129,GOV_bin_7752_contig-100_26,Tp2_68_MES_contig-100_2685
421	VC_10545_0	1	0	43.6961	0	0	0	0	1	1	1	0	1	1	1	Tp2_62_SUR_contig-100_789
422	VC_10546_0	4	29.0984	408.219	0.0665384	0.0644653	0	1.73205	6	6	1	1.09341	1	1	1	GOV_bin_1124_contig-100_57,GOV_bin_3347_contig-100_9,Tp1_33_SUR_0-0d2_C4051426,Tp1_58_DCM_0-0d2_scaffold77439
423	VC_10548_0	2	14.289	109.331	0.115588	0.049111	1.41421	1.41421	1	1	1	1.41421	1	1	1	GOV_bin_4351_contig-100_56,Tp1_122_DCM_0-0d2_scaffold21735
424	VC_10549_0	21	1176.75	1678.27	0.41217	2.54752e-06	0	3.31662	210	210	1	1.56965	1	1	1	GOV_bin_1124_contig-100_71,GOV_bin_1581_contig-100_26,GOV_bin_160_contig-100_43,GOV_bin_1696_contig-100_11,GOV_bin_2026_contig-100_94,GOV_bin_2896_contig-100_62,GOV_bin_3637_contig-100_126,GOV_bin_3982_contig-100_27,GOV_bin_4668_contig-100_18,GOV_bin_5613_contig-100_1,GOV_bin_7332_contig-100_184,GOV_bin_8116_contig-100_90,GOV_bin_8391_contig-100_1,Tp1_100_SUR_0-0d2_scaffold20400,Tp1_102_DCM_0-0d2…
425	VC_1054_0	43	4328.23	2652.05	0.620065	1.17521e-39	0	2.82843	903	903	1	1.75295	1	1	1	GOV_bin_1140_contig-100_49,GOV_bin_1372_contig-100_214,GOV_bin_1997_contig-100_111,GOV_bin_2077_contig-100_247,GOV_bin_2516_contig-100_123,GOV_bin_312_contig-100_35,GOV_bin_3423_contig-100_21,GOV_bin_3426_contig-100_358,GOV_bin_3785_contig-100_10,GOV_bin_3887_contig-100_21,GOV_bin_4088_contig-100_74,GOV_bin_5431_contig-100_424,GOV_bin_5464_contig-100_175,GOV_bin_5464_contig-100_336,GOV_bin_5856_c…
426	VC_10551_0	4	27.2922	143.884	0.159439	0.0557927	0	1.73205	6	6	1	1.09341	1	1	1	GOV_bin_3637_contig-100_16,GOV_bin_3920_contig-100_45,GOV_bin_8256_contig-100_73,Tp1_72_MES_0-0d2_scaffold232132
427	VC_10552_0	2	4.44664	8.19431	0.351765	0.5	1.41421	1.41421	1	1	1	1.41421	1	1	1	GOV_bin_1124_contig-100_96,GOV_bin_1743_contig-100_520
428	VC_10555_0	4	87.1207	1044.68	0.0769753	0.0016522	2.23607	3.31662	6	6	1	3.00372	1	1	1	GOV_bin_1235_contig-100_3,GOV_bin_1324_contig-100_24,Tp1_102_DCM_0-0d2_scaffold18265,Tp3_Pacific_MES_contig-100_3223
429	VC_10556_0	1	0	131.072	0	0	0	0	1	1	1	0	1	1	1	Tp1_123_DCM_0-0d2_scaffold139932
430	VC_10557_0	1	0	313.439	0	0	0	0	1	1	1	0	1	1	1	GOV_bin_7606_contig-100_1
431	VC_10558_0	2	11.5663	1020.25	0.0112097	0.119571	5.83095	5.83095	1	1	1	5.83095	1	1	1	GOV_bin_1912_contig-100_0,GOV_bin_2268_contig-100_0
432	VC_10560_0	2	8.55347	15.5077	0.355489	0.10565	1.73205	1.73205	1	1	1	1.73205	1	1	1	GOV_bin_2565_contig-100_5,GOV_bin_6683_contig-100_93
433	VC_10561_0	2	3.34973	83.2869	0.0386641	0.236536	2.23607	2.23607	1	1	1	2.23607	1	1	1	GOV_bin_2774_contig-100_5,GOV_bin_899_contig-100_81
434	VC_10562_0	2	3.30051	340.235	0.00960749	0.371471	2.23607	2.23607	1	1	1	2.23607	1	1	1	GOV_bin_2565_contig-100_0,GOV_bin_899_contig-100_86
435	VC_10563_0	9	383.524	3043.29	0.111919	1.22194e-19	0	1.73205	36	36	1	0.700576	1	1	1	GOV_bin_1330_contig-100_48,GOV_bin_2469_contig-100_37,GOV_bin_4301_contig-100_4,GOV_bin_4385_contig-100_73,GOV_bin_4729_contig-100_16,GOV_bin_7259_contig-100_4,Tp2_34_DCM_contig-100_6240,Tp2_45_SUR_contig-100_406,Tp3_RedSeaArabianUp_SURDCM_contig-100_8072
436	VC_10564_0	1	0	195.026	0	0	0	0	1	1	1	0	1	1	1	Tp1_109_DCM_0-0d2_C7655786
437	VC_10566_0	17	1346.41	7341.12	0.154982	2.01594e-74	0	3.31662	136	136	1	1.38588	1	1	1	GOV_bin_2221_contig-100_8,GOV_bin_2375_contig-100_15,GOV_bin_2766_contig-100_2,GOV_bin_3422_contig-100_6,GOV_bin_4242_contig-100_4,GOV_bin_5227_contig-100_9,GOV_bin_5240_contig-100_28,GOV_bin_5385_contig-100_13,GOV_bin_643_contig-100_2,GOV_bin_6634_contig-100_8,GOV_bin_7895_contig-100_14,GOV_bin_8460_contig-100_68,GOV_bin_8622_contig-100_331,Tp1_34_DCM_0-0d2_C3585635,Tp2_42_DCM_contig-100_798,Tp3…
438	VC_10568_0	6	74.07	383.492	0.16188	0.000206573	0	1.41421	15	15	1	1.00474	1	1	1	GOV_bin_6798_contig-100_9,Tp1_102_DCM_0-0d2_scaffold22382,Tp1_123_DCM_0-0d2_scaffold150677,Tp1_32_SUR_0-0d2_scaffold141971,Tp1_32_SUR_0-0d2_scaffold21714,Tp1_34_DCM_0-0d2_C3578215
439	VC_10569_0	8	145.578	758.747	0.16098	7.69447e-15	0	1.41421	28	28	1	0.479079	1	1	1	GOV_bin_1689_contig-100_9,GOV_bin_5356_contig-100_160,GOV_bin_5833_contig-100_203,GOV_bin_5950_contig-100_146,Tp1_32_SUR_0-0d2_scaffold92191,Tp1_70_SUR_0-0d2_C4632020,Tp1_76_DCM_0-0d2_scaffold146787,Tp3_EafricaIndianSub_SURDCM_contig-100_5935
440	VC_1056_0	5	53.8219	212.485	0.202105	1.89585e-05	1.41421	2	10	10	1	1.83424	1	1	1	GOV_bin_1643_contig-100_14,GOV_bin_7544_contig-100_390,GOV_bin_8188_contig-100_69,Tp1_42_DCM_0-0d2_C6775193,Tp2_42_DCM_contig-100_47
441	VC_10570_0	2	4.44664	185.944	0.0233553	0.114495	1.41421	1.41421	1	1	1	1.41421	1	1	1	GOV_bin_2705_contig-100_16,Tp2_52_DCM_contig-100_1405
442	VC_10571_0	2	8.92145	16.9307	0.345096	0.10565	1.73205	1.73205	1	1	1	1.73205	1	1	1	GOV_bin_7150_contig-100_8,Tp2_32_SUR_contig-100_50
443	VC_10572_0	4	75.7952	141.691	0.348506	0.00019098	0	1.41421	6	6	1	0.902369	1	1	1	GOV_bin_1125_contig-100_9,GOV_bin_4571_contig-100_2,GOV_bin_643_contig-100_9,Tp1_22_SUR_0-0d2_scaffold59360
444	VC_10573_0	1	0	16.2767	0	0	0	0	1	1	1	0	1	1	1	Tp3_SouthPacific_SURDCM_contig-100_7839
445	VC_10575_0	3	32.3895	534.35	0.0571507	0.00148797	0	0	3	3	1	0	1	1	1	GOV_bin_4259_contig-100_11,GOV_bin_6188_contig-100_138,Tp1_138_DCM_0-0d2_C4028228
446	VC_10577_0	3	8.92145	220.591	0.0388714	0.0595759	1.73205	2.23607	3	3	1	1.98937	1	1	1	GOV_bin_4784_contig-100_168,GOV_bin_5746_contig-100_147,GOV_bin_5938_contig-100_25
447	VC_10578_0	5	100.307	1774.51	0.0535021	1.38615e-05	1	2.44949	10	10	1	2.00713	1	1	1	GOV_bin_1140_contig-100_0,GOV_bin_1210_contig-100_7,GOV_bin_1269_contig-100_10,GOV_bin_526_contig-100_6,Tp1_102_DCM_0-0d2_scaffold128957
448	VC_10579_0	1	0	94.0534	0	0	0	0	1	1	1	0	1	1	1	GOV_bin_3065_contig-100_494
449	VC_10580_0	1	0	47.2624	0	0	0	0	1	1	1	0	1	1	1	GOV_bin_398_contig-100_338
450	VC_10581_0	1	0	174.742	0	0	0	0	1	1	1	0	1	1	1	Tp1_138_SUR_0-0d2_scaffold41050
451	VC_10583_0	3	19.1489	238.865	0.0742166	0.113085	2.64575	3.31662	3	3	1	2.93027	1	1	1	GOV_bin_1228_contig-100_37,GOV_bin_6046_contig-100_251,Tp1_45_SUR_0-0d2_C7141188
452	VC_10584_0	4	11.7077	111.965	0.094667	0.181269	1.41421	2.44949	6	6	1	2.17023	1	1	1	GOV_bin_287_contig-100_44,GOV_bin_5262_contig-100_22,GOV_bin_8116_contig-100_27,Tp3_Atlantic_MES_contig-100_15935
453	VC_10587_0	1	0	73.6571	0	0	0	0	1	1	1	0	1	1	1	Tp3_SWAtlanticShelvesAustral_SURDCM_contig-100_46
454	VC_10588_0	7	126.004	273.498	0.315402	6.85248e-11	0	1.41421	21	21	1	0.880251	1	1	1	GOV_bin_3005_contig-100_115,GOV_bin_5770_contig-100_267,GOV_bin_7014_contig-100_191,GOV_bin_7454_contig-100_213,GOV_bin_7454_contig-100_69,Tp3_Atlantic_MES_contig-100_1652,Tp3_Pacific_MES_contig-100_14965
455	VC_10589_0	7	301.146	567.477	0.346693	3.81796e-07	1	2.44949	21	21	1	1.74965	1	1	1	GOV_bin_1128_contig-100_1,GOV_bin_5373_contig-100_8,GOV_bin_668_contig-100_343,Tp1_33_SUR_0-0d2_scaffold96482,Tp1_68_SUR_0-0d2_scaffold103383,Tp1_78_DCM_0-0d2_C5007136,Tp2_25_DCM_contig-100_187
456	VC_10590_0	6	51.3991	193.164	0.210167	0.318233	1	3	15	15	1	1.89076	1	1	1	GOV_bin_4028_contig-100_190,GOV_bin_4735_contig-100_50,GOV_bin_5408_contig-100_203,GOV_bin_827_contig-100_4,Tp1_22_SUR_0-0d2_scaffold128968,Tp3_EafricaIndianSub_SURDCM_contig-100_7283
457	VC_10591_0	8	138.198	83.2307	0.624119	0.045753	1	3.60555	28	28	1	2.16517	1	1	1	GOV_bin_1128_contig-100_3,GOV_bin_2258_contig-100_13,GOV_bin_2680_contig-100_4,GOV_bin_3630_contig-100_39,GOV_bin_6132_contig-100_7,Tp1_31_SUR_0-0d2_scaffold205439,Tp1_33_SUR_0-0d2_scaffold98066,Tp1_78_DCM_0-0d2_scaffold64017
458	VC_10592_0	2	80.0077	461.762	0.147678	0.0460069	1	1	1	1	1	1	1	1	1	GOV_bin_618_contig-100_3,Tp1_30_DCM_0-0d2_scaffold33648
459	VC_10594_0	9	607.668	1580.32	0.277729	1.00575e-13	2	4.47214	36	36	1	3.35708	1	1	1	GOV_bin_1411_contig-100_3,GOV_bin_243_contig-100_4,GOV_bin_2859_contig-100_3,GOV_bin_2999_contig-100_4,GOV_bin_4412_contig-100_3,GOV_bin_453_contig-100_6,GOV_bin_48151_contig-100_10,GOV_bin_567_contig-100_1,Tp1_52_DCM_0-0d2_scaffold82202
460	VC_10595_0	7	190.001	303.805	0.384769	3.26737e-08	1.41421	3.74166	21	21	1	2.53406	1	1	1	GOV_bin_1776_contig-100_7,GOV_bin_4961_contig-100_11,GOV_bin_5159_contig-100_26,GOV_bin_5248_contig-100_2,Tp1_34_SUR_0-0d2_scaffold65215,Tp1_85_SUR_0-0d2_C3278727,Tp2_23_DCM_contig-100_2038
461	VC_10596_0	23	1578.51	1777.91	0.470296	1.57706e-36	0	2.82843	253	253	1	1.37713	1	1	1	GOV_bin_1203_contig-100_1,GOV_bin_1411_contig-100_8,GOV_bin_1478_contig-100_49,GOV_bin_1656_contig-100_27,GOV_bin_1700_contig-100_15,GOV_bin_2373_contig-100_30,GOV_bin_243_contig-100_16,GOV_bin_2581_contig-100_15,GOV_bin_3923_contig-100_140,GOV_bin_4020_contig-100_80,GOV_bin_4112_contig-100_26,GOV_bin_567_contig-100_7,GOV_bin_724_contig-100_77,GOV_bin_74511_contig-100_121,GOV_bin_7919_contig-100_…
462	VC_10597_0	4	27.667	231.561	0.106728	0.00580752	0	2	6	6	1	1	1	1	1	GOV_bin_1656_contig-100_12,GOV_bin_1963_contig-100_32,GOV_bin_3426_contig-100_126,QGNH01000082.1
463	VC_10598_0	3	14.9523	67.1878	0.182034	0.00314747	0	0	3	3	1	0	1	1	1	Tp1_34_DCM_0-0d2_scaffold55143,Tp1_45_SUR_0-0d2_scaffold9264,Tp1_48_SUR_0-0d2_scaffold20699
464	VC_10599_0	14	1037.93	700.539	0.597038	9.83944e-22	0	3.4641	91	91	1	2.39857	1	1	1	GOV_bin_1238_contig-100_1,GOV_bin_1950_contig-100_4,GOV_bin_3426_contig-100_33,GOV_bin_4802_contig-100_7,GOV_bin_4864_contig-100_18,GOV_bin_5159_contig-100_3,Tp1_122_DCM_0-0d2_C2729641,Tp1_124_DCM_0-0d2_C3126181,Tp1_18_DCM_0-0d2_scaffold36789,Tp1_22_SUR_0-0d2_scaffold159602,Tp1_23_DCM_0-0d2_scaffold15109,Tp1_52_SUR_0-0d2_scaffold135511,Tp1_68_DCM_0-0d2_scaffold32015,Tp1_68_DCM_0-0d2_scaffold7548
465	VC_1059_0	2	7.70838	9.49286	0.448129	0.270146	2.44949	2.44949	1	1	1	2.44949	1	1	1	GOV_bin_2366_contig-100_179,GOV_bin_4498_contig-100_100
466	VC_105_0	32	66434.7	1318.19	0.980544	5.5576e-88	1.41421	9.64365	496	431	0.868952	7.41374	6	2	2	Citrobacter~virus~Stevie,Cronobacter~virus~Esp2949-1,Enterobacter~phage~Ec_L1,Enterobacteria~phage~vB_EcoS_NBD2,Enterobacteria~phage~vB_EcoS_Rogue1,Escherichia~phage~ADB-2,Escherichia~phage~C119,Escherichia~phage~EB49,Escherichia~phage~JMPW1,Escherichia~phage~JMPW2,Escherichia~phage~SRT8,Escherichia~phage~e4/1c,Escherichia~phage~vB_EcoS_AHP42,Escherichia~phage~vB_EcoS_AHS24,Escherichia~phage~vB_E…
467	VC_10602_0	12	604.178	1944.95	0.237014	4.24377e-14	0	4	66	66	1	1.99662	1	1	1	GOV_bin_1656_contig-100_1,GOV_bin_1845_contig-100_7,GOV_bin_240_contig-100_0,GOV_bin_2932_contig-100_8,GOV_bin_74511_contig-100_27,Tp1_102_DCM_0-0d2_scaffold780,Tp1_32_SUR_0-0d2_C4591084,Tp1_36_SUR_0-0d2_scaffold52379,Tp1_58_DCM_0-0d2_scaffold94304,Tp1_65_SUR_0-0d2_C5687012,Tp1_68_DCM_0-0d2_scaffold71459,Tp2_123_SUR_contig-100_1713
468	VC_10603_0	3	22.1428	429.943	0.0489791	0.249092	3.31662	6	3	3	1	5.07757	1	1	1	GOV_bin_427_contig-100_0,GOV_bin_4961_contig-100_14,GOV_bin_616_contig-100_2
469	VC_10605_0	1	0	237.882	0	0	0	0	1	1	1	0	1	1	1	GOV_bin_1700_contig-100_0
470	VC_10608_0	2	8.47429	77.8418	0.0981774	0.0547083	2.44949	2.44949	1	1	1	2.44949	1	1	1	GOV_bin_3124_contig-100_1,Tp3_RedSeaArabianUp_SURDCM_contig-100_2244
471	VC_10609_0	2	47.0222	1552.03	0.0294062	0.0461226	7.61577	7.61577	1	1	1	7.61577	1	1	1	GOV_bin_3183_contig-100_2,GOV_bin_4473_contig-100_8
472	VC_1060_0	19	837.585	1643.32	0.337613	2.56683e-23	0	3	171	171	1	1.62049	1	1	1	GOV_bin_2414_contig-100_173,GOV_bin_3090_contig-100_26,GOV_bin_3374_contig-100_21,GOV_bin_4029_contig-100_8,GOV_bin_405_contig-100_143,GOV_bin_4373_contig-100_115,GOV_bin_4626_contig-100_13,GOV_bin_5090_contig-100_37,GOV_bin_780_contig-100_19,GOV_bin_8258_contig-100_15,Tp1_102_SUR_0-0d2_scaffold64562,Tp1_109_SUR_0-0d2_scaffold9534,Tp1_137_SUR_0-0d2_C3267899,Tp1_36_SUR_0-0d2_scaffold35643,Tp1_39_S…
473	VC_10610_0	6	67.7202	400.497	0.144634	1.56028e-05	0	1	15	15	1	0.333333	1	1	1	GOV_bin_126_contig-100_132,GOV_bin_795_contig-100_4,Tp1_109_SUR_0-0d2_scaffold157889,Tp1_30_DCM_0-0d2_scaffold2543,Tp1_72_DCM_0-0d2_scaffold79261,Tp1_76_DCM_0-0d2_scaffold145653
474	VC_10611_0	1	0	346.552	0	0	0	0	1	1	1	0	1	1	1	Tp1_33_SUR_0-0d2_scaffold81890
475	VC_10612_0	2	4.44664	63.1903	0.0657428	0.0842722	1.41421	1.41421	1	1	1	1.41421	1	1	1	GOV_bin_4133_contig-100_5,GOV_bin_74511_contig-100_8
476	VC_10613_0	1	0	82.1864	0	0	0	0	1	1	1	0	1	1	1	GOV_bin_2409_contig-100_0
477	VC_10614_0	4	40.5272	363.362	0.100343	0.1129	1.73205	3.31662	6	6	1	2.65353	1	1	1	GOV_bin_1707_contig-100_33,GOV_bin_5203_contig-100_14,Tp1_68_SUR_0-0d2_C4005034,Tp2_138_MES_contig-100_7517
478	VC_10615_0	1	0	43.3202	0	0	0	0	1	1	1	0	1	1	1	GOV_bin_5907_contig-100_20
479	VC_10616_0	2	9.39857	288.894	0.0315079	0.0682801	1.41421	1.41421	1	1	1	1.41421	1	1	1	Tp1_102_DCM_0-0d2_scaffold26982,Tp1_45_SUR_0-0d2_C7139802
480	VC_10618_0	2	10.7965	141.756	0.0707726	0.0558704	0	0	1	1	1	0	1	1	1	Tp1_34_SUR_0-0d2_scaffold92095,Tp1_76_DCM_0-0d2_scaffold186427
481	VC_10619_0	4	28.486	174.899	0.140059	5.10096e-05	0	0	6	6	1	0	1	1	1	GOV_bin_3865_contig-100_110,GOV_bin_7190_contig-100_39,Tp1_109_SUR_0-0d2_scaffold107506,Tp1_34_SUR_0-0d2_scaffold93534
482	VC_1061_0	5	46.9616	141.963	0.248574	0.000102643	1	2.23607	10	10	1	1.54468	1	1	1	GOV_bin_780_contig-100_49,GOV_bin_8665_contig-100_46,Tp1_102_SUR_0-0d2_scaffold39921,Tp1_45_SUR_0-0d2_C7137460,Tp1_52_SUR_0-0d2_scaffold98991
483	VC_10621_0	2	4.44664	14.508	0.234594	0.222504	1.41421	1.41421	1	1	1	1.41421	1	1	1	GOV_bin_1643_contig-100_303,Tp1_76_SUR_0-0d2_C4873486
484	VC_10622_0	8	649.222	6594.65	0.0896236	4.40934e-17	1.41421	5.83095	28	28	1	4.14518	1	1	1	GOV_bin_2385_contig-100_2,GOV_bin_2432_contig-100_0,GOV_bin_2830_contig-100_4,GOV_bin_3701_contig-100_2,GOV_bin_4465_contig-100_1,GOV_bin_4852_contig-100_2,GOV_bin_5149_contig-100_1,Tp1_30_DCM_0-0d2_scaffold18165
485	VC_10623_0	1	0	829.109	0	0	0	0	1	1	1	0	1	1	1	GOV_bin_4041_contig-100_0
486	VC_10625_0	4	141.164	1230.15	0.102941	8.8606e-05	2.23607	3.74166	6	6	1	3.06522	1	1	1	GOV_bin_1716_contig-100_1,GOV_bin_2744_contig-100_2,GOV_bin_3690_contig-100_2,GOV_bin_5306_contig-100_19
487	VC_10626_0	9	262.437	174.95	0.60001	9.5099e-09	0	3.16228	36	36	1	2.09737	1	1	1	GOV_bin_2221_contig-100_4,GOV_bin_6884_contig-100_107,GOV_bin_8058_contig-100_6,Tp1_123_DCM_0-0d2_scaffold99824,Tp1_32_SUR_0-0d2_scaffold69483,Tp2_109_SUR_contig-100_693,Tp2_122_DCM_contig-100_387,Tp3_MedSea_SURDCM_contig-100_3595,Tp3_SouthPacific_SURDCM_contig-100_4544
488	VC_10627_0	18	1093.46	3474.3	0.239386	1.50566e-23	1.41421	6.40312	153	153	1	3.34916	1	1	1	GOV_bin_1834_contig-100_0,GOV_bin_2548_contig-100_1,GOV_bin_2959_contig-100_9,GOV_bin_3842_contig-100_3,GOV_bin_4242_contig-100_0,GOV_bin_4333_contig-100_3,GOV_bin_4864_contig-100_83,GOV_bin_5095_contig-100_10,GOV_bin_5847_contig-100_3,GOV_bin_7009_contig-100_15,GOV_bin_7722_contig-100_6,Tp1_122_DCM_0-0d2_scaffold7715,Tp1_22_SUR_0-0d2_scaffold156652,Tp1_67_SUR_0-0d2_scaffold107966,Tp2_122_DCM_con…
489	VC_10628_0	2	7.15208	133.687	0.050782	0.0503505	1.73205	1.73205	1	1	1	1.73205	1	1	1	GOV_bin_4694_contig-100_51,Tp2_34_DCM_contig-100_1916
490	VC_10629_0	1	0	202.911	0	0	0	0	1	1	1	0	1	1	1	Tp3_SouthAtlantic_SURDCM_contig-100_2354
491	VC_1062_0	7	181.354	758.422	0.192976	7.51987e-10	0	2.23607	21	21	1	1.65005	1	1	1	GOV_bin_2570_contig-100_42,GOV_bin_2993_contig-100_97,GOV_bin_4517_contig-100_22,GOV_bin_463_contig-100_45,GOV_bin_5264_contig-100_22,GOV_bin_6820_contig-100_466,Tp2_72_DCM_contig-100_4634
492	VC_10631_0	1	0	149.68	0	0	0	0	1	1	1	0	1	1	1	GOV_bin_5733_contig-100_1
493	VC_10632_0	4	31.7191	15.795	0.667572	0.0407199	0	2	6	6	1	1.4714	1	1	1	GOV_bin_1772_contig-100_15,GOV_bin_5116_contig-100_10,Tp1_32_SUR_0-0d2_scaffold45332,Tp1_78_SUR_0-0d2_scaffold18219
494	VC_10633_0	3	13.3399	46.5781	0.222636	0.0463788	1.41421	1.41421	3	3	1	1.41421	1	1	1	Tp3_RedSeaArabianUp_SURDCM_contig-100_16905,Tp3_RedSeaArabianUp_SURDCM_contig-100_18631,Tp3_SouthPacific_SURDCM_contig-100_9534
495	VC_10634_0	3	71.2228	55.3209	0.562832	0.00446867	3.16228	3.4641	3	3	1	3.26289	1	1	1	GOV_bin_1169_contig-100_5,GOV_bin_2034_contig-100_11,GOV_bin_5437_contig-100_7
496	VC_10636_0	9	251.323	30.7209	0.891078	0.00217085	1.41421	3.4641	36	36	1	2.72144	1	1	1	GOV_bin_1129_contig-100_18,GOV_bin_2251_contig-100_8,GOV_bin_5519_contig-100_12,GOV_bin_620_contig-100_9,GOV_bin_716_contig-100_7,Tp1_42_DCM_0-0d2_C6779909,Tp2_23_DCM_contig-100_874,Tp2_82_SUR_contig-100_2346,Tp3_Pacific_MES_contig-100_153
497	VC_10637_0	3	26.4898	112.377	0.190757	0.0242114	1.73205	2	3	3	1	1.82137	1	1	1	GOV_bin_1238_contig-100_2,GOV_bin_5529_contig-100_36,Tp1_58_DCM_0-0d2_scaffold119135
498	VC_10639_0	1	0	124.304	0	0	0	0	1	1	1	0	1	1	1	Tp2_58_DCM_contig-100_89
499	VC_1063_0	6	69.6418	387.629	0.152299	0.00838347	0	2.44949	15	15	1	1.66232	1	1	1	GOV_bin_2137_contig-100_135,GOV_bin_2414_contig-100_312,GOV_bin_3426_contig-100_273,Tp1_34_SUR_0-0d2_scaffold69576,Tp1_56_SUR_0-0d2_scaffold119969,Tp1_76_DCM_0-0d2_scaffold114659
500	VC_10641_0	3	46.4099	61.341	0.430715	0.00631672	2	4.24264	3	3	1	3.41421	1	1	1	GOV_bin_5264_contig-100_0,Tp1_100_SUR_0-0d2_scaffold34147,Tp3_SouthPacific_SURDCM_contig-100_369
501	VC_10642_0	25	3069.56	3919.28	0.439209	8.01616e-69	0	3.4641	300	300	1	1.9183	1	1	1	GOV_bin_1129_contig-100_9,GOV_bin_1315_contig-100_3,GOV_bin_1463_contig-100_0,GOV_bin_1650_contig-100_4,GOV_bin_1702_contig-100_3,GOV_bin_1815_contig-100_1,GOV_bin_2438_contig-100_0,GOV_bin_2840_contig-100_4,GOV_bin_3633_contig-100_13,GOV_bin_3699_contig-100_1,GOV_bin_427_contig-100_2,GOV_bin_4516_contig-100_5,GOV_bin_462_contig-100_9,GOV_bin_5219_contig-100_2,GOV_bin_5429_contig-100_1,GOV_bin_55…
502	VC_10644_0	7	88.8504	428.479	0.171748	0.318327	2	3.74166	21	21	1	2.87377	1	1	1	GOV_bin_243_contig-100_19,GOV_bin_3228_contig-100_9,GOV_bin_5437_contig-100_17,GOV_bin_616_contig-100_4,GOV_bin_979_contig-100_5,Tp1_52_DCM_0-0d2_scaffold116008,Tp1_76_DCM_0-0d2_scaffold21914
503	VC_10645_0	3	58.8765	2319.85	0.0247513	0.0442138	3.74166	4.24264	3	3	1	3.90865	1	1	1	GOV_bin_189_contig-100_1,GOV_bin_2095_contig-100_3,Tp1_36_DCM_0-0d2_scaffold8941
504	VC_10646_0	1	0	130.666	0	0	0	0	1	1	1	0	1	1	1	Tp1_25_SUR_0-0d2_scaffold86287
505	VC_10647_0	1	0	72.5352	0	0	0	0	1	1	1	0	1	1	1	Tp1_34_DCM_0-0d2_C3586307
506	VC_10649_0	3	28.8477	59.8748	0.325146	0.012987	3.60555	4.24264	3	3	1	3.99043	1	1	1	GOV_bin_3546_contig-100_0,GOV_bin_5664_contig-100_14,GOV_bin_74511_contig-100_211
507	VC_1064_0	1	0	24.4756	0	0	0	0	1	1	1	0	1	1	1	Tp1_125_SUR_0-0d2_C3574795
508	VC_10650_0	4	92.7376	949.42	0.0889862	3.39266e-05	0	1	6	6	1	0.5	1	1	1	GOV_bin_3999_contig-100_17,GOV_bin_6223_contig-100_20,Tp1_33_SUR_0-0d2_scaffold210,Tp1_34_DCM_0-0d2_C3581875
509	VC_10651_0	4	47.3759	46.6003	0.504127	0.260158	1	2.44949	6	6	1	1.90293	1	1	1	GOV_bin_3142_contig-100_8,GOV_bin_5436_contig-100_8,Tp2_39_DCM_contig-100_1481,Tp2_52_SUR_contig-100_2820
510	VC_10653_0	3	11.7482	16.482	0.416157	0.170308	1.73205	2	3	3	1	1.82137	1	1	1	GOV_bin_1656_contig-100_11,GOV_bin_4473_contig-100_16,Tp1_65_DCM_0-0d2_C5221553
511	VC_10654_0	1	0	1183.76	0	0	0	0	1	1	1	0	1	1	1	GOV_bin_48151_contig-100_1
512	VC_10655_0	5	105.169	1096.6	0.0875122	5.32539e-08	0	1	10	10	1	0.4	1	1	1	GOV_bin_6223_contig-100_17,Tp1_23_DCM_0-0d2_scaffold67569,Tp1_25_DCM_0-0d2_scaffold53906,Tp1_32_SUR_0-0d2_scaffold22183,Tp1_39_DCM_0-0d2_C5129509
513	VC_10656_0	3	9.49533	151.954	0.058813	0.0976507	1	1.73205	3	3	1	1.38209	1	1	1	GOV_bin_795_contig-100_6,Tp1_125_SUR_0-0d2_C3573883,Tp1_65_SUR_0-0d2_C5670073
514	VC_10657_0	3	73	427.072	0.145979	0.00164465	4.24264	4.58258	3	3	1	4.39471	1	1	1	GOV_bin_1275_contig-100_3,QGNH01000161.1,QGNH01000664.1
515	VC_10659_0	6	260.118	133.458	0.660909	0.00672219	1	2	15	15	1	1.37876	1	1	1	GOV_bin_1856_contig-100_3,GOV_bin_2095_contig-100_5,GOV_bin_462_contig-100_27,GOV_bin_462_contig-100_5,GOV_bin_462_contig-100_6,Tp2_123_DCM_contig-100_1456
516	VC_1065_0	2	3.30051	132.159	0.0243653	0.375979	2.44949	2.44949	1	1	1	2.44949	1	1	1	GOV_bin_2802_contig-100_20,GOV_bin_4520_contig-100_121
517	VC_10661_0	2	5.65076	26.5709	0.175371	0.0839909	0	0	1	1	1	0	1	1	1	Tp1_64_DCM_0-0d2_scaffold15429,Tp3_SouthAtlantic_SURDCM_contig-100_11800
518	VC_10662_0	1	0	351.626	0	0	0	0	1	1	1	0	1	1	1	GOV_bin_5306_contig-100_13
519	VC_10666_0	2	4.44664	74.1137	0.0566016	0.0537204	0	0	1	1	1	0	1	1	1	GOV_bin_354_contig-100_144,GOV_bin_3804_contig-100_36
520	VC_10667_0	3	14.544	271.523	0.0508414	0.00781625	1	1.41421	3	3	1	1.13807	1	1	1	GOV_bin_2570_contig-100_158,GOV_bin_5306_contig-100_27,GOV_bin_7459_contig-100_18
521	VC_10668_0	16	639.512	444.494	0.589953	4.57379e-13	0	2.23607	120	120	1	1.12991	1	1	1	GOV_bin_3392_contig-100_15,GOV_bin_3793_contig-100_71,GOV_bin_4170_contig-100_20,GOV_bin_4333_contig-100_29,GOV_bin_4859_contig-100_97,GOV_bin_5095_contig-100_54,GOV_bin_5153_contig-100_8,GOV_bin_7858_contig-100_55,Tp1_52_DCM_0-0d2_scaffold116513,Tp2_32_SUR_contig-100_245,Tp2_34_DCM_contig-100_9897,Tp2_72_DCM_contig-100_5198,Tp2_78_DCM_contig-100_1187,Tp3_SouthAtlantic_SURDCM_contig-100_3733,Tp3_…
522	VC_10669_0	2	5.0487	35.3072	0.125104	0.21833	1	1	1	1	1	1	1	1	1	GOV_bin_193_contig-100_45,GOV_bin_7274_contig-100_13
523	VC_10670_0	7	184.404	1310.08	0.12339	2.4012e-06	0	2.64575	21	21	1	1.67089	1	1	1	GOV_bin_1330_contig-100_62,GOV_bin_3165_contig-100_1,GOV_bin_3790_contig-100_2,GOV_bin_4301_contig-100_3,GOV_bin_7259_contig-100_8,GOV_bin_7877_contig-100_2,GOV_bin_8460_contig-100_14
524	VC_10673_0	2	5.65076	42.6044	0.117102	0.0691431	0	0	1	1	1	0	1	1	1	Tp1_125_SUR_0-0d2_C3570837,Tp2_32_SUR_contig-100_1116
525	VC_10675_0	2	4.0487	92.2485	0.0420438	0.131618	1.73205	1.73205	1	1	1	1.73205	1	1	1	Tp2_122_DCM_contig-100_86,Tp3_SouthPacific_SURDCM_contig-100_16419
526	VC_10678_0	2	5.65076	118.96	0.0453471	0.0509332	0	0	1	1	1	0	1	1	1	GOV_bin_6403_contig-100_50,Tp2_52_DCM_contig-100_2373
527	VC_10679_0	26	9771.9	6803.56	0.58954	4.84316e-111	1	8	325	325	1	4.16553	1	1	1	GOV_bin_1347_contig-100_0,GOV_bin_2346_contig-100_44,GOV_bin_398_contig-100_9,GOV_bin_4116_contig-100_1,GOV_bin_6762_contig-100_1,Tp1_100_DCM_0-0d2_scaffold88666,Tp1_102_DCM_0-0d2_C3508869,Tp1_111_DCM_0-0d2_scaffold20936,Tp1_111_DCM_0-0d2_scaffold60529,Tp1_111_DCM_0-0d2_scaffold89903,Tp1_124_SUR_0-0d2_scaffold123238,Tp1_23_DCM_0-0d2_scaffold62218,Tp1_25_DCM_0-0d2_scaffold100348,Tp1_34_DCM_0-0d2_s…
528	VC_1067_0	2	10.0975	254.805	0.0381179	0.0448875	1	1	1	1	1	1	1	1	1	Tp1_68_SUR_0-0d2_C4001974,Tp2_34_DCM_contig-100_6585
529	VC_10680_0	33	7606.55	2329.54	0.765548	4.15323e-65	0	4.79583	528	528	1	2.26342	1	1	1	GOV_bin_1129_contig-100_25,GOV_bin_1419_contig-100_30,GOV_bin_1784_contig-100_36,GOV_bin_2346_contig-100_81,GOV_bin_3573_contig-100_13,GOV_bin_4497_contig-100_80,GOV_bin_4497_contig-100_81,GOV_bin_6762_contig-100_16,Tp1_100_DCM_0-0d2_scaffold66223,Tp1_100_DCM_0-0d2_scaffold72109,Tp1_102_DCM_0-0d2_scaffold139790,Tp1_111_DCM_0-0d2_scaffold108505,Tp1_111_DCM_0-0d2_scaffold32991,Tp1_111_DCM_0-0d2_sca…
530	VC_10682_0	1	0	369.806	0	0	0	0	1	1	1	0	1	1	1	GOV_bin_3640_contig-100_1
531	VC_10683_0	2	6.15209	2.02752	0.752125	0.5	2.44949	2.44949	1	1	1	2.44949	1	1	1	GOV_bin_1129_contig-100_29,GOV_bin_5373_contig-100_11
532	VC_10684_0	2	3.10669	17.7531	0.148932	0.224589	2	2	1	1	1	2	1	1	1	GOV_bin_2840_contig-100_112,Tp2_68_DCM_contig-100_3255
533	VC_10685_0	2	16.1333	70.8909	0.185389	0.061539	2.64575	2.64575	1	1	1	2.64575	1	1	1	GOV_bin_2034_contig-100_6,GOV_bin_3945_contig-100_29
534	VC_10686_0	4	132.518	208.113	0.389038	3.74412e-05	2.44949	3.60555	6	6	1	3.02296	1	1	1	GOV_bin_243_contig-100_3,GOV_bin_2757_contig-100_0,Tp1_138_DCM_0-0d2_scaffold60832,Tp1_64_DCM_0-0d2_C5233428
535	VC_10687_0	2	12.0046	168.94	0.0663437	0.065508	4.89898	4.89898	1	1	1	4.89898	1	1	1	GOV_bin_2999_contig-100_8,GOV_bin_567_contig-100_4
536	VC_10688_0	2	5.47389	77.4503	0.0660108	0.090837	3.74166	3.74166	1	1	1	3.74166	1	1	1	GOV_bin_3764_contig-100_7,GOV_bin_817_contig-100_3
537	VC_10689_0	4	109.275	79.358	0.5793	0.000166359	2	2.82843	6	6	1	2.27614	1	1	1	GOV_bin_453_contig-100_11,Tp1_102_DCM_0-0d2_scaffold20649,Tp1_102_SUR_0-0d2_scaffold77564,Tp1_76_SUR_0-0d2_C4874570
538	VC_10690_0	6	121.8	318.878	0.276392	0.00297341	0	4	15	15	1	2.70225	1	1	1	GOV_bin_1643_contig-100_190,GOV_bin_4447_contig-100_61,Tp1_18_DCM_0-0d2_scaffold61041,Tp1_62_SUR_0-0d2_scaffold137618,Tp1_62_SUR_0-0d2_scaffold150817,Tp1_85_SUR_0-0d2_scaffold92765
539	VC_10691_0	2	5.0487	95.4912	0.0502158	0.154649	1	1	1	1	1	1	1	1	1	GOV_bin_3236_contig-100_10,Tp1_52_DCM_0-0d2_scaffold67554
540	VC_10692_0	2	5.84186	1.97831	0.747025	0.5	2.23607	2.23607	1	1	1	2.23607	1	1	1	GOV_bin_1129_contig-100_38,GOV_bin_4875_contig-100_15
541	VC_10693_0	2	5.0487	59.3633	0.0783813	0.082425	1	1	1	1	1	1	1	1	1	GOV_bin_1451_contig-100_6,GOV_bin_1702_contig-100_18
542	VC_10694_0	6	72.5649	292.694	0.198667	0.000167939	0	1.41421	15	15	1	1.00474	1	1	1	GOV_bin_1335_contig-100_12,GOV_bin_305_contig-100_7,Tp1_123_DCM_0-0d2_scaffold141844,Tp3_Pacific_MES_contig-100_12591,Tp3_Pacific_MES_contig-100_24287,Tp3_Pacific_MES_contig-100_2580
543	VC_10696_0	6	81.7511	587.968	0.122068	2.71483e-09	0	1	15	15	1	0.333333	1	1	1	GOV_bin_1129_contig-100_49,GOV_bin_2728_contig-100_29,GOV_bin_4318_contig-100_319,GOV_bin_4774_contig-100_68,GOV_bin_7803_contig-100_32,GOV_bin_8416_contig-100_26
544	VC_10699_0	4	44.278	236.953	0.157443	0.00774875	1	2	6	6	1	1.57735	1	1	1	GOV_bin_1337_contig-100_6,GOV_bin_5713_contig-100_59,Tp1_36_DCM_0-0d2_scaffold34757,Tp1_76_DCM_0-0d2_scaffold156515
545	VC_1069_0	1	0	3.30833	0	0	0	0	1	1	1	0	1	1	1	Tp2_100_MES_contig-100_843
546	VC_106_0	3	417.107	438.917	0.487261	0.00179188	6.63325	9.21954	3	2	0.666667	7.66474	1	1	1	Mannheimia~phage~vB_MhS_1152AP2,Mannheimia~phage~vB_MhS_535AP2,Mannheimia~phage~vB_MhS_587AP2
547	VC_10701_0	2	3.65076	2.1944	0.624578	0.5	1.41421	1.41421	1	1	1	1.41421	1	1	1	GOV_bin_1129_contig-100_56,Tp2_18_DCM_contig-100_1030
548	VC_10702_0	12	700.188	1232.85	0.362222	3.33183e-21	0	3.16228	66	66	1	1.73071	1	1	1	GOV_bin_1983_contig-100_36,GOV_bin_3535_contig-100_59,GOV_bin_3540_contig-100_109,GOV_bin_3984_contig-100_34,GOV_bin_5584_contig-100_6,Tp2_122_MES_contig-100_5858,Tp2_39_OMZ_contig-100_2360,Tp3_Pacific_MES_contig-100_1109,Tp3_Pacific_MES_contig-100_13225,Tp3_Pacific_MES_contig-100_16331,Tp3_Pacific_MES_contig-100_2384,Tp3_Pacific_MES_contig-100_5042
549	VC_10704_0	1	0	57.9707	0	0	0	0	1	1	1	0	1	1	1	Tp1_124_DCM_0-0d2_C3141391
550	VC_10706_0	27	2702.44	3744.91	0.419155	4.14516e-55	1.41421	7.14143	351	351	1	3.65976	1	1	1	GOV_bin_1323_contig-100_8,GOV_bin_1502_contig-100_74,GOV_bin_1630_contig-100_1,GOV_bin_2105_contig-100_42,GOV_bin_2191_contig-100_4,GOV_bin_2350_contig-100_16,GOV_bin_2759_contig-100_0,GOV_bin_295_contig-100_41,GOV_bin_3501_contig-100_77,GOV_bin_4731_contig-100_10,GOV_bin_488_contig-100_3,GOV_bin_5273_contig-100_10,GOV_bin_5579_contig-100_23,GOV_bin_5579_contig-100_3,GOV_bin_5660_contig-100_31,GO…
551	VC_10707_0	6	124.324	482.852	0.204757	2.27609e-06	2.44949	4.69042	15	15	1	3.47348	1	1	1	GOV_bin_2350_contig-100_14,GOV_bin_6705_contig-100_2,Tp1_100_DCM_0-0d2_scaffold116708,Tp1_111_DCM_0-0d2_scaffold102756,Tp1_123_DCM_0-0d2_scaffold29202,Tp1_52_SUR_0-0d2_scaffold124996
552	VC_10708_0	3	29.7092	302.325	0.0894762	0.218106	2.82843	3.74166	3	3	1	3.13284	1	1	1	Tp1_30_DCM_0-0d2_scaffold68782,Tp1_39_SUR_0-0d2_scaffold41965,Tp1_52_DCM_0-0d2_scaffold35826
553	VC_10709_0	2	11.3436	346.94	0.0316609	0.184637	2.82843	2.82843	1	1	1	2.82843	1	1	1	GOV_bin_202_contig-100_45,Tp1_52_DCM_0-0d2_scaffold115639
554	VC_1070_0	3	14.5839	234.542	0.0585402	0.488408	1.41421	3.31662	3	3	1	2.57695	1	1	1	GOV_bin_2619_contig-100_11,GOV_bin_5539_contig-100_5,Tp2_58_DCM_contig-100_643
555	VC_10710_0	2	4.0487	27.5183	0.128257	0.253797	1.73205	1.73205	1	1	1	1.73205	1	1	1	GOV_bin_3724_contig-100_32,Tp1_124_DCM_0-0d2_scaffold55
556	VC_10711_0	2	0	83.0317	0	0	3.60555	3.60555	1	1	1	3.60555	1	1	1	Tp1_109_DCM_0-0d2_C7654000,Tp2_123_DCM_contig-100_600
557	VC_10713_0	1	0	34.9455	0	0	0	0	1	1	1	0	1	1	1	Tp1_39_OMZ_0-0d2_scaffold6409
558	VC_10715_0	9	170.314	1119.31	0.132065	4.45331e-05	0	3.60555	36	36	1	1.40552	1	1	1	GOV_bin_1129_contig-100_7,GOV_bin_4234_contig-100_70,GOV_bin_8059_contig-100_4,Tp1_123_DCM_0-0d2_scaffold110950,Tp1_124_SUR_0-0d2_C5395975,Tp1_125_SUR_0-0d2_C3577671,Tp1_41_DCM_0-0d2_scaffold42155,Tp1_52_SUR_0-0d2_C5262345,Tp1_72_SUR_0-0d2_C4450208
559	VC_10718_0	3	46.9158	123.493	0.275313	0.0111457	1	2	3	3	1	1.57735	1	1	1	Tp1_52_SUR_0-0d2_C5261867,Tp1_65_DCM_0-0d2_scaffold14363,Tp1_65_DCM_0-0d2_scaffold85853
560	VC_10719_0	2	4.0487	31.1002	0.115187	0.335687	1	1	1	1	1	1	1	1	1	Tp1_123_DCM_0-0d2_C3980536,Tp3_Pacific_MES_contig-100_3004
561	VC_1071_0	2	0	6.24884	0	1	2	2	1	1	1	2	1	1	1	GOV_bin_2229_contig-100_153,GOV_bin_8121_contig-100_34
562	VC_10721_0	1	0	123.86	0	0	0	0	1	1	1	0	1	1	1	GOV_bin_4932_contig-100_176
563	VC_10722_0	16	1912.9	2137.66	0.472256	3.28304e-42	1.73205	5.83095	120	120	1	3.5894	1	1	1	GOV_bin_1784_contig-100_391,GOV_bin_1978_contig-100_29,GOV_bin_3297_contig-100_1,GOV_bin_51202_contig-100_15,GOV_bin_6612_contig-100_6,GOV_bin_8703_contig-100_7,Tp1_100_DCM_0-0d2_scaffold95884,Tp1_102_DCM_0-0d2_scaffold79171,Tp1_109_SUR_0-0d2_scaffold28275,Tp1_111_DCM_0-0d2_scaffold53735,Tp1_123_DCM_0-0d2_scaffold150683,Tp1_123_DCM_0-0d2_scaffold4697,Tp1_124_SUR_0-0d2_scaffold64734,Tp1_32_SUR_0-0…
564	VC_10723_0	8	347.602	197.465	0.637723	7.13061e-13	0	2.23607	28	28	1	1.67715	1	1	1	GOV_bin_1545_contig-100_25,GOV_bin_3325_contig-100_159,GOV_bin_3582_contig-100_20,GOV_bin_4234_contig-100_77,GOV_bin_4847_contig-100_27,Tp1_52_DCM_0-0d2_scaffold120121,Tp1_52_DCM_0-0d2_scaffold40656,Tp1_58_DCM_0-0d2_scaffold122968
565	VC_10724_0	1	0	4.10669	0	0	0	0	1	1	1	0	1	1	1	Tp1_41_DCM_0-0d2_C8257017
566	VC_10725_0	4	32.7189	108.052	0.232426	0.0531392	0	1.73205	6	6	1	1.21542	1	1	1	GOV_bin_1196_contig-100_13,GOV_bin_1355_contig-100_18,GOV_bin_1640_contig-100_4,GOV_bin_2095_contig-100_13
567	VC_10726_0	3	46.9759	360.28	0.115347	0.00236057	1.41421	2	3	3	1	1.60948	1	1	1	GOV_bin_1244_contig-100_2,GOV_bin_7301_contig-100_2,Tp3_MedSea_SURDCM_contig-100_96
568	VC_10728_0	1	0	60.4113	0	0	0	0	1	1	1	0	1	1	1	GOV_bin_7716_contig-100_54
569	VC_10729_0	5	51.6911	117.789	0.304997	8.95552e-07	0	1	10	10	1	0.4	1	1	1	GOV_bin_1449_contig-100_51,GOV_bin_1478_contig-100_94,GOV_bin_2386_contig-100_2,GOV_bin_534_contig-100_34,Tp1_52_DCM_0-0d2_scaffold74324
570	VC_1072_0	2	4.38499	128.078	0.0331036	0.295724	4	4	1	1	1	4	1	1	1	GOV_bin_1936_contig-100_1,Tp1_70_MES_0-0d2_scaffold7822
571	VC_10730_0	1	0	7.57903	0	0	0	0	1	1	1	0	1	1	1	GOV_bin_620_contig-100_167
572	VC_10731_0	4	33.341	215.878	0.133782	0.000913559	1	1.73205	6	6	1	1.26008	1	1	1	GOV_bin_2057_contig-100_106,GOV_bin_48152_contig-100_16,Tp1_52_DCM_0-0d2_scaffold117224,Tp3_SouthAtlantic_SURDCM_contig-100_1556
573	VC_10732_0	1	0	113.809	0	0	0	0	1	1	1	0	1	1	1	GOV_bin_3802_contig-100_0
574	VC_10734_0	3	7.74715	61.7435	0.111485	0.0789939	1.41421	2.82843	3	3	1	2.23071	1	1	1	GOV_bin_4934_contig-100_9,Tp1_41_DCM_0-0d2_scaffold59196,Tp1_64_DCM_0-0d2_scaffold40262
575	VC_10736_0	2	9.39857	24.0277	0.281173	0.5	1.41421	1.41421	1	1	1	1.41421	1	1	1	GOV_bin_756_contig-100_4,Tp1_25_SUR_0-0d2_scaffold45563
576	VC_10737_0	3	11.7482	314.884	0.0359675	0.0464838	1.73205	2	3	3	1	1.82137	1	1	1	GOV_bin_4020_contig-100_65,GOV_bin_4429_contig-100_64,Tp1_34_DCM_0-0d2_scaffold83120
577	VC_10738_0	2	18.5228	223.508	0.0765305	0.0480019	1.73205	1.73205	1	1	1	1.73205	1	1	1	GOV_bin_1276_contig-100_9,GOV_bin_2386_contig-100_4
578	VC_10739_0	16	585.482	1653.17	0.261533	1.30913e-27	0	1.73205	120	120	1	1.12669	1	1	1	GOV_bin_1561_contig-100_171,GOV_bin_1929_contig-100_17,GOV_bin_2222_contig-100_4,GOV_bin_2554_contig-100_25,GOV_bin_2823_contig-100_100,GOV_bin_5647_contig-100_181,GOV_bin_620_contig-100_367,GOV_bin_620_contig-100_473,GOV_bin_997_contig-100_113,GOV_bin_997_contig-100_211,GOV_bin_997_contig-100_81,Tp1_122_DCM_0-0d2_C2711752,Tp1_32_SUR_0-0d2_scaffold126024,Tp1_36_DCM_0-0d2_scaffold100312,Tp1_39_DCM…
579	VC_10740_0	2	6.69442	115.436	0.0548137	0.0607593	3.31662	3.31662	1	1	1	3.31662	1	1	1	GOV_bin_1703_contig-100_2,Tp1_34_DCM_0-0d2_scaffold45404
580	VC_10741_0	1	0	9.4526	0	0	0	0	1	1	1	0	1	1	1	Tp1_34_DCM_0-0d2_scaffold38439
581	VC_10742_0	4	30.2922	344.837	0.0807513	0.000960802	0	1.41421	6	6	1	0.902369	1	1	1	GOV_bin_2057_contig-100_345,Tp1_34_SUR_0-0d2_C4986755,Tp1_68_SUR_0-0d2_C3996430,Tp2_67_SUR_contig-100_12076
582	VC_10743_0	25	3037.12	4410.33	0.407806	7.38973e-76	0	2.23607	300	300	1	1.22793	1	1	1	GOV_bin_1842_contig-100_9,GOV_bin_3923_contig-100_61,GOV_bin_4401_contig-100_57,GOV_bin_5454_contig-100_60,GOV_bin_5519_contig-100_74,GOV_bin_5986_contig-100_49,GOV_bin_620_contig-100_21,GOV_bin_6810_contig-100_43,GOV_bin_8108_contig-100_27,GOV_bin_997_contig-100_130,Tp1_123_DCM_0-0d2_scaffold24961,Tp1_23_DCM_0-0d2_scaffold53142,Tp1_23_DCM_0-0d2_scaffold69840,Tp1_25_DCM_0-0d2_scaffold110995,Tp1_2…
583	VC_10744_0	3	44.5867	749.433	0.0561532	0.00156421	1.73205	2.44949	3	3	1	2.1392	1	1	1	GOV_bin_1947_contig-100_2,GOV_bin_4556_contig-100_5,Tp1_72_SUR_0-0d2_scaffold109899
584	VC_10747_0	7	179.391	322.43	0.35748	7.26855e-07	0	2.44949	21	21	1	1.73658	1	1	1	GOV_bin_4173_contig-100_46,Tp1_22_SUR_0-0d2_scaffold106107,Tp1_25_SUR_0-0d2_scaffold12918,Tp1_36_DCM_0-0d2_scaffold93762,Tp3_RedSeaArabianUp_SURDCM_contig-100_14153,Tp3_RedSeaArabianUp_SURDCM_contig-100_2072,Tp3_RedSeaArabianUp_SURDCM_contig-100_4662
585	VC_10749_0	2	5.0487	19.5339	0.205376	0.10565	1	1	1	1	1	1	1	1	1	Tp1_76_SUR_0-0d2_C4880846,Tp3_Indian_SURDCM_contig-100_1103
586	VC_1074_0	1	0	38.561	0	0	0	0	1	1	1	0	1	1	1	Tp1_111_SUR_0-0d2_scaffold42215
587	VC_10750_0	1	0	62.1593	0	0	0	0	1	1	1	0	1	1	1	Tp1_30_DCM_0-0d2_scaffold18146
588	VC_10752_0	1	0	31.8969	0	0	0	0	1	1	1	0	1	1	1	GOV_bin_5079_contig-100_45
589	VC_10753_0	1	0	6.99428	0	0	0	0	1	1	1	0	1	1	1	Tp1_23_DCM_0-0d2_scaffold63706
590	VC_10755_0	2	9.39857	197.978	0.0453212	0.0583994	1	1	1	1	1	1	1	1	1	GOV_bin_48152_contig-100_29,Tp1_125_SUR_0-0d2_C3573471
591	VC_10756_0	3	24.6417	298.53	0.0762496	0.00617978	1	1.41421	3	3	1	1.13807	1	1	1	GOV_bin_540_contig-100_112,Tp2_23_DCM_contig-100_2965,Tp3_Pacific_MES_contig-100_11060
592	VC_10757_0	2	10.0975	173.661	0.0549502	0.0543417	1	1	1	1	1	1	1	1	1	GOV_bin_2057_contig-100_23,GOV_bin_7747_contig-100_53
593	VC_10759_0	5	56.8755	276.935	0.170383	4.12993e-05	0	1.73205	10	10	1	1.17067	1	1	1	GOV_bin_4195_contig-100_46,GOV_bin_6810_contig-100_129,GOV_bin_7747_contig-100_321,Tp1_34_DCM_0-0d2_scaffold39508,Tp2_82_SUR_contig-100_1787
594	VC_1075_0	109	52078.4	34527.3	0.601327	0	0	8.24621	5886	5886	1	2.53633	1	1	1	GOV_bin_1213_contig-100_14,GOV_bin_1347_contig-100_23,GOV_bin_1408_contig-100_69,GOV_bin_1674_contig-100_7,GOV_bin_1829_contig-100_0,GOV_bin_2147_contig-100_0,GOV_bin_2284_contig-100_50,GOV_bin_2332_contig-100_3,GOV_bin_2366_contig-100_5,GOV_bin_2640_contig-100_27,GOV_bin_2885_contig-100_11,GOV_bin_3199_contig-100_9,GOV_bin_3349_contig-100_1,GOV_bin_3415_contig-100_0,GOV_bin_3484_contig-100_23,GO…
595	VC_10760_0	3	40.6663	78.8233	0.340333	0.0164395	1	2.44949	3	3	1	1.89519	1	1	1	GOV_bin_5079_contig-100_28,Tp1_39_DCM_0-0d2_scaffold43768,Tp1_39_SUR_0-0d2_scaffold38737
596	VC_10761_0	2	0	17.2405	0	0	1.41421	1.41421	1	1	1	1.41421	1	1	1	Tp1_42_DCM_0-0d2_C6759619,Tp1_68_SUR_0-0d2_C3996798
597	VC_10762_0	7	124.897	204.799	0.378825	2.73149e-11	0	1.73205	21	21	1	1.2309	1	1	1	Tp1_122_SUR_0-0d2_C4623175,Tp1_124_SUR_0-0d2_scaffold113165,Tp1_124_SUR_0-0d2_scaffold82926,Tp1_42_SUR_0-0d2_C5866987,Tp1_52_SUR_0-0d2_scaffold94582,Tp1_82_SUR_0-0d2_scaffold4551,Tp3_SouthPacific_SURDCM_contig-100_17431
598	VC_10763_0	2	3.34973	26.5947	0.111865	0.207771	1.73205	1.73205	1	1	1	1.73205	1	1	1	Tp1_23_DCM_0-0d2_scaffold130504,Tp2_68_MES_contig-100_1265
599	VC_10764_0	4	25.1953	138.466	0.153947	0.0156045	0	2.23607	6	6	1	1.42143	1	1	1	GOV_bin_2022_contig-100_31,GOV_bin_2057_contig-100_181,Tp1_33_SUR_0-0d2_scaffold52268,Tp3_RedSeaArabianUp_SURDCM_contig-100_3261
600	VC_10765_0	3	15.7482	20.5297	0.434098	0.0131197	0	0	3	3	1	0	1	1	1	Tp1_39_SUR_0-0d2_scaffold158878,Tp1_41_DCM_0-0d2_scaffold59168,Tp2_68_SUR_contig-100_4556
601	VC_10766_0	8	251.904	200.753	0.556501	3.6724e-07	0	3	28	28	1	1.84376	1	1	1	GOV_bin_1130_contig-100_10,GOV_bin_7747_contig-100_162,GOV_bin_905_contig-100_4,Tp1_124_SUR_0-0d2_scaffold114801,Tp1_52_DCM_0-0d2_scaffold62895,Tp2_25_SUR_contig-100_3234,Tp2_82_SUR_contig-100_1149,Tp3_MedSea_SURDCM_contig-100_14469
602	VC_10767_0	7	100.065	36.5966	0.73221	0.00184867	1	4	21	21	1	2.53666	1	1	1	GOV_bin_1607_contig-100_27,GOV_bin_3585_contig-100_100,GOV_bin_4173_contig-100_19,Tp1_25_SUR_0-0d2_scaffold108802,Tp1_36_DCM_0-0d2_scaffold17106,Tp3_Indian_SURDCM_contig-100_4205,Tp3_MedSea_SURDCM_contig-100_1869
603	VC_10768_0	3	11.7482	63.1465	0.156862	0.123113	1.41421	1.73205	3	3	1	1.62611	1	1	1	GOV_bin_48152_contig-100_41,Tp1_25_SUR_0-0d2_scaffold111572,Tp1_64_SUR_0-0d2_scaffold28085
604	VC_10769_0	2	3.34973	11.8596	0.220242	0.279092	2.23607	2.23607	1	1	1	2.23607	1	1	1	GOV_bin_6729_contig-100_70,Tp1_48_SUR_0-0d2_scaffold79451
605	VC_1076_0	1	0	47.0531	0	0	0	0	1	1	1	0	1	1	1	GOV_bin_5255_contig-100_6
606	VC_10770_0	2	0	219.461	0	0	2.64575	2.64575	1	1	1	2.64575	1	1	1	Tp1_138_SUR_0-0d2_C4154950,Tp2_23_DCM_contig-100_1432
607	VC_10771_0	3	15.6789	10.5342	0.598132	0.0333765	3.31662	3.74166	3	3	1	3.4583	1	1	1	GOV_bin_3630_contig-100_37,GOV_bin_372_contig-100_20,Tp1_32_SUR_0-0d2_scaffold87541
608	VC_10772_0	2	18.3737	9.23683	0.665459	0.144422	3.4641	3.4641	1	1	1	3.4641	1	1	1	GOV_bin_1130_contig-100_11,Tp1_124_SUR_0-0d2_scaffold44167
609	VC_10773_0	5	103.564	18.0674	0.851458	0.0116706	2.64575	3.31662	10	10	1	3.024	1	1	1	GOV_bin_1130_contig-100_12,GOV_bin_4429_contig-100_48,GOV_bin_540_contig-100_50,Tp2_30_DCM_contig-100_4558,Tp3_SouthAtlantic_SURDCM_contig-100_4349
610	VC_10774_0	4	40.0858	26.3635	0.603254	0.00346376	1	3.60555	6	6	1	2.95181	1	1	1	Tp1_25_SUR_0-0d2_scaffold63617,Tp1_32_SUR_0-0d2_scaffold129573,Tp1_32_SUR_0-0d2_scaffold144929,Tp3_MedSea_SURDCM_contig-100_3188
611	VC_10776_0	2	12.4228	1.27015	0.907241	0.5	2.23607	2.23607	1	1	1	2.23607	1	1	1	GOV_bin_7393_contig-100_6,Tp3_RedSeaArabianUp_SURDCM_contig-100_2691
612	VC_10777_0	2	8.25244	373.461	0.0216195	0.0974173	2.23607	2.23607	1	1	1	2.23607	1	1	1	GOV_bin_7664_contig-100_9,Tp1_25_DCM_0-0d2_scaffold5168
613	VC_10778_0	2	3.74767	36.37	0.093417	0.436316	2	2	1	1	1	2	1	1	1	GOV_bin_927_contig-100_2,Tp3_SWAtlanticShelvesAustral_SURDCM_contig-100_495
614	VC_10779_0	1	0	181.73	0	0	0	0	1	1	1	0	1	1	1	Tp1_32_SUR_0-0d2_C4574160
615	VC_1077_0	2	15.8453	24.7356	0.390463	0.23975	0	0	1	1	1	0	1	1	1	GOV_bin_3001_contig-100_2,Tp1_39_DCM_0-0d2_scaffold124930
616	VC_10780_0	5	83.8617	232.078	0.265436	0.000531583	0	2	10	10	1	1.29282	1	1	1	GOV_bin_2863_contig-100_0,GOV_bin_3353_contig-100_42,GOV_bin_4163_contig-100_3,GOV_bin_620_contig-100_100,Tp2_85_DCM_contig-100_2764
617	VC_10784_0	1	0	207.482	0	0	0	0	1	1	1	0	1	1	1	GOV_bin_785_contig-100_62
618	VC_10787_0	3	17.797	159.404	0.100434	0.0560304	1	2	3	3	1	1.57735	1	1	1	GOV_bin_1130_contig-100_18,GOV_bin_5290_contig-100_95,GOV_bin_560_contig-100_56
619	VC_10788_0	1	0	26.6314	0	0	0	0	1	1	1	0	1	1	1	GOV_bin_2938_contig-100_21
620	VC_10789_0	2	5.0487	47.4028	0.0962545	0.131881	1	1	1	1	1	1	1	1	1	GOV_bin_2386_contig-100_5,GOV_bin_6031_contig-100_34
621	VC_10790_0	2	8.25244	161.564	0.0485963	0.0552411	2.23607	2.23607	1	1	1	2.23607	1	1	1	GOV_bin_1708_contig-100_8,GOV_bin_3976_contig-100_9
622	VC_10791_0	1	0	146.931	0	0	0	0	1	1	1	0	1	1	1	GOV_bin_3267_contig-100_5
623	VC_10793_0	18	654.403	1014.37	0.392147	4.24081e-27	0	3.16228	153	153	1	1.51961	1	1	1	GOV_bin_1607_contig-100_20,GOV_bin_3731_contig-100_6,GOV_bin_6552_contig-100_22,Tp1_102_DCM_0-0d2_scaffold34461,Tp1_109_DCM_0-0d2_scaffold29098,Tp1_109_SUR_0-0d2_scaffold90297,Tp1_125_DCM_0-0d2_C2118165,Tp1_138_MES_0-0d2_scaffold73744,Tp1_32_SUR_0-0d2_scaffold137103,Tp1_33_SUR_0-0d2_C4046198,Tp1_33_SUR_0-0d2_scaffold31518,Tp1_34_SUR_0-0d2_scaffold56163,Tp1_36_DCM_0-0d2_C3253052,Tp1_66_SUR_0-0d2_s…
624	VC_10794_0	3	31.8908	230.712	0.121441	0.00206471	1.41421	2	3	3	1	1.80474	1	1	1	GOV_bin_4445_contig-100_29,GOV_bin_6814_contig-100_36,Tp1_62_SUR_0-0d2_scaffold150433
625	VC_10796_0	1	0	4.0487	0	0	0	0	1	1	1	0	1	1	1	Tp3_RedSeaArabianUp_SURDCM_contig-100_20945
626	VC_10797_0	3	8.49534	15.1545	0.359213	0.386415	1.41421	2	3	3	1	1.60948	1	1	1	GOV_bin_8035_contig-100_39,GOV_bin_8151_contig-100_9,Tp3_MedSea_SURDCM_contig-100_11322
627	VC_10798_0	2	4.44664	30.4574	0.127396	0.129768	1.41421	1.41421	1	1	1	1.41421	1	1	1	GOV_bin_6729_contig-100_44,Tp1_30_DCM_0-0d2_scaffold30581
628	VC_10799_0	2	3.10669	11.6083	0.211125	0.5	2.23607	2.23607	1	1	1	2.23607	1	1	1	Tp2_85_DCM_contig-100_272,Tp2_85_DCM_contig-100_326
629	VC_107_0	3	13.9197	182.572	0.0708412	0.133553	4.89898	6.9282	3	3	1	5.9972	1	1	1	GOV_bin_5819_contig-100_0,GOV_bin_8503_contig-100_4,Tp1_38_OMZ_0-0d2_C1907824
630	VC_10800_0	3	31.3738	243.063	0.114321	0.0148457	2	3.60555	3	3	1	2.86852	1	1	1	GOV_bin_1449_contig-100_46,GOV_bin_534_contig-100_4,GOV_bin_620_contig-100_75
631	VC_10801_0	8	269.587	477.805	0.360704	2.92731e-10	0	3.31662	28	28	1	1.78106	1	1	1	GOV_bin_1703_contig-100_10,GOV_bin_2386_contig-100_0,GOV_bin_534_contig-100_41,GOV_bin_6031_contig-100_10,GOV_bin_7958_contig-100_11,GOV_bin_7958_contig-100_13,Tp1_11_SUR_0-0d2_C906722,Tp1_34_DCM_0-0d2_scaffold4367
632	VC_10804_0	4	54.2841	312.719	0.147912	0.000288643	1	2.23607	6	6	1	1.64772	1	1	1	Tp1_25_SUR_0-0d2_scaffold96041,Tp1_34_DCM_0-0d2_scaffold21070,Tp1_82_SUR_0-0d2_scaffold8835,Tp2_23_DCM_contig-100_4016
633	VC_10806_0	1	0	30.054	0	0	0	0	1	1	1	0	1	1	1	GOV_bin_5666_contig-100_330
634	VC_10808_0	2	7.40735	11.9206	0.383246	0.144422	2	2	1	1	1	2	1	1	1	GOV_bin_2352_contig-100_10,Tp3_Indian_SURDCM_contig-100_240
635	VC_10809_0	2	4.0487	37.0436	0.098527	0.434145	1.73205	1.73205	1	1	1	1.73205	1	1	1	GOV_bin_4282_contig-100_29,GOV_bin_540_contig-100_116
636	VC_10810_0	1	0	220.519	0	0	0	0	1	1	1	0	1	1	1	Tp3_MedSea_SURDCM_contig-100_4245
637	VC_10811_0	2	26.2146	170.347	0.133366	0.0462431	2.23607	2.23607	1	1	1	2.23607	1	1	1	GOV_bin_1947_contig-100_1,GOV_bin_4556_contig-100_8
638	VC_10812_0	2	10.0975	85.6272	0.105485	0.0870593	1	1	1	1	1	1	1	1	1	Tp1_36_DCM_0-0d2_scaffold38482,Tp3_Indian_SURDCM_contig-100_6655
639	VC_10813_0	2	4.44664	87.1733	0.0485335	0.0572042	1.41421	1.41421	1	1	1	1.41421	1	1	1	Tp2_23_DCM_contig-100_2792,Tp2_64_DCM_contig-100_494
640	VC_10815_0	2	29.5572	363.384	0.0752206	0.0455699	2.64575	2.64575	1	1	1	2.64575	1	1	1	GOV_bin_1276_contig-100_5,GOV_bin_6031_contig-100_7
641	VC_10816_0	2	20.815	276.508	0.070008	0.0447581	0	0	1	1	1	0	1	1	1	Tp1_30_DCM_0-0d2_C2230585,Tp1_78_DCM_0-0d2_C5015956
642	VC_10818_0	2	4.0487	32.2365	0.11158	0.134191	1.41421	1.41421	1	1	1	1.41421	1	1	1	GOV_bin_1963_contig-100_22,GOV_bin_2057_contig-100_76
643	VC_10819_0	1	0	33.3258	0	0	0	0	1	1	1	0	1	1	1	Tp1_67_SUR_0-0d2_scaffold92877
644	VC_1081_0	12	379.662	1608.53	0.190958	3.18179e-07	0	5.83095	66	66	1	2.14613	1	1	1	GOV_bin_2593_contig-100_51,GOV_bin_2659_contig-100_49,GOV_bin_3797_contig-100_0,GOV_bin_4169_contig-100_52,GOV_bin_5630_contig-100_0,Tp1_102_SUR_0-0d2_scaffold66544,Tp1_111_DCM_0-0d2_scaffold78802,Tp1_125_SUR_0-0d2_C3580441,Tp1_22_SUR_0-0d2_scaffold49618,Tp1_32_DCM_0-0d2_C1220478,Tp1_36_DCM_0-0d2_scaffold45106,Tp1_76_SUR_0-0d2_scaffold51954
645	VC_10820_0	11	258.233	319.239	0.447179	4.96156e-06	0	3	55	55	1	2.26744	1	1	1	GOV_bin_1607_contig-100_9,GOV_bin_3373_contig-100_37,GOV_bin_3550_contig-100_3,GOV_bin_3712_contig-100_54,GOV_bin_534_contig-100_20,GOV_bin_8376_contig-100_20,Tp1_102_SUR_0-0d2_scaffold46834,Tp1_36_DCM_0-0d2_scaffold36783,Tp3_MedSea_SURDCM_contig-100_3563,Tp3_RedSeaArabianUp_SURDCM_contig-100_4039,Tp3_SouthPacific_SURDCM_contig-100_7392
646	VC_10821_0	1	0	193.586	0	0	0	0	1	1	1	0	1	1	1	GOV_bin_51452_contig-100_5
647	VC_10823_0	2	7.77532	43.8716	0.150548	0.241786	2.64575	2.64575	1	1	1	2.64575	1	1	1	GOV_bin_1276_contig-100_7,GOV_bin_7550_contig-100_0
648	VC_10824_0	1	0	266.746	0	0	0	0	1	1	1	0	1	1	1	Tp1_36_DCM_0-0d2_scaffold1175
649	VC_10825_0	3	13.7482	121.811	0.101418	0.0291752	1	1.73205	3	3	1	1.38209	1	1	1	Tp1_68_DCM_0-0d2_scaffold74595,Tp1_72_DCM_0-0d2_scaffold107620,Tp3_MedSea_SURDCM_contig-100_17210
650	VC_10826_0	2	5.65076	90.1609	0.0589777	0.052832	0	0	1	1	1	0	1	1	1	GOV_bin_4735_contig-100_41,GOV_bin_4924_contig-100_21
651	VC_1082_0	1	0	25.6948	0	0	0	0	1	1	1	0	1	1	1	Tp3_Atlantic_MES_contig-100_1509
652	VC_10831_0	1	0	10.602	0	0	0	0	1	1	1	0	1	1	1	GOV_bin_8035_contig-100_16
653	VC_10832_0	1	0	147.554	0	0	0	0	1	1	1	0	1	1	1	Tp1_23_DCM_0-0d2_scaffold248
654	VC_10834_0	7	185.216	82.8946	0.690819	0.000773475	1	2.44949	21	21	1	1.75251	1	1	1	GOV_bin_2180_contig-100_25,GOV_bin_2823_contig-100_11,GOV_bin_997_contig-100_21,Tp1_52_DCM_0-0d2_scaffold116895,Tp2_68_SUR_contig-100_1573,Tp3_EafricaIndianSub_SURDCM_contig-100_6869,Tp3_RedSeaArabianUp_SURDCM_contig-100_7934
655	VC_10835_0	1	0	7.79607	0	0	0	0	1	1	1	0	1	1	1	Tp1_38_DCM_0-0d2_scaffold88260
656	VC_10836_0	2	23.9115	94.9857	0.201111	0.0657128	1.41421	1.41421	1	1	1	1.41421	1	1	1	Tp1_109_DCM_0-0d2_C7652954,Tp1_39_DCM_0-0d2_C5128567
657	VC_10837_0	2	3.34973	24.6531	0.119621	0.361837	2	2	1	1	1	2	1	1	1	Tp1_32_SUR_0-0d2_scaffold143567,Tp1_46_SUR_0-0d2_scaffold63443
658	VC_10839_0	3	14.2828	3899.01	0.00364981	0.409119	4.3589	7.87401	3	3	1	6.59425	1	1	1	GOV_bin_1132_contig-100_0,Tp1_38_SUR_0-0d2_scaffold75315,Tp2_38_SUR_contig-100_913
659	VC_1083_0	7	47.2753	89.1448	0.346542	0.0392616	0	3.60555	21	21	1	2.38389	1	1	1	GOV_bin_1115_contig-100_15,GOV_bin_4246_contig-100_21,GOV_bin_744_contig-100_3,GOV_bin_7910_contig-100_25,Tp1_123_DCM_0-0d2_scaffold95089,Tp1_31_SUR_0-0d2_scaffold203444,Tp2_64_MES_contig-100_1567
660	VC_10840_0	4	47.5356	502.037	0.0864957	0.00035036	0	1	6	6	1	0.5	1	1	1	GOV_bin_3162_contig-100_48,GOV_bin_3588_contig-100_377,Tp1_34_SUR_0-0d2_C4991369,Tp1_72_SUR_0-0d2_scaffold60575
661	VC_10842_0	6	68.1384	657.407	0.0939133	9.24894e-06	0	1.41421	15	15	1	0.816176	1	1	1	GOV_bin_3825_contig-100_102,Tp1_31_SUR_0-0d2_scaffold129152,Tp1_42_DCM_0-0d2_C6777819,Tp1_72_DCM_0-0d2_scaffold108645,Tp2_39_DCM_contig-100_1429,Tp2_52_DCM_contig-100_1031
662	VC_10844_0	2	7.52005	186.277	0.0388038	0.124715	2.64575	2.64575	1	1	1	2.64575	1	1	1	Tp1_31_SUR_0-0d2_C5054676,Tp1_72_SUR_0-0d2_scaffold107092
663	VC_10845_0	4	49.2584	138.306	0.262621	0.00120675	1.41421	2.44949	6	6	1	1.78202	1	1	1	GOV_bin_1966_contig-100_60,GOV_bin_2619_contig-100_122,GOV_bin_3059_contig-100_222,GOV_bin_4625_contig-100_9
664	VC_10846_0	2	3.65076	55.3568	0.0618693	0.177979	2	2	1	1	1	2	1	1	1	GOV_bin_4042_contig-100_24,Tp1_72_MES_0-0d2_C11829681
665	VC_10847_0	1	0	226.243	0	0	0	0	1	1	1	0	1	1	1	GOV_bin_1132_contig-100_11
666	VC_10848_0	2	10.7965	273.902	0.0379226	0.0452547	0	0	1	1	1	0	1	1	1	GOV_bin_2151_contig-100_264,Tp1_72_SUR_0-0d2_scaffold107217
667	VC_10849_0	3	8.0974	87.0633	0.0850918	0.0791444	1.41421	1.73205	3	3	1	1.62611	1	1	1	GOV_bin_1484_contig-100_113,GOV_bin_4219_contig-100_193,GOV_bin_5660_contig-100_222
668	VC_10850_0	8	151.928	1137.44	0.117831	1.66545e-12	0	1.41421	28	28	1	0.63673	1	1	1	GOV_bin_4026_contig-100_25,GOV_bin_5670_contig-100_14,GOV_bin_6009_contig-100_13,GOV_bin_8210_contig-100_91,Tp1_102_MES_0-0d2_scaffold24307,Tp1_124_SUR_0-0d2_scaffold10741,Tp1_52_SUR_0-0d2_scaffold76614,Tp1_66_SUR_0-0d2_scaffold10430
669	VC_10851_0	2	4.0487	32.2824	0.111439	0.420214	1.41421	1.41421	1	1	1	1.41421	1	1	1	GOV_bin_2414_contig-100_221,GOV_bin_6122_contig-100_17
670	VC_10852_0	1	0	24.8455	0	0	0	0	1	1	1	0	1	1	1	GOV_bin_703_contig-100_33
671	VC_10855_0	4	25.2623	430.815	0.0553905	0.0491662	1	2.64575	6	6	1	2.13013	1	1	1	GOV_bin_1469_contig-100_18,GOV_bin_3075_contig-100_53,Tp3_RedSeaArabianUp_SURDCM_contig-100_11804,Tp3_RedSeaArabianUp_SURDCM_contig-100_21108
672	VC_10857_0	5	39.1775	336.748	0.104216	0.00876822	1.41421	2.64575	10	10	1	1.90683	1	1	1	GOV_bin_2702_contig-100_81,GOV_bin_391_contig-100_237,GOV_bin_6980_contig-100_171,Tp1_76_DCM_0-0d2_scaffold185964,Tp1_78_SUR_0-0d2_scaffold93785
673	VC_10859_0	3	14.9523	351.461	0.0408072	0.00786641	0	1	3	3	1	0.666667	1	1	1	GOV_bin_3473_contig-100_50,Tp1_34_SUR_0-0d2_C4977771,Tp1_72_MES_0-0d2_scaffold209150
674	VC_10860_0	4	30.2922	502.246	0.0568826	0.000121168	0	1.41421	6	6	1	0.902369	1	1	1	GOV_bin_3740_contig-100_161,GOV_bin_8666_contig-100_76,Tp1_33_SUR_0-0d2_scaffold135170,Tp1_38_SUR_0-0d2_C4810145
675	VC_10862_0	3	34.7852	43.1908	0.446101	0.00569614	1	1.41421	3	3	1	1.13807	1	1	1	GOV_bin_4042_contig-100_39,GOV_bin_4301_contig-100_144,Tp1_102_DCM_0-0d2_scaffold139102
676	VC_10863_0	3	14.8058	37.6406	0.282303	0.033358	2	2.64575	3	3	1	2.29394	1	1	1	GOV_bin_5474_contig-100_24,GOV_bin_714_contig-100_95,Tp2_36_DCM_contig-100_166
677	VC_10865_0	12	415.137	1020.22	0.289222	0.000148785	1	4.12311	66	66	1	2.897	1	1	1	GOV_bin_2529_contig-100_39,GOV_bin_2743_contig-100_37,GOV_bin_3395_contig-100_15,GOV_bin_3791_contig-100_33,GOV_bin_3820_contig-100_15,GOV_bin_4938_contig-100_3,GOV_bin_6046_contig-100_470,Tp1_100_DCM_0-0d2_scaffold83019,Tp1_31_SUR_0-0d2_scaffold202962,Tp1_34_SUR_0-0d2_scaffold83043,Tp1_36_DCM_0-0d2_scaffold60541,Tp1_36_SUR_0-0d2_scaffold7859
678	VC_10867_0	2	3.34973	37.8616	0.0812817	0.178868	1.73205	1.73205	1	1	1	1.73205	1	1	1	GOV_bin_2890_contig-100_11,GOV_bin_5300_contig-100_57
679	VC_10868_0	3	16.4078	163.105	0.0914022	0.0450832	1.73205	2.44949	3	3	1	1.9712	1	1	1	GOV_bin_821_contig-100_27,Tp1_18_DCM_0-0d2_scaffold70126,Tp1_32_SUR_0-0d2_scaffold125713
680	VC_10869_0	1	0	19.6865	0	0	0	0	1	1	1	0	1	1	1	Tp1_36_DCM_0-0d2_scaffold61393
681	VC_1086_0	4	48.0364	261.907	0.154984	0.00218786	1.41421	4.58258	6	6	1	3.3142	1	1	1	Tp1_100_SUR_0-0d2_scaffold30628,Tp1_102_SUR_0-0d2_scaffold22400,Tp1_66_DCM_0-0d2_C3755440,Tp3_SouthAtlantic_SURDCM_contig-100_12555
682	VC_10870_0	4	29.7872	115.757	0.204661	0.00219681	0	1.73205	6	6	1	1.09341	1	1	1	GOV_bin_4825_contig-100_59,GOV_bin_5466_contig-100_60,GOV_bin_5466_contig-100_66,Tp3_RedSeaArabianUp_SURDCM_contig-100_8278
683	VC_10871_0	2	4.65076	19.998	0.188681	0.0898562	1	1	1	1	1	1	1	1	1	GOV_bin_2252_contig-100_53,GOV_bin_5688_contig-100_109
684	VC_10875_0	5	44.291	39.9866	0.525537	0.206286	1.41421	2.23607	10	10	1	1.93186	1	1	1	GOV_bin_1132_contig-100_50,GOV_bin_1266_contig-100_9,GOV_bin_2890_contig-100_92,GOV_bin_4367_contig-100_21,Tp1_68_SUR_0-0d2_scaffold57447
685	VC_10877_0	3	155.256	10112.1	0.0151213	0.00560064	6.245	8.48528	3	3	1	7.4267	1	1	1	GOV_bin_1306_contig-100_0,GOV_bin_2587_contig-100_2,GOV_bin_3174_contig-100_0
686	VC_10878_0	3	44.4234	61.8225	0.418119	0.00478895	1	1.41421	3	3	1	1.13807	1	1	1	GOV_bin_3588_contig-100_202,GOV_bin_5243_contig-100_44,Tp1_25_DCM_0-0d2_scaffold79940
687	VC_10879_0	1	0	4.0487	0	0	0	0	1	1	1	0	1	1	1	GOV_bin_5003_contig-100_91
688	VC_1087_0	2	4.44664	44.5318	0.0907876	0.09825	1.41421	1.41421	1	1	1	1.41421	1	1	1	Tp1_42_SUR_0-0d2_scaffold6790,Tp1_62_SUR_0-0d2_scaffold145259
689	VC_10880_0	3	8.0974	77.3723	0.0947399	0.0538083	1.73205	2.23607	3	3	1	1.98937	1	1	1	GOV_bin_1254_contig-100_47,GOV_bin_2585_contig-100_149,GOV_bin_5331_contig-100_84
690	VC_10881_0	1	0	18.1239	0	0	0	0	1	1	1	0	1	1	1	Tp1_58_DCM_0-0d2_scaffold53409
691	VC_10882_0	2	3.74767	88.68	0.040547	0.151148	1.73205	1.73205	1	1	1	1.73205	1	1	1	GOV_bin_1469_contig-100_224,Tp2_39_SUR_contig-100_771
692	VC_10884_0	6	139.275	898.081	0.13426	2.22168e-07	0	2	15	15	1	1.27163	1	1	1	GOV_bin_2093_contig-100_16,GOV_bin_3459_contig-100_223,GOV_bin_490_contig-100_136,GOV_bin_5660_contig-100_208,GOV_bin_754_contig-100_61,GOV_bin_7832_contig-100_113
693	VC_10885_0	5	66.1856	623.022	0.0960315	0.000159403	1.73205	3.4641	10	10	1	2.71527	1	1	1	GOV_bin_754_contig-100_21,Tp1_36_SUR_0-0d2_scaffold62692,Tp1_41_DCM_0-0d2_scaffold6086,Tp1_41_DCM_0-0d2_scaffold7264,Tp2_36_DCM_contig-100_1109
694	VC_10886_0	3	8.50168	286.377	0.0288311	0.494737	2.23607	3.31662	3	3	1	2.79371	1	1	1	GOV_bin_3459_contig-100_200,GOV_bin_7807_contig-100_101,Tp2_38_SUR_contig-100_362
695	VC_10888_0	1	0	51.7427	0	0	0	0	1	1	1	0	1	1	1	Tp1_46_SUR_0-0d2_scaffold83567
696	VC_10890_0	1	0	117.774	0	0	0	0	1	1	1	0	1	1	1	Tp2_102_SUR_contig-100_362
697	VC_10893_0	2	8.07635	104.596	0.0716802	0.0843522	2.23607	2.23607	1	1	1	2.23607	1	1	1	GOV_bin_1437_contig-100_63,GOV_bin_4485_contig-100_12
698	VC_10894_0	4	23.2799	67.0082	0.25784	0.187872	1.41421	2.23607	6	6	1	1.8524	1	1	1	GOV_bin_4709_contig-100_20,GOV_bin_5529_contig-100_26,Tp1_102_MES_0-0d2_scaffold155391,Tp1_30_DCM_0-0d2_C2219447
699	VC_10896_0	3	17.9883	8.65976	0.675033	0.193238	2	2.44949	3	3	1	2.14983	1	1	1	GOV_bin_498_contig-100_17,GOV_bin_5199_contig-100_16,Tp1_23_DCM_0-0d2_scaffold46
700	VC_10898_0	3	19.6898	1047.61	0.0184483	0.389177	0	1.41421	3	3	1	0.942809	1	1	1	GOV_bin_4747_contig-100_27,GOV_bin_5484_contig-100_29,Tp1_137_DCM_0-0d2_C4220942
701	VC_10899_0	7	189.229	223.894	0.458045	8.41972e-07	0	2	21	21	1	1.24724	1	1	1	GOV_bin_4395_contig-100_16,GOV_bin_4809_contig-100_79,GOV_bin_784_contig-100_12,GOV_bin_906_contig-100_4,Tp1_100_DCM_0-0d2_scaffold115493,Tp1_22_SUR_0-0d2_scaffold54241,Tp1_39_SUR_0-0d2_scaffold35138
702	VC_108_0	5	244.08	386.899	0.386827	0.00361879	4.79583	8.30662	10	10	1	6.82466	1	1	1	Tp1_38_DCM_0-0d2_scaffold97923,Tp1_64_MES_0-0d2_C4315616,Tp1_65_DCM_0-0d2_scaffold95988,Tp1_70_MES_0-0d2_C1854586,Tp1_70_MES_0-0d2_scaffold39196
703	VC_10900_0	3	16.7178	106.235	0.135969	0.00970079	1.41421	1.73205	3	3	1	1.62611	1	1	1	GOV_bin_4067_contig-100_25,GOV_bin_4620_contig-100_32,GOV_bin_517_contig-100_15
704	VC_10901_0	3	36.2318	81.5648	0.307579	0.00272244	1	2	3	3	1	1.57735	1	1	1	GOV_bin_5335_contig-100_36,GOV_bin_5384_contig-100_303,GOV_bin_8267_contig-100_98
705	VC_10902_0	3	10.9523	79.1829	0.121509	0.098781	2	2	3	3	1	2	1	1	1	GOV_bin_1831_contig-100_18,Tp1_123_SUR_0-0d2_scaffold26649,Tp1_36_DCM_0-0d2_scaffold85942
706	VC_10904_0	18	3203.11	3448.91	0.481524	1.43112e-46	0	4.24264	153	153	1	2.53796	1	1	1	GOV_bin_2500_contig-100_0,GOV_bin_3484_contig-100_8,GOV_bin_4249_contig-100_0,GOV_bin_535_contig-100_7,GOV_bin_549_contig-100_2,GOV_bin_8622_contig-100_18,Tp1_100_DCM_0-0d2_scaffold66394,Tp1_100_DCM_0-0d2_scaffold73523,Tp1_102_DCM_0-0d2_scaffold130637,Tp1_102_DCM_0-0d2_scaffold51385,Tp1_109_DCM_0-0d2_C7656288,Tp1_109_SUR_0-0d2_scaffold116995,Tp1_123_DCM_0-0d2_scaffold63703,Tp1_138_DCM_0-0d2_scaff…
707	VC_10906_0	2	23.2583	267.084	0.0801066	0.059355	1.41421	1.41421	1	1	1	1.41421	1	1	1	GOV_bin_2194_contig-100_17,Tp1_78_DCM_0-0d2_C5018918
708	VC_10907_0	8	124.816	349.14	0.26335	0.000159497	0	2.23607	28	28	1	1.49857	1	1	1	GOV_bin_6814_contig-100_33,Tp1_100_DCM_0-0d2_scaffold66552,Tp1_109_DCM_0-0d2_C7653516,Tp1_39_DCM_0-0d2_scaffold124283,Tp1_56_SUR_0-0d2_scaffold108619,Tp1_65_SUR_0-0d2_C5687760,Tp1_66_SUR_0-0d2_scaffold119173,Tp3_RedSeaArabianUp_SURDCM_contig-100_3549
709	VC_10908_0	2	43.731	74.8318	0.368843	0.0702419	1	1	1	1	1	1	1	1	1	GOV_bin_2347_contig-100_3,Tp1_123_DCM_0-0d2_scaffold92073
710	VC_10910_0	1	0	68.9008	0	0	0	0	1	1	1	0	1	1	1	GOV_bin_3173_contig-100_12
711	VC_10911_0	4	113.81	918.583	0.110239	0.00970499	3.31662	4.89898	6	6	1	4.14397	1	1	1	Tp1_125_SUR_0-0d2_C3583169,Tp1_39_SUR_0-0d2_scaffold42246,Tp1_58_DCM_0-0d2_scaffold58970,Tp1_66_DCM_0-0d2_scaffold63690
712	VC_10912_0	3	16.4168	232.632	0.065918	0.0793374	1.41421	2.44949	3	3	1	1.95457	1	1	1	GOV_bin_2776_contig-100_0,Tp1_64_DCM_0-0d2_C5234250,Tp3_SouthPacific_SURDCM_contig-100_592
713	VC_10913_0	1	0	64.7553	0	0	0	0	1	1	1	0	1	1	1	GOV_bin_5191_contig-100_21
714	VC_10914_0	5	66.2341	174.809	0.274781	0.17724	1	3.60555	10	10	1	2.4194	1	1	1	GOV_bin_3030_contig-100_25,GOV_bin_5648_contig-100_89,GOV_bin_6102_contig-100_15,GOV_bin_923_contig-100_15,Tp1_109_DCM_0-0d2_scaffold45003
715	VC_10918_0	17	2155.04	6464.94	0.250005	3.56409e-44	1.41421	4.58258	136	136	1	3.33388	1	1	1	GOV_bin_202_contig-100_4,GOV_bin_2182_contig-100_2,GOV_bin_2841_contig-100_1,GOV_bin_398_contig-100_1,GOV_bin_4139_contig-100_3,GOV_bin_430_contig-100_2,GOV_bin_50722_contig-100_2,GOV_bin_6589_contig-100_0,GOV_bin_7782_contig-100_6,GOV_bin_7879_contig-100_2,Tp1_100_SUR_0-0d2_scaffold7244,Tp1_111_SUR_0-0d2_scaffold76781,Tp1_124_DCM_0-0d2_scaffold32834,Tp1_52_DCM_0-0d2_scaffold23217,Tp1_72_MES_0-0d…
716	VC_10920_0	6	95.9913	583.743	0.141219	0.157979	1.41421	3.16228	15	15	1	2.36191	1	1	1	GOV_bin_1579_contig-100_5,GOV_bin_2729_contig-100_44,GOV_bin_3729_contig-100_12,GOV_bin_3729_contig-100_28,GOV_bin_5651_contig-100_13,Tp3_EafricaIndianSub_SURDCM_contig-100_169
717	VC_10921_0	1	0	235.024	0	0	0	0	1	1	1	0	1	1	1	Tp1_123_DCM_0-0d2_scaffold140513
718	VC_10923_0	3	23.027	403.034	0.0540462	0.451503	2.64575	4	3	3	1	3.4171	1	1	1	GOV_bin_1135_contig-100_2,Tp1_78_SUR_0-0d2_C4027758,Tp1_78_SUR_0-0d2_scaffold113900
719	VC_10924_0	2	22.6051	84.8978	0.210274	0.0585486	2	2	1	1	1	2	1	1	1	GOV_bin_32802_contig-100_13,GOV_bin_767_contig-100_4
720	VC_10925_0	2	29.6082	230.015	0.114043	0.0484206	1	1	1	1	1	1	1	1	1	GOV_bin_2147_contig-100_21,GOV_bin_2147_contig-100_24
721	VC_10926_0	2	9.83708	0	1	0	3.31662	3.31662	1	1	1	3.31662	1	1	1	GOV_bin_1135_contig-100_5,GOV_bin_5745_contig-100_21
722	VC_10927_0	5	86.4147	57.4188	0.600797	0.0184302	1.73205	3.4641	10	10	1	2.56736	1	1	1	GOV_bin_1135_contig-100_7,GOV_bin_3325_contig-100_995,GOV_bin_796_contig-100_11,Tp1_124_DCM_0-0d2_scaffold41118,Tp1_124_SUR_0-0d2_scaffold75822
723	VC_10928_0	2	0	26.1438	0	0	2	2	1	1	1	2	1	1	1	GOV_bin_47332_contig-100_9,Tp1_76_SUR_0-0d2_C4873230
724	VC_1092_0	4	107.91	74.1003	0.592879	0.000341245	4.12311	5.2915	6	6	1	4.83253	1	1	1	Contig_1065496,Contig_1065858,Contig_2611,Contig_369809
725	VC_10930_0	1	0	11.824	0	0	0	0	1	1	1	0	1	1	1	Tp1_58_DCM_0-0d2_scaffold15969
726	VC_10931_0	3	30.0373	238.652	0.111792	0.0168196	0	1.41421	3	3	1	0.942809	1	1	1	GOV_bin_5066_contig-100_47,Tp1_100_DCM_0-0d2_scaffold109418,Tp1_100_SUR_0-0d2_scaffold72286
727	VC_10932_0	2	4.0487	65.4474	0.058258	0.344823	1.73205	1.73205	1	1	1	1.73205	1	1	1	GOV_bin_2430_contig-100_80,Tp3_RedSeaArabianUp_SURDCM_contig-100_16682
728	VC_10933_0	8	158.221	878.977	0.152547	7.34839e-19	0	0	28	28	1	0	1	1	1	GOV_bin_1744_contig-100_106,GOV_bin_4088_contig-100_247,GOV_bin_443_contig-100_232,GOV_bin_531_contig-100_54,Tp1_138_SUR_0-0d2_scaffold32569,Tp1_32_SUR_0-0d2_scaffold95138,Tp1_62_SUR_0-0d2_scaffold103611,Tp1_65_SUR_0-0d2_scaffold14411
729	VC_10935_0	4	36.0888	466.925	0.0717452	0.0241321	1	1.73205	6	6	1	1.5041	1	1	1	GOV_bin_2650_contig-100_69,GOV_bin_4837_contig-100_81,Tp2_38_DCM_contig-100_658,Tp2_39_DCM_contig-100_930
730	VC_10936_0	8	68.6434	1132.29	0.0571584	7.83089e-08	0	1.73205	28	28	1	0.934526	1	1	1	GOV_bin_2288_contig-100_59,GOV_bin_2605_contig-100_137,GOV_bin_4332_contig-100_146,GOV_bin_4397_contig-100_211,GOV_bin_5431_contig-100_370,GOV_bin_5991_contig-100_30,GOV_bin_7866_contig-100_677,Tp1_42_SUR_0-0d2_C5872669
731	VC_10937_0	1	0	14.5442	0	0	0	0	1	1	1	0	1	1	1	GOV_bin_4837_contig-100_62
732	VC_10938_0	5	56.1482	668.428	0.0774911	2.59206e-05	0	1.41421	10	10	1	0.824264	1	1	1	GOV_bin_3742_contig-100_7,GOV_bin_4028_contig-100_312,GOV_bin_7807_contig-100_20,Tp1_30_DCM_0-0d2_scaffold69796,Tp1_58_DCM_0-0d2_scaffold119582
733	VC_1093_0	1	0	159.976	0	0	0	0	1	1	1	0	1	1	1	Contig_368046
734	VC_10942_0	1	0	14.4471	0	0	0	0	1	1	1	0	1	1	1	Tp1_52_DCM_0-0d2_scaffold89282
735	VC_10944_0	2	4.65076	27.9001	0.142877	0.0733965	1	1	1	1	1	1	1	1	1	GOV_bin_5045_contig-100_260,Tp2_72_DCM_contig-100_606
736	VC_10945_0	2	11.0017	287.04	0.0369133	0.100216	3.87298	3.87298	1	1	1	3.87298	1	1	1	GOV_bin_2445_contig-100_0,Tp1_102_MES_0-0d2_scaffold124907
737	VC_10946_0	1	0	21.0739	0	0	0	0	1	1	1	0	1	1	1	GOV_bin_3714_contig-100_17
738	VC_10947_0	3	11.7482	188.936	0.0585405	0.112474	1.73205	2	3	3	1	1.82137	1	1	1	GOV_bin_2104_contig-100_34,GOV_bin_227_contig-100_14,GOV_bin_6224_contig-100_199
739	VC_10948_0	10	431.82	239.885	0.642872	3.79726e-12	0	2.82843	45	45	1	2.0173	1	1	1	GOV_bin_1137_contig-100_3,GOV_bin_1674_contig-100_69,GOV_bin_4488_contig-100_12,GOV_bin_5059_contig-100_40,GOV_bin_7856_contig-100_0,GOV_bin_7866_contig-100_111,Tp1_100_DCM_0-0d2_scaffold31278,Tp1_102_SUR_0-0d2_scaffold19279,Tp1_33_SUR_0-0d2_scaffold18881,Tp1_52_SUR_0-0d2_C5258447
740	VC_10949_0	3	5.93904	60.8751	0.088889	0.245795	2.44949	2.44949	3	3	1	2.44949	1	1	1	GOV_bin_184_contig-100_17,GOV_bin_2330_contig-100_1,Tp1_36_DCM_0-0d2_scaffold82856
741	VC_1094_0	1	0	18.0582	0	0	0	0	1	1	1	0	1	1	1	Tp1_33_SUR_0-0d2_scaffold30491
742	VC_10951_0	5	20.8456	21.1391	0.496504	0.0604566	1	2.64575	10	10	1	1.99497	1	1	1	GOV_bin_6668_contig-100_36,Tp1_30_DCM_0-0d2_scaffold77603,Tp2_31_SUR_contig-100_2725,Tp2_32_SUR_contig-100_11,Tp2_41_SUR_contig-100_2592
743	VC_10952_0	3	13.3399	109.544	0.108557	0.165436	1.41421	1.41421	3	3	1	1.41421	1	1	1	GOV_bin_2648_contig-100_48,GOV_bin_3740_contig-100_32,GOV_bin_8578_contig-100_91
744	VC_10954_0	2	4.0487	41.6487	0.088598	0.328836	1.41421	1.41421	1	1	1	1.41421	1	1	1	Tp1_30_DCM_0-0d2_C2219061,Tp2_138_SUR_contig-100_316
745	VC_10955_0	8	228.653	232.511	0.495817	4.23078e-07	0	2.82843	28	28	1	2.10719	1	1	1	GOV_bin_1420_contig-100_61,GOV_bin_3561_contig-100_105,Tp1_102_DCM_0-0d2_scaffold660,Tp1_33_SUR_0-0d2_scaffold141896,Tp1_34_SUR_0-0d2_scaffold94944,Tp2_18_SUR_contig-100_5281,Tp2_72_SUR_contig-100_1906,Tp2_78_SUR_contig-100_736
746	VC_10957_0	2	2.30834	6.06468	0.275688	0.5	2.82843	2.82843	1	1	1	2.82843	1	1	1	GOV_bin_1138_contig-100_20,GOV_bin_6602_contig-100_3
747	VC_10958_0	2	11.4136	109.406	0.0944675	0.148774	2.82843	2.82843	1	1	1	2.82843	1	1	1	GOV_bin_1395_contig-100_57,GOV_bin_6250_contig-100_4
748	VC_10959_0	2	18.4067	115.239	0.137728	0.0527904	3.74166	3.74166	1	1	1	3.74166	1	1	1	GOV_bin_4799_contig-100_5,Tp1_82_SUR_0-0d2_scaffold14743
749	VC_1095_0	20	1761.21	2630.68	0.401014	2.41026e-35	0	4.58258	190	190	1	2.39965	1	1	1	GOV_bin_1005_contig-100_1,GOV_bin_1266_contig-100_4,GOV_bin_2382_contig-100_2,GOV_bin_2414_contig-100_39,GOV_bin_2585_contig-100_57,GOV_bin_3147_contig-100_9,GOV_bin_3682_contig-100_90,GOV_bin_4611_contig-100_70,GOV_bin_4863_contig-100_1,GOV_bin_5003_contig-100_1,GOV_bin_5184_contig-100_16,GOV_bin_977_contig-100_3,Tp1_100_DCM_0-0d2_scaffold71873,Tp1_39_DCM_0-0d2_C5129225,Tp1_46_SUR_0-0d2_scaffold…
750	VC_10960_0	2	6.37394	40.3127	0.136526	0.0551609	1.41421	1.41421	1	1	1	1.41421	1	1	1	GOV_bin_4890_contig-100_2,GOV_bin_8103_contig-100_4
751	VC_10961_0	3	16.9523	11.1794	0.602604	0.0234271	0	0	3	3	1	0	1	1	1	GOV_bin_8090_contig-100_11,Tp1_31_SUR_0-0d2_scaffold64120,Tp2_72_SUR_contig-100_75
752	VC_10963_0	5	48.9235	33.6025	0.592825	0.322591	1	1.73205	10	10	1	1.46814	1	1	1	GOV_bin_3588_contig-100_436,GOV_bin_4552_contig-100_74,GOV_bin_4888_contig-100_238,GOV_bin_5038_contig-100_395,GOV_bin_8620_contig-100_432
753	VC_10966_0	2	5.0487	44.1498	0.102619	0.121203	1	1	1	1	1	1	1	1	1	GOV_bin_3992_contig-100_68,Tp1_25_DCM_0-0d2_scaffold78353
754	VC_10969_0	5	38.7949	163.375	0.191893	0.00238398	0	2.64575	10	10	1	2.05762	1	1	1	GOV_bin_4336_contig-100_135,GOV_bin_560_contig-100_3,Tp1_123_DCM_0-0d2_scaffold20498,Tp1_124_DCM_0-0d2_scaffold15092,Tp3_MedSea_SURDCM_contig-100_1290
755	VC_1096_0	28	2199.59	2806.83	0.439354	5.5853e-26	0	3.4641	378	378	1	1.41768	1	1	1	GOV_bin_1475_contig-100_8,GOV_bin_2077_contig-100_132,GOV_bin_2303_contig-100_11,GOV_bin_3090_contig-100_16,GOV_bin_3260_contig-100_44,GOV_bin_405_contig-100_25,GOV_bin_4478_contig-100_1,GOV_bin_4728_contig-100_2,Tp1_102_DCM_0-0d2_scaffold27244,Tp1_18_SUR_0-0d2_scaffold51395,Tp1_22_SUR_0-0d2_scaffold70849,Tp1_33_SUR_0-0d2_scaffold12514,Tp1_34_SUR_0-0d2_scaffold38704,Tp1_36_DCM_0-0d2_scaffold67705…
756	VC_10970_0	2	2.72648	117.104	0.0227529	0.369545	2.82843	2.82843	1	1	1	2.82843	1	1	1	GOV_bin_1917_contig-100_130,Tp1_100_MES_0-0d2_scaffold54450
757	VC_10971_0	2	3.34973	0	1	0	2	2	1	1	1	2	1	1	1	GOV_bin_1140_contig-100_10,GOV_bin_5608_contig-100_36
758	VC_10972_0	8	86.0329	715.465	0.10734	9.13749e-06	0	2.64575	28	28	1	1.71712	1	1	1	GOV_bin_1140_contig-100_118,GOV_bin_1254_contig-100_136,GOV_bin_2570_contig-100_154,GOV_bin_2613_contig-100_28,GOV_bin_3642_contig-100_75,GOV_bin_405_contig-100_116,GOV_bin_5142_contig-100_316,GOV_bin_8192_contig-100_25
759	VC_10973_0	3	11.942	159.68	0.069583	0.0351125	1.41421	2	3	3	1	1.80474	1	1	1	GOV_bin_2446_contig-100_20,GOV_bin_3147_contig-100_52,Tp1_41_DCM_0-0d2_C8265855
760	VC_10974_0	6	73.1836	302.54	0.194781	1.70575e-05	1	2.23607	15	15	1	1.70953	1	1	1	GOV_bin_1586_contig-100_128,GOV_bin_2151_contig-100_60,GOV_bin_2361_contig-100_113,Tp1_125_DCM_0-0d2_C2099123,Tp1_31_SUR_0-0d2_scaffold152238,Tp1_41_DCM_0-0d2_C8255361
761	VC_10975_0	7	53.9791	438.617	0.109581	0.20444	1.73205	3	21	21	1	2.40673	1	1	1	GOV_bin_1374_contig-100_25,GOV_bin_2993_contig-100_340,GOV_bin_3642_contig-100_53,GOV_bin_3785_contig-100_35,GOV_bin_4088_contig-100_152,GOV_bin_7792_contig-100_563,Tp1_72_DCM_0-0d2_scaffold6708
762	VC_10976_0	2	8.92145	34.1935	0.206922	0.0701843	1.41421	1.41421	1	1	1	1.41421	1	1	1	GOV_bin_1140_contig-100_132,GOV_bin_6380_contig-100_75
763	VC_10977_0	3	14.3502	180.952	0.0734771	0.006622	0	1.41421	3	3	1	0.942809	1	1	1	GOV_bin_1140_contig-100_16,Tp1_137_SUR_0-0d2_C3268085,Tp1_46_SUR_0-0d2_scaffold55303
764	VC_10978_0	3	56.0704	189.854	0.227999	0.00324553	2.64575	2.82843	3	3	1	2.70664	1	1	1	GOV_bin_1342_contig-100_51,GOV_bin_973_contig-100_11,Tp1_32_SUR_0-0d2_scaffold133419
765	VC_10979_0	5	92.9718	167.053	0.35755	0.0197482	2.64575	4	10	10	1	3.41026	1	1	1	GOV_bin_1446_contig-100_38,GOV_bin_2903_contig-100_24,GOV_bin_769_contig-100_42,GOV_bin_7866_contig-100_70,Tp1_124_SUR_0-0d2_scaffold37388
766	VC_1097_0	15	678.683	1306.78	0.341825	3.04466e-10	0	3	105	105	1	2.08855	1	1	1	GOV_bin_1459_contig-100_3,GOV_bin_405_contig-100_3,GOV_bin_4664_contig-100_14,GOV_bin_5159_contig-100_39,GOV_bin_780_contig-100_14,Tp1_109_SUR_0-0d2_scaffold78860,Tp1_56_SUR_0-0d2_scaffold86013,Tp1_62_SUR_0-0d2_scaffold146563,Tp1_76_SUR_0-0d2_scaffold102065,Tp2_33_SUR_contig-100_1509,Tp2_33_SUR_contig-100_363,Tp2_34_SUR_contig-100_182,Tp2_36_DCM_contig-100_297,Tp2_36_SUR_contig-100_513,Tp2_38_SUR…
767	VC_10980_0	1	0	25.7111	0	0	0	0	1	1	1	0	1	1	1	GOV_bin_1140_contig-100_2
768	VC_10982_0	4	51.6835	9.1577	0.849482	0.0024233	1.41421	2.82843	6	6	1	2.32834	1	1	1	GOV_bin_1140_contig-100_20,GOV_bin_2077_contig-100_130,GOV_bin_4336_contig-100_737,GOV_bin_7901_contig-100_25
769	VC_10984_0	2	4.0487	110.694	0.0352849	0.466561	1.73205	1.73205	1	1	1	1.73205	1	1	1	GOV_bin_2801_contig-100_26,GOV_bin_8452_contig-100_97
770	VC_10986_0	3	44.5345	66.9434	0.399492	0.0119021	2.64575	3.31662	3	3	1	3.04155	1	1	1	GOV_bin_1140_contig-100_3,GOV_bin_3310_contig-100_92,GOV_bin_6820_contig-100_230
771	VC_10988_0	4	38.3749	126.207	0.233166	0.00396976	1.73205	3.16228	6	6	1	2.64045	1	1	1	GOV_bin_8188_contig-100_84,Tp1_123_DCM_0-0d2_scaffold83036,Tp1_66_DCM_0-0d2_scaffold34560,Tp2_34_DCM_contig-100_6682
772	VC_1098_0	16	614.191	1015.67	0.376836	8.0315e-18	0	2.82843	120	120	1	1.34025	1	1	1	GOV_bin_2587_contig-100_279,GOV_bin_4088_contig-100_3,GOV_bin_4541_contig-100_6,GOV_bin_5468_contig-100_331,Tp1_102_DCM_0-0d2_scaffold2333,Tp1_102_MES_0-0d2_scaffold88448,Tp1_122_DCM_0-0d2_scaffold34444,Tp1_34_DCM_0-0d2_scaffold37342,Tp1_41_DCM_0-0d2_C8278243,Tp1_46_SUR_0-0d2_scaffold54893,Tp1_66_SUR_0-0d2_scaffold45772,Tp2_34_DCM_contig-100_2748,Tp2_36_DCM_contig-100_100,Tp2_39_DCM_contig-100_15…
773	VC_10992_0	3	61.3319	143.929	0.298799	0.00602806	1.41421	2	3	3	1	1.60948	1	1	1	Tp1_100_DCM_0-0d2_scaffold39896,Tp1_124_SUR_0-0d2_scaffold62900,Tp1_56_SUR_0-0d2_scaffold121876
774	VC_10994_0	4	12.3502	15.7358	0.439728	0.019028	1.41421	2.44949	6	6	1	1.78202	1	1	1	GOV_bin_1140_contig-100_41,GOV_bin_3642_contig-100_41,GOV_bin_3760_contig-100_170,GOV_bin_4552_contig-100_29
775	VC_10996_0	5	53.7399	147.681	0.266805	0.000622529	0	1.73205	10	10	1	1.09747	1	1	1	GOV_bin_2252_contig-100_66,GOV_bin_243_contig-100_34,GOV_bin_475_contig-100_29,Tp1_36_DCM_0-0d2_scaffold18977,Tp1_46_SUR_0-0d2_scaffold40410
776	VC_10998_0	1	0	212.483	0	0	0	0	1	1	1	0	1	1	1	Tp1_100_DCM_0-0d2_scaffold80807
777	VC_10999_0	1	0	148.395	0	0	0	0	1	1	1	0	1	1	1	GOV_bin_2570_contig-100_219
778	VC_109_0	9	3113.08	1376.02	0.693475	2.33299e-21	3.4641	9.11043	36	33	0.916667	7.81456	2	2	2	Edwardsiella~phage~MSW-3,Edwardsiella~phage~PEi21,Iodobacteriophage~phiPLPE,Klebsiella~phage~JD001,Klebsiella~phage~vB_KpnM_KpV52,Klebsiella~phage~vB_KpnM_KpV79,Tp1_18_SUR_0-0d2_C2140635,Vibrio~phage~CP-T1,Vibrio~phage~vB_VchM-138
779	VC_10_0	2	7.52878	26.5333	0.221031	0.0812277	8.30662	8.30662	1	1	1	8.30662	1	1	1	k139_4058433,k139_8291332
780	VC_11000_0	13	447.408	302.209	0.596849	5.57748e-16	0	2	78	78	1	1.23819	1	1	1	GOV_bin_2587_contig-100_238,GOV_bin_3383_contig-100_141,GOV_bin_3528_contig-100_104,GOV_bin_3760_contig-100_97,GOV_bin_5198_contig-100_241,GOV_bin_5495_contig-100_92,GOV_bin_8306_contig-100_40,Tp1_66_SUR_0-0d2_scaffold128017,Tp1_78_DCM_0-0d2_scaffold14676,Tp1_78_SUR_0-0d2_scaffold73625,Tp2_76_SUR_contig-100_2265,Tp2_78_SUR_contig-100_397,Tp2_78_SUR_contig-100_414
781	VC_11003_0	4	29.0984	78.5392	0.270337	0.00399953	0	1.73205	6	6	1	1.09341	1	1	1	GOV_bin_3423_contig-100_97,GOV_bin_4356_contig-100_44,Tp1_62_SUR_0-0d2_scaffold68527,Tp3_RedSeaArabianUp_SURDCM_contig-100_24096
782	VC_11004_0	2	3.50463	74.489	0.0449348	0.412925	2.23607	2.23607	1	1	1	2.23607	1	1	1	GOV_bin_2149_contig-100_29,GOV_bin_3760_contig-100_128
783	VC_11005_0	23	2342.69	5831.08	0.286611	2.40829e-56	1.73205	5.38516	253	253	1	3.14523	1	1	1	GOV_bin_1140_contig-100_7,GOV_bin_1586_contig-100_150,GOV_bin_2077_contig-100_131,GOV_bin_2570_contig-100_53,GOV_bin_2899_contig-100_2,GOV_bin_2993_contig-100_352,GOV_bin_2993_contig-100_44,GOV_bin_2993_contig-100_93,GOV_bin_3887_contig-100_54,GOV_bin_4088_contig-100_78,GOV_bin_4552_contig-100_359,GOV_bin_4862_contig-100_21,GOV_bin_5045_contig-100_35,GOV_bin_6224_contig-100_510,GOV_bin_6284_conti…
784	VC_11006_0	2	0	199.476	0	0	4	4	1	1	1	4	1	1	1	GOV_bin_4552_contig-100_139,Tp1_25_DCM_0-0d2_C4017933
785	VC_11007_0	3	38.404	114.137	0.251762	0.0040351	1.73205	2.82843	3	3	1	2.26552	1	1	1	GOV_bin_3760_contig-100_176,Tp1_72_DCM_0-0d2_scaffold96387,Tp2_34_DCM_contig-100_4873
786	VC_11008_0	2	9.62042	90.5627	0.0960283	0.0799281	1.41421	1.41421	1	1	1	1.41421	1	1	1	Tp1_102_MES_0-0d2_scaffold11767,Tp1_102_SUR_0-0d2_C3506501
787	VC_11009_0	1	0	47.338	0	0	0	0	1	1	1	0	1	1	1	GOV_bin_3132_contig-100_25
788	VC_1100_0	2	4.65076	71.0206	0.0614599	0.157013	1	1	1	1	1	1	1	1	1	GOV_bin_2430_contig-100_38,Tp2_38_SUR_contig-100_379
789	VC_11012_0	1	0	15.363	0	0	0	0	1	1	1	0	1	1	1	Tp2_102_DCM_contig-100_4314
790	VC_11014_0	2	15.0672	85.845	0.14931	0.0710969	1	1	1	1	1	1	1	1	1	GOV_bin_2084_contig-100_87,GOV_bin_2084_contig-100_89
791	VC_11015_0	2	9.39857	25.5402	0.269001	0.0759535	1.41421	1.41421	1	1	1	1.41421	1	1	1	GOV_bin_8460_contig-100_247,Tp1_124_DCM_0-0d2_C3129575
792	VC_11016_0	2	4.44664	9.98774	0.308059	0.172889	1.41421	1.41421	1	1	1	1.41421	1	1	1	GOV_bin_3379_contig-100_219,GOV_bin_5608_contig-100_140
793	VC_11017_0	3	30.6178	29.6733	0.507833	0.00692539	1.41421	2.23607	3	3	1	1.79411	1	1	1	GOV_bin_1140_contig-100_6,GOV_bin_6045_contig-100_50,Tp1_100_MES_0-0d2_scaffold133822
794	VC_11018_0	2	9.62042	8.97002	0.517493	0.172889	1.41421	1.41421	1	1	1	1.41421	1	1	1	GOV_bin_4932_contig-100_208,Tp2_102_DCM_contig-100_556
795	VC_11019_0	1	0	156.206	0	0	0	0	1	1	1	0	1	1	1	Tp1_100_DCM_0-0d2_scaffold63097
796	VC_1101_0	2	12.1685	8.77658	0.580971	0.185547	2.64575	2.64575	1	1	1	2.64575	1	1	1	Contig_500942,Contig_502546
797	VC_11022_0	3	25.6482	566.097	0.0433433	0.0251727	1.73205	2.23607	3	3	1	1.98937	1	1	1	GOV_bin_1972_contig-100_18,GOV_bin_2077_contig-100_262,GOV_bin_463_contig-100_65
798	VC_11023_0	1	0	101.409	0	0	0	0	1	1	1	0	1	1	1	Tp1_137_DCM_0-0d2_C4219926
799	VC_11025_0	2	4.34973	52.7288	0.076206	0.122516	1.73205	1.73205	1	1	1	1.73205	1	1	1	GOV_bin_4062_contig-100_128,GOV_bin_821_contig-100_247
800	VC_11026_0	4	60.602	177.855	0.254143	8.27012e-05	1.41421	2.23607	6	6	1	1.92277	1	1	1	GOV_bin_1152_contig-100_58,GOV_bin_7544_contig-100_181,Tp1_123_DCM_0-0d2_scaffold29343,Tp2_34_DCM_contig-100_2059
801	VC_11027_0	8	125.117	220.994	0.361495	0.00262538	0	2.64575	28	28	1	1.81619	1	1	1	GOV_bin_1605_contig-100_35,GOV_bin_2151_contig-100_303,GOV_bin_3561_contig-100_84,GOV_bin_821_contig-100_293,Tp2_138_SUR_contig-100_867,Tp2_64_SUR_contig-100_2250,Tp2_72_SUR_contig-100_1876,Tp2_78_SUR_contig-100_422
802	VC_11028_0	3	9.74816	43.3243	0.183677	0.205553	2.23607	2.44949	3	3	1	2.30721	1	1	1	GOV_bin_5464_contig-100_43,Tp1_123_DCM_0-0d2_scaffold35635,Tp2_34_DCM_contig-100_4503
803	VC_1102_0	14	482.31	580.589	0.453769	1.50516e-24	0	1.73205	91	91	1	0.681265	1	1	1	GOV_bin_1372_contig-100_23,GOV_bin_1581_contig-100_30,GOV_bin_2910_contig-100_145,GOV_bin_3555_contig-100_15,GOV_bin_4053_contig-100_172,GOV_bin_4336_contig-100_66,GOV_bin_5799_contig-100_176,GOV_bin_685_contig-100_89,GOV_bin_771_contig-100_473,GOV_bin_7967_contig-100_5,GOV_bin_8130_contig-100_12,Tp1_138_DCM_0-0d2_scaffold69306,Tp2_33_SUR_contig-100_595,Tp3_EafricaIndianSub_SURDCM_contig-100_9332
804	VC_11030_0	1	0	31.6011	0	0	0	0	1	1	1	0	1	1	1	Tp1_124_DCM_0-0d2_scaffold37194
805	VC_11031_0	3	5.91236	43.5511	0.11953	0.102913	2.44949	2.64575	3	3	1	2.58033	1	1	1	GOV_bin_2077_contig-100_161,GOV_bin_4062_contig-100_284,Tp1_25_DCM_0-0d2_scaffold111140
806	VC_11033_0	2	24.8146	323.059	0.0713324	0.0448308	1	1	1	1	1	1	1	1	1	Tp1_25_DCM_0-0d2_scaffold22318,Tp1_78_SUR_0-0d2_scaffold101314
807	VC_11034_0	2	4.0487	1.1583	0.77755	0.5	1.41421	1.41421	1	1	1	1.41421	1	1	1	GOV_bin_1140_contig-100_76,GOV_bin_1446_contig-100_312
808	VC_11035_0	2	18.6747	13.9346	0.57268	0.185547	2.64575	2.64575	1	1	1	2.64575	1	1	1	GOV_bin_5099_contig-100_13,GOV_bin_5102_contig-100_19
809	VC_11036_0	3	12.9523	18.9277	0.406283	0.180041	1	1.41421	3	3	1	1.13807	1	1	1	GOV_bin_1140_contig-100_9,GOV_bin_3379_contig-100_34,Tp1_64_MES_0-0d2_C4299462
810	VC_11037_0	4	120.468	252.325	0.323149	0.000236234	4.58258	5.65685	6	6	1	5.16421	1	1	1	GOV_bin_5700_contig-100_0,GOV_bin_6242_contig-100_1,GOV_bin_6284_contig-100_8,GOV_bin_8334_contig-100_4
811	VC_11038_0	4	31.2143	274.402	0.102136	0.108621	2.44949	3	6	6	1	2.72886	1	1	1	GOV_bin_6040_contig-100_129,GOV_bin_6242_contig-100_42,GOV_bin_7376_contig-100_238,Tp1_25_DCM_0-0d2_scaffold111487
812	VC_11039_0	23	4788.6	5313.48	0.474021	2.25539e-56	0	6.7082	253	253	1	3.73056	1	1	1	GOV_bin_2858_contig-100_1,GOV_bin_5038_contig-100_59,GOV_bin_6899_contig-100_13,GOV_bin_700_contig-100_2,GOV_bin_7901_contig-100_0,GOV_bin_8011_contig-100_337,GOV_bin_8562_contig-100_1,Tp1_100_MES_0-0d2_scaffold672,Tp1_102_DCM_0-0d2_scaffold39129,Tp1_102_DCM_0-0d2_scaffold54789,Tp1_102_DCM_0-0d2_scaffold85379,Tp1_111_DCM_0-0d2_scaffold10574,Tp1_111_DCM_0-0d2_scaffold112574,Tp1_123_SUR_0-0d2_scaff…
813	VC_1103_0	45	10642.4	11330.1	0.48435	0	0	3.31662	990	990	1	1.1765	1	1	1	Contig_1064554,GOV_bin_2026_contig-100_28,GOV_bin_2068_contig-100_173,GOV_bin_2451_contig-100_7,GOV_bin_3419_contig-100_265,GOV_bin_3419_contig-100_64,GOV_bin_3459_contig-100_28,GOV_bin_3459_contig-100_455,GOV_bin_3459_contig-100_491,GOV_bin_3597_contig-100_23,GOV_bin_4093_contig-100_9,GOV_bin_4346_contig-100_166,GOV_bin_4349_contig-100_11,GOV_bin_4574_contig-100_19,GOV_bin_5266_contig-100_151,GO…
814	VC_11041_0	1	0	11.1039	0	0	0	0	1	1	1	0	1	1	1	Tp1_100_DCM_0-0d2_scaffold22773
815	VC_11043_0	1	0	148.69	0	0	0	0	1	1	1	0	1	1	1	Tp1_123_DCM_0-0d2_scaffold25811
816	VC_11044_0	9	185.123	220.477	0.456417	0.00275936	0	2.23607	36	36	1	1.58448	1	1	1	GOV_bin_2570_contig-100_163,GOV_bin_3423_contig-100_73,GOV_bin_3887_contig-100_23,GOV_bin_4552_contig-100_392,GOV_bin_5991_contig-100_19,GOV_bin_5991_contig-100_71,GOV_bin_7544_contig-100_109,GOV_bin_7895_contig-100_51,Tp2_34_DCM_contig-100_5258
817	VC_11045_0	10	327.63	244.083	0.573067	6.98381e-08	0	2.23607	45	45	1	1.45222	1	1	1	GOV_bin_2480_contig-100_11,GOV_bin_4944_contig-100_91,Tp1_100_SUR_0-0d2_scaffold32903,Tp1_109_SUR_0-0d2_scaffold101326,Tp1_125_SUR_0-0d2_C3581543,Tp1_22_SUR_0-0d2_scaffold135901,Tp1_25_SUR_0-0d2_scaffold22846,Tp1_56_SUR_0-0d2_scaffold102471,Tp1_66_SUR_0-0d2_scaffold146532,Tp1_70_SUR_0-0d2_C4633492
818	VC_11047_0	2	10.7965	31.2851	0.256561	0.0765209	0	0	1	1	1	0	1	1	1	GOV_bin_6353_contig-100_2,Tp1_41_DCM_0-0d2_scaffold13850
819	VC_11048_0	3	19.4757	29.7577	0.395579	0.324252	2.64575	3.87298	3	3	1	3.32761	1	1	1	Tp1_48_SUR_0-0d2_scaffold82648,Tp1_62_SUR_0-0d2_scaffold143340,Tp1_66_SUR_0-0d2_scaffold74875
820	VC_11049_0	2	5.0487	109.591	0.0440396	0.0948917	0	0	1	1	1	0	1	1	1	Tp1_65_SUR_0-0d2_C5683264,Tp1_76_DCM_0-0d2_scaffold166326
821	VC_1104_0	1	0	364.331	0	0	0	0	1	1	1	0	1	1	1	Tp1_46_SUR_0-0d2_scaffold48652
822	VC_11050_0	5	25.0881	35.3363	0.415198	0.0387349	1	2.82843	10	10	1	2.10946	1	1	1	GOV_bin_5213_contig-100_182,GOV_bin_5745_contig-100_221,GOV_bin_5797_contig-100_33,GOV_bin_7524_contig-100_46,Tp1_138_DCM_0-0d2_scaffold110891
823	VC_11052_0	2	16.1706	52.2728	0.236262	0.5	2.82843	2.82843	1	1	1	2.82843	1	1	1	Tp1_122_DCM_0-0d2_C2726573,Tp1_72_DCM_0-0d2_scaffold100797
824	VC_11053_0	5	84.4209	43.6178	0.659339	0.000443996	1.41421	2.64575	10	10	1	2.0483	1	1	1	Tp1_100_SUR_0-0d2_scaffold5617,Tp1_111_DCM_0-0d2_scaffold89572,Tp1_31_SUR_0-0d2_scaffold51122,Tp1_32_SUR_0-0d2_scaffold47509,Tp1_82_SUR_0-0d2_scaffold43392
825	VC_11054_0	7	201.228	421.637	0.323068	5.11653e-07	0	2	21	21	1	1.1452	1	1	1	Tp1_124_SUR_0-0d2_scaffold116390,Tp1_137_SUR_0-0d2_C3266765,Tp1_138_SUR_0-0d2_C4156020,Tp1_34_SUR_0-0d2_scaffold57089,Tp1_52_DCM_0-0d2_scaffold103482,Tp1_64_DCM_0-0d2_scaffold46981,Tp1_65_DCM_0-0d2_scaffold80842
826	VC_11055_0	9	697.256	1039.21	0.401537	1.71168e-10	2.44949	5.83095	36	36	1	4.01707	1	1	1	GOV_bin_5762_contig-100_22,GOV_bin_6098_contig-100_21,GOV_bin_6251_contig-100_45,Tp1_31_SUR_0-0d2_scaffold204358,Tp1_32_SUR_0-0d2_scaffold62119,Tp1_52_SUR_0-0d2_C5263721,Tp1_56_SUR_0-0d2_scaffold114696,Tp1_72_DCM_0-0d2_scaffold57587,Tp1_78_DCM_0-0d2_scaffold26026
827	VC_11056_0	7	625.933	851.635	0.423624	1.23918e-12	2.82843	5.2915	21	21	1	4.30296	1	1	1	GOV_bin_1141_contig-100_11,Tp1_109_DCM_0-0d2_C7656194,Tp1_111_DCM_0-0d2_scaffold30063,Tp1_41_DCM_0-0d2_scaffold37888,Tp1_62_SUR_0-0d2_scaffold149671,Tp1_72_DCM_0-0d2_C4363370,Tp1_72_SUR_0-0d2_scaffold62432
828	VC_11057_0	2	5.75951	67.565	0.0785482	0.5	3.4641	3.4641	1	1	1	3.4641	1	1	1	GOV_bin_4026_contig-100_472,Tp1_100_DCM_0-0d2_C3330014
829	VC_11058_0	9	189.212	169.657	0.527246	8.28261e-07	1	2.23607	36	36	1	1.67169	1	1	1	GOV_bin_1141_contig-100_12,GOV_bin_5328_contig-100_6,Tp1_18_SUR_0-0d2_scaffold52312,Tp1_32_SUR_0-0d2_scaffold48064,Tp1_45_SUR_0-0d2_scaffold94174,Tp2_30_DCM_contig-100_1025,Tp2_82_DCM_contig-100_2011,Tp3_MedSea_SURDCM_contig-100_2200,Tp3_SouthPacific_SURDCM_contig-100_1332
830	VC_11059_0	4	49.9824	43.6581	0.533769	0.0182355	0	1.41421	6	6	1	0.971405	1	1	1	Tp1_125_SUR_0-0d2_C3570531,Tp1_25_DCM_0-0d2_scaffold28483,Tp1_42_SUR_0-0d2_scaffold65536,Tp1_72_MES_0-0d2_scaffold49432
831	VC_1105_0	6	78.7408	105.259	0.427939	9.73224e-07	0	1.41421	15	15	1	0.627614	1	1	1	GOV_bin_1540_contig-100_12,GOV_bin_2906_contig-100_20,GOV_bin_3552_contig-100_12,GOV_bin_3826_contig-100_34,GOV_bin_8210_contig-100_30,Tp1_38_SUR_0-0d2_scaffold5056
832	VC_11063_0	3	27.2415	273.005	0.0907303	0.00922521	0	1	3	3	1	0.666667	1	1	1	Tp1_31_SUR_0-0d2_scaffold173278,Tp1_66_SUR_0-0d2_scaffold37604,Tp1_72_SUR_0-0d2_scaffold55115
833	VC_11064_0	21	3313.82	4391.06	0.430094	3.08162e-61	0	6.245	210	210	1	2.63605	1	1	1	GOV_bin_1141_contig-100_4,GOV_bin_1987_contig-100_69,GOV_bin_2486_contig-100_2,GOV_bin_5082_contig-100_199,GOV_bin_5663_contig-100_107,Tp1_100_SUR_0-0d2_scaffold74180,Tp1_102_MES_0-0d2_scaffold21770,Tp1_111_SUR_0-0d2_scaffold324,Tp1_111_SUR_0-0d2_scaffold32450,Tp1_125_SUR_0-0d2_C3582027,Tp1_22_SUR_0-0d2_scaffold156025,Tp1_31_SUR_0-0d2_scaffold47132,Tp1_31_SUR_0-0d2_scaffold69844,Tp1_32_SUR_0-0d2_…
834	VC_11065_0	24	1748.45	1187.83	0.595464	9.23744e-22	0	3.16228	276	276	1	1.8377	1	1	1	GOV_bin_5663_contig-100_291,GOV_bin_7841_contig-100_8,Tp1_100_MES_0-0d2_scaffold108711,Tp1_102_DCM_0-0d2_scaffold25301,Tp1_122_SUR_0-0d2_C4615183,Tp1_123_DCM_0-0d2_scaffold69773,Tp1_123_SUR_0-0d2_scaffold44106,Tp1_124_SUR_0-0d2_scaffold26814,Tp1_124_SUR_0-0d2_scaffold39304,Tp1_18_DCM_0-0d2_C3040058,Tp1_18_DCM_0-0d2_scaffold79536,Tp1_22_SUR_0-0d2_scaffold97890,Tp1_32_DCM_0-0d2_C1223378,Tp1_32_SUR_…
835	VC_11067_0	5	88.2861	32.5561	0.73059	0.141998	2	3.16228	10	10	1	2.4996	1	1	1	GOV_bin_1141_contig-100_17,Tp1_125_SUR_0-0d2_C3572837,Tp1_32_SUR_0-0d2_scaffold140147,Tp1_72_MES_0-0d2_scaffold240026,Tp2_45_SUR_contig-100_212
836	VC_11068_0	6	360.123	168.152	0.681696	1.14975e-05	1.73205	6	15	15	1	4.38744	1	1	1	GOV_bin_4526_contig-100_1,GOV_bin_7000_contig-100_10,Tp1_125_SUR_0-0d2_C3582715,Tp1_32_SUR_0-0d2_scaffold1481,Tp1_72_MES_0-0d2_scaffold51514,Tp2_100_DCM_contig-100_0
837	VC_1106_0	11	394.414	2554.4	0.133754	2.33602e-12	0	2	55	55	1	0.938145	1	1	1	GOV_bin_2026_contig-100_566,GOV_bin_2477_contig-100_109,GOV_bin_4264_contig-100_84,GOV_bin_4520_contig-100_138,GOV_bin_4592_contig-100_20,GOV_bin_4992_contig-100_199,GOV_bin_7604_contig-100_26,GOV_bin_767_contig-100_264,Tp1_102_MES_0-0d2_scaffold67785,Tp1_22_SUR_0-0d2_scaffold145416,Tp1_62_SUR_0-0d2_scaffold147541
838	VC_11070_0	4	10.7482	11.0241	0.493663	0.18838	2	2.64575	6	6	1	2.29394	1	1	1	GOV_bin_1865_contig-100_126,GOV_bin_3748_contig-100_15,GOV_bin_6770_contig-100_15,Tp1_72_DCM_0-0d2_scaffold104582
839	VC_11071_0	4	78.6375	68.6174	0.534023	0.00149212	2.82843	4.79583	6	6	1	3.85047	1	1	1	Tp1_39_DCM_0-0d2_scaffold40682,Tp1_52_DCM_0-0d2_scaffold87819,Tp1_64_DCM_0-0d2_C5234358,Tp1_68_MES_0-0d2_C4566071
840	VC_11072_0	2	4.65076	13.6167	0.254592	0.228028	1.41421	1.41421	1	1	1	1.41421	1	1	1	Tp1_111_DCM_0-0d2_scaffold111989,Tp1_125_SUR_0-0d2_C3572373
841	VC_11076_0	1	0	285.881	0	0	0	0	1	1	1	0	1	1	1	Tp1_58_DCM_0-0d2_scaffold57180
842	VC_11077_0	2	9.62042	493.595	0.0191179	0.0487969	1	1	1	1	1	1	1	1	1	GOV_bin_2673_contig-100_32,Tp1_122_SUR_0-0d2_C4621669
843	VC_11078_0	3	27.1742	326.327	0.0768717	0.0310055	4	4.47214	3	3	1	4.15738	1	1	1	GOV_bin_1823_contig-100_41,Tp1_52_SUR_0-0d2_scaffold135014,Tp3_EafricaIndianSub_SURDCM_contig-100_1149
844	VC_11079_0	2	4.44664	8.19431	0.351765	0.5	1	1	1	1	1	1	1	1	1	GOV_bin_2051_contig-100_35,GOV_bin_3325_contig-100_1048
845	VC_1107_0	9	198.611	1552.75	0.113404	5.17113e-23	0	1	36	36	1	0.222222	1	1	1	GOV_bin_2068_contig-100_88,GOV_bin_3459_contig-100_663,GOV_bin_4311_contig-100_66,GOV_bin_443_contig-100_83,GOV_bin_4498_contig-100_107,GOV_bin_490_contig-100_165,GOV_bin_8210_contig-100_44,Tp1_124_DCM_0-0d2_scaffold1790,Tp2_102_DCM_contig-100_4722
846	VC_11080_0	3	515.977	300.443	0.632	0.00197007	1.41421	5.19615	3	3	1	3.87012	1	1	1	GOV_bin_2903_contig-100_2,GOV_bin_3617_contig-100_0,GOV_bin_678_contig-100_1
847	VC_11081_0	2	6.24386	265.061	0.0230142	0.25242	3.16228	3.16228	1	1	1	3.16228	1	1	1	GOV_bin_5639_contig-100_9,Tp1_109_SUR_0-0d2_scaffold165561
848	VC_11083_0	1	0	4.65076	0	0	0	0	1	1	1	0	1	1	1	Tp1_32_SUR_0-0d2_scaffold141223
849	VC_11085_0	2	15.8453	60.4111	0.20779	0.056989	0	0	1	1	1	0	1	1	1	GOV_bin_1141_contig-100_24,Tp1_66_SUR_0-0d2_scaffold28162
850	VC_11088_0	4	63.73	455.082	0.122838	0.464301	1.73205	2.82843	6	6	1	2.19572	1	1	1	GOV_bin_498_contig-100_3,GOV_bin_5314_contig-100_1,Tp1_122_MES_0-0d2_C6351133,Tp1_72_MES_0-0d2_scaffold51162
851	VC_1108_0	4	103.541	419.346	0.198018	2.83104e-05	2.23607	3.74166	6	6	1	2.89827	1	1	1	GOV_bin_2419_contig-100_5,Tp1_32_SUR_0-0d2_scaffold33377,Tp1_78_DCM_0-0d2_scaffold64896,Tp2_33_SUR_contig-100_616
852	VC_11090_0	3	27.0003	78.1866	0.256689	0.00627086	0	2.82843	3	3	1	1.88562	1	1	1	Tp1_22_SUR_0-0d2_scaffold118962,Tp1_65_DCM_0-0d2_scaffold53103,Tp1_76_DCM_0-0d2_scaffold151167
853	VC_11091_0	13	775.255	251.772	0.754853	5.34135e-10	0	3.60555	78	78	1	2.68446	1	1	1	GOV_bin_5213_contig-100_97,Tp1_100_SUR_0-0d2_scaffold10764,Tp1_111_DCM_0-0d2_scaffold112023,Tp1_124_SUR_0-0d2_scaffold39542,Tp1_137_DCM_0-0d2_C4227106,Tp1_138_DCM_0-0d2_C4036598,Tp1_22_SUR_0-0d2_scaffold76472,Tp1_32_SUR_0-0d2_scaffold144525,Tp1_32_SUR_0-0d2_scaffold63205,Tp1_32_SUR_0-0d2_scaffold99698,Tp1_33_SUR_0-0d2_scaffold53465,Tp1_72_MES_0-0d2_scaffold165272,Tp1_78_SUR_0-0d2_scaffold25843
854	VC_11092_0	2	8.44433	8.1549	0.508718	0.185547	1.73205	1.73205	1	1	1	1.73205	1	1	1	Tp1_56_SUR_0-0d2_scaffold163317,Tp3_SouthPacific_SURDCM_contig-100_558
855	VC_11093_0	14	414.149	298.007	0.581542	0.000198295	0	3.16228	91	91	1	2.00504	1	1	1	GOV_bin_2017_contig-100_8,GOV_bin_4501_contig-100_10,GOV_bin_4721_contig-100_10,GOV_bin_4843_contig-100_30,GOV_bin_5020_contig-100_68,GOV_bin_5636_contig-100_10,GOV_bin_627_contig-100_272,GOV_bin_8268_contig-100_28,Tp1_122_DCM_0-0d2_scaffold23180,Tp1_124_DCM_0-0d2_scaffold41149,Tp1_33_SUR_0-0d2_C4056846,Tp1_38_SUR_0-0d2_scaffold38979,Tp2_23_DCM_contig-100_659,Tp2_42_SUR_contig-100_487
856	VC_11094_0	5	333.593	127.873	0.722898	6.04282e-07	1.73205	3.87298	10	10	1	3.00255	1	1	1	GOV_bin_1141_contig-100_3,GOV_bin_218_contig-100_3,Tp1_65_SUR_0-0d2_C5690012,Tp1_72_MES_0-0d2_C11846555,Tp1_72_SUR_0-0d2_scaffold63051
857	VC_11095_0	3	19.9853	761.904	0.0255602	0.4193	3.16228	4.3589	3	3	1	3.88143	1	1	1	GOV_bin_8290_contig-100_93,Tp1_123_DCM_0-0d2_scaffold84838,Tp1_65_SUR_0-0d2_C5689464
858	VC_11096_0	5	50.3313	101.514	0.331464	5.51669e-06	0	1.73205	10	10	1	0.69282	1	1	1	GOV_bin_3227_contig-100_21,GOV_bin_6101_contig-100_29,GOV_bin_6224_contig-100_138,Tp1_111_SUR_0-0d2_scaffold13196,Tp2_48_SUR_contig-100_205
859	VC_11097_0	2	5.0487	38.9658	0.114705	0.0662318	1	1	1	1	1	1	1	1	1	GOV_bin_5929_contig-100_57,Tp2_42_SUR_contig-100_207
860	VC_11099_0	14	480.97	452.543	0.515226	3.40365e-19	0	3	91	91	1	1.19253	1	1	1	GOV_bin_1597_contig-100_5,GOV_bin_2486_contig-100_6,GOV_bin_5136_contig-100_19,GOV_bin_6322_contig-100_16,Tp1_18_DCM_0-0d2_scaffold65094,Tp1_22_SUR_0-0d2_scaffold297,Tp1_25_DCM_0-0d2_scaffold44086,Tp1_25_SUR_0-0d2_scaffold99225,Tp1_32_SUR_0-0d2_scaffold17927,Tp1_32_SUR_0-0d2_scaffold31388,Tp1_34_DCM_0-0d2_scaffold58139,Tp1_64_SUR_0-0d2_scaffold135392,Tp1_67_SUR_0-0d2_scaffold102262,Tp1_78_DCM_0-0…
861	VC_1109_0	1	0	183.786	0	0	0	0	1	1	1	0	1	1	1	GOV_bin_3659_contig-100_12
862	VC_11100_0	1	0	21.1923	0	0	0	0	1	1	1	0	1	1	1	Tp1_39_SUR_0-0d2_scaffold37662
863	VC_11101_0	4	65.5399	183.076	0.26362	5.88719e-05	1	2.44949	6	6	1	1.94228	1	1	1	Tp1_100_DCM_0-0d2_scaffold104605,Tp1_25_DCM_0-0d2_scaffold36745,Tp1_34_DCM_0-0d2_scaffold65849,Tp1_78_SUR_0-0d2_scaffold93600
864	VC_11106_0	7	931.813	1183.11	0.44059	2.01782e-13	0	3.31662	21	21	1	2.13931	1	1	1	GOV_bin_2911_contig-100_0,Tp1_122_DCM_0-0d2_scaffold29578,Tp1_123_SUR_0-0d2_scaffold77722,Tp1_18_DCM_0-0d2_C3044038,Tp1_18_SUR_0-0d2_scaffold52800,Tp1_34_SUR_0-0d2_scaffold64363,Tp1_76_DCM_0-0d2_scaffold100748
865	VC_11107_0	16	690.862	478.872	0.590615	2.77551e-12	0	2.44949	120	120	1	1.52863	1	1	1	GOV_bin_1141_contig-100_32,GOV_bin_1324_contig-100_123,GOV_bin_1953_contig-100_134,GOV_bin_2706_contig-100_24,GOV_bin_3008_contig-100_115,GOV_bin_512_contig-100_47,GOV_bin_5411_contig-100_43,GOV_bin_5531_contig-100_481,GOV_bin_6353_contig-100_9,GOV_bin_7357_contig-100_11,Tp1_123_DCM_0-0d2_C3978076,Tp1_41_DCM_0-0d2_C8260201,Tp1_41_SUR_0-0d2_scaffold29461,Tp1_62_SUR_0-0d2_scaffold31797,Tp2_22_SUR_c…
866	VC_11108_0	2	8.55347	92.8175	0.0843779	0.436754	2	2	1	1	1	2	1	1	1	GOV_bin_2147_contig-100_106,Tp2_76_SUR_contig-100_2686
867	VC_1110_0	51	8915.2	10165	0.46725	1.51455e-64	0	5.91608	1275	1275	1	2.53837	1	1	1	GOV_bin_1019_contig-100_85,GOV_bin_1313_contig-100_0,GOV_bin_1475_contig-100_85,GOV_bin_2026_contig-100_384,GOV_bin_2232_contig-100_175,GOV_bin_2477_contig-100_2,GOV_bin_2623_contig-100_169,GOV_bin_2664_contig-100_19,GOV_bin_2802_contig-100_14,GOV_bin_3162_contig-100_10,GOV_bin_3419_contig-100_39,GOV_bin_3419_contig-100_60,GOV_bin_3537_contig-100_58,GOV_bin_3566_contig-100_276,GOV_bin_3854_contig…
868	VC_11111_0	12	239.082	734.679	0.245524	6.06852e-05	1.41421	4.24264	66	66	1	2.71124	1	1	1	GOV_bin_3301_contig-100_399,GOV_bin_3325_contig-100_1051,GOV_bin_3325_contig-100_1063,GOV_bin_3325_contig-100_1104,GOV_bin_5031_contig-100_164,GOV_bin_580_contig-100_75,GOV_bin_7153_contig-100_119,GOV_bin_769_contig-100_334,GOV_bin_8397_contig-100_163,Tp1_111_DCM_0-0d2_scaffold2344,Tp1_123_DCM_0-0d2_C3985882,Tp2_78_DCM_contig-100_4622
869	VC_11112_0	2	10.0975	90.7531	0.100124	0.0756584	1	1	1	1	1	1	1	1	1	Tp2_138_SUR_contig-100_1578,Tp2_70_SUR_contig-100_2722
870	VC_11114_0	5	37.3699	58.6521	0.38918	0.202685	1.41421	2.44949	10	10	1	2.12029	1	1	1	GOV_bin_1141_contig-100_37,GOV_bin_4294_contig-100_355,GOV_bin_6073_contig-100_59,GOV_bin_7866_contig-100_472,Tp1_48_SUR_0-0d2_scaffold71951
871	VC_11116_0	3	27.3014	103.916	0.208062	0.0022269	1	2.23607	3	3	1	1.74536	1	1	1	GOV_bin_5662_contig-100_11,Tp1_39_SUR_0-0d2_scaffold32200,Tp1_42_SUR_0-0d2_C5877723
872	VC_11117_0	2	15.8453	62.1712	0.203102	0.0750078	0	0	1	1	1	0	1	1	1	GOV_bin_2853_contig-100_169,Tp1_109_SUR_0-0d2_C4865987
873	VC_11119_0	4	36.0671	13.5681	0.726644	0.00157346	1.41421	2.44949	6	6	1	1.97728	1	1	1	Tp1_138_DCM_0-0d2_scaffold17979,Tp1_65_DCM_0-0d2_scaffold18753,Tp1_65_SUR_0-0d2_C5674779,Tp1_78_SUR_0-0d2_scaffold51929
874	VC_1111_0	42	6198.21	11898.6	0.342502	3.35486e-87	0	7.68115	861	861	1	3.29321	1	1	1	GOV_bin_1171_contig-100_3,GOV_bin_1581_contig-100_17,GOV_bin_2026_contig-100_80,GOV_bin_3075_contig-100_37,GOV_bin_3459_contig-100_43,GOV_bin_3459_contig-100_872,GOV_bin_3537_contig-100_47,GOV_bin_3537_contig-100_7,GOV_bin_3555_contig-100_115,GOV_bin_3854_contig-100_69,GOV_bin_4377_contig-100_23,GOV_bin_4397_contig-100_2,GOV_bin_465_contig-100_89,GOV_bin_5137_contig-100_32,GOV_bin_5374_contig-100…
875	VC_11120_0	12	433.167	1063.99	0.289326	9.87182e-05	0	2.44949	66	66	1	1.26127	1	1	1	GOV_bin_2486_contig-100_8,GOV_bin_3598_contig-100_134,Tp1_100_DCM_0-0d2_scaffold16451,Tp1_100_SUR_0-0d2_scaffold654,Tp1_122_MES_0-0d2_C6342633,Tp1_18_DCM_0-0d2_C3041026,Tp1_39_SUR_0-0d2_scaffold34485,Tp1_64_SUR_0-0d2_scaffold98411,Tp1_66_DCM_0-0d2_scaffold36926,Tp1_68_DCM_0-0d2_scaffold65805,Tp1_68_SUR_0-0d2_scaffold102958,Tp1_72_DCM_0-0d2_C4358084
876	VC_11122_0	5	55.6489	495.397	0.100988	0.042904	1	2.64575	10	10	1	1.95275	1	1	1	GOV_bin_1141_contig-100_42,GOV_bin_1987_contig-100_44,Tp1_18_SUR_0-0d2_scaffold41899,Tp1_31_SUR_0-0d2_scaffold94295,Tp1_70_SUR_0-0d2_C4612474
877	VC_11125_0	19	1238	1783.23	0.409767	6.63893e-16	0	4.12311	171	171	1	2.65976	1	1	1	GOV_bin_1141_contig-100_43,GOV_bin_3325_contig-100_120,GOV_bin_3646_contig-100_221,GOV_bin_4027_contig-100_187,GOV_bin_4378_contig-100_110,GOV_bin_4507_contig-100_38,GOV_bin_4566_contig-100_19,GOV_bin_4586_contig-100_53,GOV_bin_5531_contig-100_84,Tp1_109_DCM_0-0d2_scaffold30740,Tp1_124_SUR_0-0d2_scaffold37891,Tp1_18_DCM_0-0d2_C3040956,Tp1_41_DCM_0-0d2_C8258695,Tp1_64_DCM_0-0d2_scaffold50579,Tp1_6…
878	VC_11126_0	28	2546.51	1421.73	0.641723	3.68529e-22	0	5	378	378	1	2.47182	1	1	1	GOV_bin_121_contig-100_4,GOV_bin_2695_contig-100_3,GOV_bin_2711_contig-100_57,GOV_bin_785_contig-100_47,Tp1_100_DCM_0-0d2_C3321116,Tp1_100_DCM_0-0d2_scaffold23056,Tp1_100_DCM_0-0d2_scaffold91614,Tp1_102_DCM_0-0d2_scaffold38662,Tp1_102_MES_0-0d2_scaffold59838,Tp1_102_SUR_0-0d2_scaffold3276,Tp1_109_DCM_0-0d2_scaffold55541,Tp1_109_SUR_0-0d2_scaffold140660,Tp1_122_DCM_0-0d2_scaffold27625,Tp1_122_SUR_…
879	VC_11127_0	3	18.2102	232.588	0.0726091	0.21601	2	2.64575	3	3	1	2.29394	1	1	1	GOV_bin_1368_contig-100_147,GOV_bin_4206_contig-100_9,Tp2_102_DCM_contig-100_4082
880	VC_11128_0	3	45.8874	154.871	0.228571	0.00361819	2.44949	2.82843	3	3	1	2.70211	1	1	1	GOV_bin_4347_contig-100_5,GOV_bin_4757_contig-100_75,GOV_bin_7492_contig-100_17
881	VC_11129_0	1	0	14.5997	0	0	0	0	1	1	1	0	1	1	1	GOV_bin_1178_contig-100_179
882	VC_1112_0	3	30.0615	6.37724	0.824987	0.193238	1.41421	2	3	3	1	1.60948	1	1	1	Contig_1064559,Contig_704052,Contig_933290
883	VC_11130_0	7	135.697	467.441	0.224985	0.000503024	0	2.44949	21	21	1	1.4027	1	1	1	GOV_bin_3886_contig-100_60,GOV_bin_4294_contig-100_211,Tp1_109_DCM_0-0d2_scaffold17812,Tp1_122_SUR_0-0d2_C4627275,Tp1_56_SUR_0-0d2_scaffold160988,Tp1_72_MES_0-0d2_scaffold246779,Tp1_72_MES_0-0d2_scaffold7593
884	VC_11133_0	3	25.5513	404.805	0.0593724	0.0167399	1.73205	2.23607	3	3	1	1.98937	1	1	1	Tp1_36_DCM_0-0d2_scaffold20771,Tp2_72_MES_contig-100_1032,Tp3_SouthAtlantic_SURDCM_contig-100_2882
885	VC_11134_0	2	9.62042	196.924	0.0465779	0.0463114	1.41421	1.41421	1	1	1	1.41421	1	1	1	GOV_bin_2990_contig-100_14,Tp1_85_DCM_0-0d2_scaffold70763
886	VC_11135_0	1	0	241.741	0	0	0	0	1	1	1	0	1	1	1	GOV_bin_5420_contig-100_6
887	VC_11136_0	10	907.97	1828.32	0.331825	7.24314e-22	2.23607	6.08276	45	45	1	4.32469	1	1	1	GOV_bin_1272_contig-100_13,GOV_bin_2151_contig-100_3,Tp1_34_DCM_0-0d2_scaffold86859,Tp1_42_DCM_0-0d2_scaffold20698,Tp1_65_DCM_0-0d2_scaffold46879,Tp1_65_SUR_0-0d2_scaffold18454,Tp1_68_DCM_0-0d2_scaffold16571,Tp1_68_DCM_0-0d2_scaffold22440,Tp1_68_DCM_0-0d2_scaffold83492,Tp1_84_SUR_0-0d2_scaffold36399
888	VC_11137_0	2	4.10669	30.2298	0.119601	0.299643	1.41421	1.41421	1	1	1	1.41421	1	1	1	GOV_bin_1940_contig-100_28,GOV_bin_2706_contig-100_26
889	VC_11138_0	1	0	5.0487	0	0	0	0	1	1	1	0	1	1	1	GOV_bin_4532_contig-100_121
890	VC_11139_0	1	0	17.6477	0	0	0	0	1	1	1	0	1	1	1	Tp1_72_SUR_0-0d2_scaffold70971
891	VC_1113_0	24	3570.17	2952.63	0.547337	1.20656e-58	0	3.16228	276	276	1	2.02932	1	1	1	Contig_135235,Contig_499101,Contig_546880,Contig_62671,GOV_bin_1983_contig-100_17,GOV_bin_6390_contig-100_7,GOV_bin_8401_contig-100_111,Tp1_100_DCM_0-0d2_scaffold29248,Tp1_100_MES_0-0d2_scaffold67104,Tp1_100_SUR_0-0d2_scaffold512,Tp1_102_DCM_0-0d2_scaffold78788,Tp1_102_MES_0-0d2_scaffold103131,Tp1_111_DCM_0-0d2_C2941663,Tp1_111_DCM_0-0d2_scaffold30312,Tp1_123_DCM_0-0d2_scaffold107056,Tp1_137_DCM_…
892	VC_11140_0	22	1085.27	747.033	0.592298	1.28344e-10	0	2.64575	231	231	1	1.20561	1	1	1	GOV_bin_3002_contig-100_43,GOV_bin_5088_contig-100_11,GOV_bin_5159_contig-100_8,Tp1_100_SUR_0-0d2_scaffold75071,Tp1_102_MES_0-0d2_scaffold144273,Tp1_102_SUR_0-0d2_scaffold6894,Tp1_111_SUR_0-0d2_scaffold55187,Tp1_111_SUR_0-0d2_scaffold68654,Tp1_111_SUR_0-0d2_scaffold70671,Tp1_122_DCM_0-0d2_scaffold30468,Tp1_123_SUR_0-0d2_scaffold10258,Tp1_123_SUR_0-0d2_scaffold29258,Tp1_123_SUR_0-0d2_scaffold77094…
893	VC_11141_0	7	100.071	124.282	0.446043	0.000483245	0	2.23607	21	21	1	1.39216	1	1	1	GOV_bin_148_contig-100_30,GOV_bin_508_contig-100_71,Tp1_111_DCM_0-0d2_scaffold89742,Tp1_138_SUR_0-0d2_scaffold2526,Tp1_31_SUR_0-0d2_scaffold172910,Tp1_32_SUR_0-0d2_scaffold14309,Tp1_32_SUR_0-0d2_scaffold60999
894	VC_11142_0	1	0	8.92145	0	0	0	0	1	1	1	0	1	1	1	Tp1_78_DCM_0-0d2_C5017936
895	VC_11144_0	3	48.6793	25.3692	0.657398	0.0372309	2.23607	3.16228	3	3	1	2.79945	1	1	1	GOV_bin_3325_contig-100_164,GOV_bin_4829_contig-100_9,GOV_bin_7566_contig-100_30
896	VC_11145_0	2	9.25244	12.8724	0.418192	0.144422	1.41421	1.41421	1	1	1	1.41421	1	1	1	GOV_bin_2903_contig-100_249,GOV_bin_4579_contig-100_18
897	VC_11146_0	4	27.0911	46.6972	0.367146	0.00126076	1	2.64575	6	6	1	1.83801	1	1	1	GOV_bin_2350_contig-100_38,Tp1_62_SUR_0-0d2_C7511505,Tp1_65_DCM_0-0d2_scaffold29449,Tp2_64_DCM_contig-100_838
898	VC_11147_0	5	50.3538	120.615	0.29452	0.000322783	1.41421	2.82843	10	10	1	2.23467	1	1	1	GOV_bin_1385_contig-100_9,GOV_bin_2706_contig-100_29,GOV_bin_3491_contig-100_98,GOV_bin_977_contig-100_14,Tp1_76_SUR_0-0d2_scaffold102482
899	VC_11149_0	2	7.10632	19.5536	0.266554	0.0745333	2.23607	2.23607	1	1	1	2.23607	1	1	1	GOV_bin_5143_contig-100_9,GOV_bin_6192_contig-100_15
900	VC_1114_0	2	8.30296	54.7789	0.131622	0.241786	6.32456	6.32456	1	1	1	6.32456	1	1	1	Xanthomonas~phage~Xp15,k141_1342134_length_11678_cov_9.0000
901	VC_11151_0	5	166.047	126.054	0.568458	4.33028e-05	2.64575	4	10	10	1	3.27986	1	1	1	GOV_bin_1169_contig-100_4,GOV_bin_2095_contig-100_8,GOV_bin_2326_contig-100_12,GOV_bin_3767_contig-100_11,Tp2_125_SUR_contig-100_301
902	VC_11152_0	2	27.1209	303.556	0.0820162	0.0554126	4.24264	4.24264	1	1	1	4.24264	1	1	1	GOV_bin_1143_contig-100_0,Tp1_78_DCM_0-0d2_C5018064
903	VC_11154_0	9	637.061	1151.71	0.356144	3.57378e-14	0	4.12311	36	36	1	2.81624	1	1	1	GOV_bin_1451_contig-100_8,GOV_bin_1702_contig-100_7,GOV_bin_2438_contig-100_2,GOV_bin_5473_contig-100_6,GOV_bin_623_contig-100_2,Tp1_102_SUR_0-0d2_scaffold38338,Tp1_32_SUR_0-0d2_scaffold121516,Tp1_32_SUR_0-0d2_scaffold144241,Tp1_32_SUR_0-0d2_scaffold2369
904	VC_11158_0	10	211.592	251.036	0.45737	0.00897609	1	4.12311	45	45	1	2.78738	1	1	1	GOV_bin_1826_contig-100_17,GOV_bin_1845_contig-100_20,GOV_bin_1963_contig-100_34,GOV_bin_2631_contig-100_22,GOV_bin_4062_contig-100_219,GOV_bin_74511_contig-100_101,Tp1_102_DCM_0-0d2_scaffold34439,Tp1_32_SUR_0-0d2_scaffold98585,Tp1_64_DCM_0-0d2_scaffold59987,Tp1_76_SUR_0-0d2_scaffold101797
905	VC_1115_0	2	12.7749	5.40721	0.702609	0.270146	1.41421	1.41421	1	1	1	1.41421	1	1	1	Contig_1064692,Contig_800316
906	VC_11160_0	7	201.984	447.394	0.311042	2.83248e-12	0	2	21	21	1	1.06851	1	1	1	GOV_bin_233_contig-100_7,GOV_bin_3426_contig-100_73,Tp1_36_DCM_0-0d2_scaffold24007,Tp1_36_SUR_0-0d2_scaffold65926,Tp1_39_SUR_0-0d2_C6391728,Tp1_62_SUR_0-0d2_scaffold149951,Tp1_70_SUR_0-0d2_C4618378
907	VC_11161_0	2	31.9444	350.942	0.0834305	0.0450664	4.12311	4.12311	1	1	1	4.12311	1	1	1	GOV_bin_3546_contig-100_2,GOV_bin_5896_contig-100_1
908	VC_11163_0	4	26.7493	251.871	0.0960062	0.00972745	1.41421	2.23607	6	6	1	1.89174	1	1	1	GOV_bin_2631_contig-100_9,GOV_bin_8284_contig-100_4,GOV_bin_8380_contig-100_263,Tp1_33_SUR_0-0d2_scaffold139368
909	VC_11164_0	3	18.7685	236.618	0.0734908	0.453498	2.64575	3.4641	3	3	1	3.03662	1	1	1	GOV_bin_1147_contig-100_31,GOV_bin_3699_contig-100_10,Tp1_42_DCM_0-0d2_C6760847
910	VC_11165_0	3	15.0672	91.4171	0.141497	0.0596115	1	2.82843	3	3	1	2.15806	1	1	1	GOV_bin_1797_contig-100_108,GOV_bin_2374_contig-100_8,GOV_bin_7192_contig-100_18
911	VC_1116_0	10	299.458	350.389	0.460813	1.29869e-08	0	2.64575	45	45	1	1.64201	1	1	1	Contig_369735,GOV_bin_3259_contig-100_45,GOV_bin_3407_contig-100_120,GOV_bin_3459_contig-100_128,GOV_bin_3818_contig-100_124,GOV_bin_3905_contig-100_28,GOV_bin_4204_contig-100_6,GOV_bin_4347_contig-100_75,GOV_bin_5278_contig-100_16,GOV_bin_8376_contig-100_117
912	VC_11170_0	3	32.5387	73.1888	0.30776	0.00440702	1	2.23607	3	3	1	1.74536	1	1	1	GOV_bin_5636_contig-100_6,Tp2_66_DCM_contig-100_158,Tp3_SouthAtlantic_SURDCM_contig-100_4267
913	VC_11173_0	3	23.5448	92.9592	0.202094	0.238598	1	1.41421	3	3	1	1.13807	1	1	1	GOV_bin_5159_contig-100_40,Tp2_39_SUR_contig-100_747,Tp2_76_DCM_contig-100_625
914	VC_11176_0	5	72.9056	689.593	0.0956141	0.0184368	0	3.60555	10	10	1	2.54919	1	1	1	GOV_bin_1201_contig-100_72,GOV_bin_5660_contig-100_1,Tp1_31_SUR_0-0d2_scaffold110658,Tp1_34_DCM_0-0d2_scaffold86738,Tp1_66_SUR_0-0d2_scaffold40307
915	VC_11177_0	3	14.1462	129.683	0.0983546	0.318218	1	2	3	3	1	1.57735	1	1	1	GOV_bin_2700_contig-100_6,GOV_bin_6884_contig-100_111,Tp1_72_MES_0-0d2_scaffold77021
916	VC_11179_0	2	7.70838	24.9498	0.236032	0.10565	2.23607	2.23607	1	1	1	2.23607	1	1	1	GOV_bin_3413_contig-100_2,Tp1_33_SUR_0-0d2_C4054604
917	VC_1117_0	9	381.431	195.774	0.660824	4.56271e-05	0	2.44949	36	36	1	1.07918	1	1	1	Contig_1064731,GOV_bin_3407_contig-100_25,GOV_bin_3459_contig-100_362,GOV_bin_4058_contig-100_67,GOV_bin_4373_contig-100_41,GOV_bin_5976_contig-100_10,GOV_bin_6176_contig-100_17,Tp2_22_SUR_contig-100_324,Tp2_30_DCM_contig-100_2442
918	VC_11180_0	2	53.4052	1059.54	0.0479854	0.0438088	3.31662	3.31662	1	1	1	3.31662	1	1	1	Tp1_122_DCM_0-0d2_C2730639,Tp1_42_DCM_0-0d2_C6782275
919	VC_11181_0	2	2.43328	23.8211	0.0926811	0.422907	3.16228	3.16228	1	1	1	3.16228	1	1	1	Tp1_42_SUR_0-0d2_scaffold55944,Tp3_RedSeaArabianUp_SURDCM_contig-100_10824
920	VC_11182_0	3	5.00487	0	1	0	2.44949	3.4641	3	3	1	2.91401	1	1	1	GOV_bin_1145_contig-100_11,Tp2_33_SUR_contig-100_141,Tp2_78_DCM_contig-100_4187
921	VC_11184_0	1	0	8.92145	0	0	0	0	1	1	1	0	1	1	1	Tp1_58_DCM_0-0d2_scaffold17999
922	VC_11185_0	6	80.4199	47.6132	0.628118	0.104101	0	1.73205	15	15	1	1.19995	1	1	1	GOV_bin_1145_contig-100_14,GOV_bin_3347_contig-100_83,GOV_bin_3877_contig-100_18,Tp2_123_DCM_contig-100_1871,Tp2_38_DCM_contig-100_138,Tp3_Pacific_MES_contig-100_7537
923	VC_11186_0	3	37.9397	62.0691	0.379363	0.0480462	1	1.73205	3	3	1	1.38209	1	1	1	GOV_bin_3877_contig-100_15,Tp2_33_SUR_contig-100_143,Tp3_Pacific_MES_contig-100_8632
924	VC_11187_0	2	4.65076	0	1	0	1	1	1	1	1	1	1	1	1	GOV_bin_1145_contig-100_17,GOV_bin_4224_contig-100_63
925	VC_11188_0	2	12.8308	1761.67	0.00723063	0.253953	7.68115	7.68115	1	1	1	7.68115	1	1	1	GOV_bin_2218_contig-100_2,GOV_bin_3877_contig-100_0
926	VC_11188_1	1	0	1578.2	0	0	0	0	1	1	1	0	1	1	1	GOV_bin_3822_contig-100_0
927	VC_11189_0	2	5.65076	12.9483	0.30382	0.131776	0	0	1	1	1	0	1	1	1	Tp3_RedSeaArabianUp_SURDCM_contig-100_11019,Tp3_RedSeaArabianUp_SURDCM_contig-100_19247
928	VC_1118_0	18	1430.32	2569.35	0.357609	2.37057e-40	0	5.38516	153	153	1	1.86138	1	1	1	GOV_bin_2784_contig-100_101,GOV_bin_3797_contig-100_43,GOV_bin_3801_contig-100_154,GOV_bin_4497_contig-100_177,GOV_bin_4509_contig-100_206,GOV_bin_5151_contig-100_77,GOV_bin_5434_contig-100_190,GOV_bin_5745_contig-100_61,GOV_bin_5950_contig-100_157,GOV_bin_714_contig-100_5,GOV_bin_8304_contig-100_1,Tp1_122_DCM_0-0d2_scaffold28925,Tp1_123_DCM_0-0d2_scaffold13385,Tp1_33_SUR_0-0d2_scaffold1851,Tp1_7…
929	VC_11190_0	3	5.65076	121.722	0.044364	0.126665	0	3.31662	3	3	1	2.21108	1	1	1	GOV_bin_5948_contig-100_32,GOV_bin_977_contig-100_46,Tp1_124_DCM_0-0d2_scaffold41310
930	VC_11191_0	2	21.9092	1.69174	0.928319	0.5	2.23607	2.23607	1	1	1	2.23607	1	1	1	GOV_bin_1145_contig-100_6,GOV_bin_990_contig-100_20
931	VC_11192_0	3	31.8059	4.54112	0.875062	0.166461	2	2.44949	3	3	1	2.29966	1	1	1	GOV_bin_3936_contig-100_12,GOV_bin_6581_contig-100_19,Tp2_33_SUR_contig-100_89
932	VC_11193_0	2	8.95141	28.4593	0.239274	0.0805863	1.73205	1.73205	1	1	1	1.73205	1	1	1	GOV_bin_1145_contig-100_9,Tp1_34_DCM_0-0d2_C3576485
933	VC_11194_0	2	4.44664	3.30051	0.573971	0.5	1.41421	1.41421	1	1	1	1.41421	1	1	1	GOV_bin_4248_contig-100_9,Tp1_42_DCM_0-0d2_C6772571
934	VC_11195_0	3	46.1674	51.3122	0.473611	0.0129394	1.41421	2.82843	3	3	1	2.23071	1	1	1	GOV_bin_1244_contig-100_6,GOV_bin_5222_contig-100_12,GOV_bin_7792_contig-100_25
935	VC_11196_0	2	22.5593	229.969	0.0893338	0.0598706	4	4	1	1	1	4	1	1	1	GOV_bin_2025_contig-100_0,GOV_bin_4002_contig-100_11
936	VC_11197_0	3	66.5741	332.672	0.16675	0.00177141	1.73205	2.23607	3	3	1	1.98937	1	1	1	GOV_bin_5647_contig-100_16,GOV_bin_74511_contig-100_54,Tp1_65_SUR_0-0d2_C5683824
937	VC_11198_0	7	247.677	49.9255	0.832241	0.00197017	1	4.3589	21	21	1	2.76465	1	1	1	GOV_bin_880_contig-100_3,Tp1_100_DCM_0-0d2_scaffold25728,Tp1_23_DCM_0-0d2_scaffold72194,Tp1_34_DCM_0-0d2_scaffold17027,Tp1_34_DCM_0-0d2_scaffold65542,Tp1_41_DCM_0-0d2_scaffold54241,Tp1_68_DCM_0-0d2_scaffold58983
938	VC_11199_0	7	221.725	842.33	0.208377	2.24231e-07	1.41421	3.31662	21	21	1	2.29502	1	1	1	GOV_bin_4002_contig-100_18,GOV_bin_880_contig-100_9,Tp1_125_SUR_0-0d2_C3582043,Tp1_36_DCM_0-0d2_scaffold15707,Tp3_Indian_SURDCM_contig-100_1011,Tp3_Indian_SURDCM_contig-100_10410,Tp3_RedSeaArabianUp_SURDCM_contig-100_23261
939	VC_1119_0	3	22.8636	27.9305	0.450122	0.211102	1	2	3	3	1	1.57735	1	1	1	Contig_1064787,GOV_bin_2435_contig-100_7,GOV_bin_5020_contig-100_7
940	VC_11203_0	2	3.34973	0	1	0	2	2	1	1	1	2	1	1	1	GOV_bin_1147_contig-100_33,GOV_bin_4864_contig-100_190
941	VC_11205_0	2	33.8113	23.0674	0.594445	0.185547	3.4641	3.4641	1	1	1	3.4641	1	1	1	GOV_bin_1148_contig-100_0,GOV_bin_2093_contig-100_2
942	VC_11206_0	2	55.8819	27.9096	0.666916	0.144422	1.41421	1.41421	1	1	1	1.41421	1	1	1	GOV_bin_1148_contig-100_10,GOV_bin_2093_contig-100_1
943	VC_11207_0	2	45.6678	43.0116	0.514977	0.10565	2.64575	2.64575	1	1	1	2.64575	1	1	1	GOV_bin_2988_contig-100_2,GOV_bin_4825_contig-100_3
944	VC_11208_0	4	135.217	66.4298	0.670564	0.000104481	1.73205	2.44949	6	6	1	2.09986	1	1	1	GOV_bin_1148_contig-100_14,GOV_bin_2988_contig-100_14,GOV_bin_4825_contig-100_18,GOV_bin_6524_contig-100_8
945	VC_11209_0	4	14.9699	26.2097	0.363527	0.197812	1.73205	3	6	6	1	2.6134	1	1	1	GOV_bin_6250_contig-100_5,GOV_bin_6602_contig-100_8,Tp2_100_DCM_contig-100_766,Tp2_109_SUR_contig-100_940
946	VC_11210_0	2	3.65076	33.7653	0.097572	0.5	2	2	1	1	1	2	1	1	1	GOV_bin_7400_contig-100_22,GOV_bin_7434_contig-100_36
947	VC_11211_0	6	152.83	29.932	0.836224	0.00987382	2	4.12311	15	15	1	3.40655	1	1	1	GOV_bin_1148_contig-100_24,GOV_bin_2093_contig-100_3,GOV_bin_2988_contig-100_10,GOV_bin_4825_contig-100_20,GOV_bin_4825_contig-100_28,GOV_bin_7434_contig-100_11
948	VC_11212_0	2	6.39815	35.3603	0.153218	0.361837	2.64575	2.64575	1	1	1	2.64575	1	1	1	GOV_bin_3306_contig-100_5,GOV_bin_7676_contig-100_10
949	VC_11213_0	2	4.0487	34.2212	0.105793	0.120783	1.73205	1.73205	1	1	1	1.73205	1	1	1	GOV_bin_1148_contig-100_28,GOV_bin_888_contig-100_16
950	VC_11216_0	2	31.2732	180.587	0.147613	0.0541823	2.23607	2.23607	1	1	1	2.23607	1	1	1	GOV_bin_4825_contig-100_13,GOV_bin_888_contig-100_8
951	VC_11217_0	3	29.6104	142.385	0.172158	0.00254777	2.64575	3.31662	3	3	1	2.93027	1	1	1	GOV_bin_3302_contig-100_4,GOV_bin_4057_contig-100_42,k141_2638881_length_11021_cov_224.0164
952	VC_11219_0	7	332.882	318.792	0.510811	8.05918e-13	1.41421	2.82843	21	21	1	2.19976	1	1	1	GOV_bin_6985_contig-100_3,Tp1_137_DCM_0-0d2_C4227622,Tp1_25_SUR_0-0d2_scaffold110524,Tp1_38_SUR_0-0d2_C4818747,Tp1_64_SUR_0-0d2_scaffold132313,Tp1_70_SUR_0-0d2_C4633164,Tp1_76_DCM_0-0d2_scaffold24927
953	VC_11220_0	3	8.0974	2.90608	0.735894	0.110336	1.73205	2	3	3	1	1.82137	1	1	1	GOV_bin_1148_contig-100_46,GOV_bin_2093_contig-100_13,GOV_bin_3781_contig-100_59
954	VC_11221_0	3	9.0974	33.3509	0.214317	0.308538	1	1.73205	3	3	1	1.38209	1	1	1	GOV_bin_2093_contig-100_33,GOV_bin_4825_contig-100_45,Tp2_82_SUR_contig-100_676
955	VC_11222_0	5	30.2922	187.895	0.138836	0.0013192	0	1.73205	10	10	1	1.17067	1	1	1	GOV_bin_3630_contig-100_84,GOV_bin_4009_contig-100_6,GOV_bin_7264_contig-100_4,Tp3_MedSea_SURDCM_contig-100_596,Tp3_RedSeaArabianUp_SURDCM_contig-100_1070
956	VC_11224_0	2	10.8829	1.65035	0.868322	0.5	2.44949	2.44949	1	1	1	2.44949	1	1	1	GOV_bin_1149_contig-100_0,Tp3_SouthPacific_SURDCM_contig-100_4217
957	VC_11226_0	2	8.92145	20.1735	0.306632	0.10565	1.73205	1.73205	1	1	1	1.73205	1	1	1	Tp1_111_SUR_0-0d2_scaffold74187,Tp1_45_SUR_0-0d2_C7140442
958	VC_11230_0	2	6.17765	23.7074	0.206714	0.5	2.82843	2.82843	1	1	1	2.82843	1	1	1	GOV_bin_1150_contig-100_1,GOV_bin_4504_contig-100_2
959	VC_11231_0	39	12529.1	12776.2	0.495117	2.52472e-264	0	6.85565	741	741	1	3.17713	1	1	1	GOV_bin_1531_contig-100_1,GOV_bin_1777_contig-100_7,GOV_bin_2007_contig-100_1,GOV_bin_2706_contig-100_2,GOV_bin_3673_contig-100_0,GOV_bin_4457_contig-100_24,GOV_bin_620_contig-100_31,GOV_bin_657_contig-100_3,GOV_bin_6839_contig-100_20,Tp1_100_DCM_0-0d2_scaffold4708,Tp1_100_DCM_0-0d2_scaffold59300,Tp1_100_MES_0-0d2_scaffold49795,Tp1_102_SUR_0-0d2_scaffold3561,Tp1_111_DCM_0-0d2_scaffold18575,Tp1_11…
960	VC_11232_0	3	15.7482	42.6674	0.269589	0.00378923	0	0	3	3	1	0	1	1	1	GOV_bin_1150_contig-100_11,GOV_bin_7866_contig-100_530,Tp2_34_SUR_contig-100_1746
961	VC_11233_0	2	12.6658	283.376	0.0427838	0.0474581	2	2	1	1	1	2	1	1	1	GOV_bin_3806_contig-100_31,Tp1_100_SUR_0-0d2_scaffold13679
962	VC_11235_0	2	6.62921	114.051	0.054932	0.11069	3	3	1	1	1	3	1	1	1	GOV_bin_2559_contig-100_6,Tp1_58_DCM_0-0d2_scaffold37892
963	VC_11236_0	15	1243.95	1771.17	0.412571	2.71494e-20	0	5.2915	105	105	1	2.97889	1	1	1	GOV_bin_1697_contig-100_18,GOV_bin_2455_contig-100_3,GOV_bin_3459_contig-100_284,GOV_bin_3554_contig-100_1,GOV_bin_4719_contig-100_3,GOV_bin_4719_contig-100_5,GOV_bin_51203_contig-100_9,GOV_bin_6685_contig-100_0,GOV_bin_7004_contig-100_39,GOV_bin_7081_contig-100_63,Tp1_109_SUR_0-0d2_scaffold85086,Tp1_32_SUR_0-0d2_scaffold105742,Tp1_39_DCM_0-0d2_scaffold124235,Tp1_52_SUR_0-0d2_scaffold138209,Tp3_P…
964	VC_11237_0	2	10.0975	122.873	0.0759383	0.113613	1	1	1	1	1	1	1	1	1	GOV_bin_1338_contig-100_15,Tp1_39_SUR_0-0d2_scaffold169421
965	VC_11238_0	2	120.123	2708.37	0.042469	0.0427763	7.4162	7.4162	1	1	1	7.4162	1	1	1	GOV_bin_15_contig-100_0,Tp1_25_DCM_0-0d2_scaffold14108
966	VC_11239_0	2	3.30051	0	1	0	2	2	1	1	1	2	1	1	1	GOV_bin_1150_contig-100_7,Tp2_109_SUR_contig-100_617
967	VC_11240_0	2	9.39857	3.34973	0.737241	0.5	1.41421	1.41421	1	1	1	1.41421	1	1	1	Tp1_70_SUR_0-0d2_C4625866,Tp3_Pacific_MES_contig-100_11165
968	VC_11242_0	5	62.5367	152.188	0.291242	0.000281567	1	1.73205	10	10	1	1.3121	1	1	1	GOV_bin_1152_contig-100_112,GOV_bin_1991_contig-100_21,Tp1_123_DCM_0-0d2_scaffold19891,Tp1_65_SUR_0-0d2_C5676349,Tp1_78_DCM_0-0d2_C5009724
969	VC_11243_0	6	134.673	159.518	0.457774	0.239925	1	4.24264	15	15	1	2.97436	1	1	1	GOV_bin_4332_contig-100_2,GOV_bin_5586_contig-100_63,Tp1_125_DCM_0-0d2_scaffold4528,Tp1_52_DCM_0-0d2_scaffold22930,Tp1_85_MES_0-0d2_scaffold65898,Tp2_34_DCM_contig-100_5378
970	VC_11248_0	14	541.207	1260.23	0.30043	1.26289e-07	1.41421	3.60555	91	91	1	2.80485	1	1	1	GOV_bin_2570_contig-100_203,GOV_bin_2570_contig-100_50,GOV_bin_2570_contig-100_93,GOV_bin_2993_contig-100_19,GOV_bin_2993_contig-100_72,GOV_bin_3147_contig-100_91,GOV_bin_3573_contig-100_95,GOV_bin_463_contig-100_27,GOV_bin_7674_contig-100_39,GOV_bin_7792_contig-100_262,Tp1_100_DCM_0-0d2_scaffold92043,Tp1_123_DCM_0-0d2_scaffold7349,Tp1_18_DCM_0-0d2_scaffold14706,Tp2_34_DCM_contig-100_3173
971	VC_11249_0	2	6.96241	475.398	0.0144341	0.164433	3.4641	3.4641	1	1	1	3.4641	1	1	1	GOV_bin_4862_contig-100_18,Tp1_38_SUR_0-0d2_scaffold89003
972	VC_1124_0	1	0	4.65076	0	0	0	0	1	1	1	0	1	1	1	GOV_bin_7015_contig-100_29
973	VC_11250_0	6	52.0726	276.967	0.158256	0.120859	2.23607	3.16228	15	15	1	2.64277	1	1	1	GOV_bin_3760_contig-100_41,GOV_bin_5991_contig-100_43,GOV_bin_7544_contig-100_220,GOV_bin_7792_contig-100_588,Tp1_138_DCM_0-0d2_scaffold51185,Tp2_34_DCM_contig-100_8999
974	VC_11253_0	4	22.8697	60.9748	0.272764	0.03411	1.73205	3.16228	6	6	1	2.28694	1	1	1	GOV_bin_1984_contig-100_11,GOV_bin_3314_contig-100_21,Tp1_65_SUR_0-0d2_C5676717,Tp1_70_SUR_0-0d2_C4623092
975	VC_11254_0	2	7.40735	13.8917	0.347778	0.120783	2.44949	2.44949	1	1	1	2.44949	1	1	1	GOV_bin_1152_contig-100_12,GOV_bin_5636_contig-100_25
976	VC_11255_0	3	19.797	0	1	0	1	1.41421	3	3	1	1.13807	1	1	1	GOV_bin_1152_contig-100_120,GOV_bin_2993_contig-100_330,GOV_bin_7792_contig-100_492
977	VC_11257_0	5	124.948	333.553	0.272514	1.23493e-07	0	2.23607	10	10	1	1.38863	1	1	1	GOV_bin_2570_contig-100_279,GOV_bin_2993_contig-100_365,GOV_bin_3423_contig-100_17,GOV_bin_3423_contig-100_88,GOV_bin_5313_contig-100_18
978	VC_11258_0	4	14.9314	68.918	0.178074	0.234566	2	2.64575	6	6	1	2.40443	1	1	1	GOV_bin_1966_contig-100_154,GOV_bin_3439_contig-100_20,Tp1_34_DCM_0-0d2_scaffold71434,Tp2_72_DCM_contig-100_1485
979	VC_11259_0	2	7.52005	86.0462	0.0803714	0.0906121	2.64575	2.64575	1	1	1	2.64575	1	1	1	GOV_bin_7318_contig-100_66,Tp2_18_DCM_contig-100_1979
980	VC_11261_0	2	5.47541	38.3292	0.124996	0.0605707	4.3589	4.3589	1	1	1	4.3589	1	1	1	GOV_bin_4533_contig-100_6,GOV_bin_5431_contig-100_163
981	VC_11263_0	6	111.612	767.101	0.127018	2.62531e-05	1.73205	4.47214	15	15	1	3.58716	1	1	1	GOV_bin_5385_contig-100_118,GOV_bin_7318_contig-100_235,Tp1_102_MES_0-0d2_scaffold55886,Tp1_102_SUR_0-0d2_scaffold19149,Tp1_109_SUR_0-0d2_C4861703,Tp1_124_SUR_0-0d2_scaffold115761
982	VC_11267_0	9	210.085	230.143	0.477219	9.07594e-11	0	2	36	36	1	1.32108	1	1	1	GOV_bin_2077_contig-100_113,GOV_bin_2570_contig-100_171,GOV_bin_2993_contig-100_79,GOV_bin_3760_contig-100_48,GOV_bin_4437_contig-100_23,GOV_bin_5151_contig-100_58,GOV_bin_7080_contig-100_49,GOV_bin_7792_contig-100_119,GOV_bin_7792_contig-100_344
983	VC_11268_0	2	11.9968	3.80474	0.759217	0.270146	2.23607	2.23607	1	1	1	2.23607	1	1	1	GOV_bin_2077_contig-100_181,Tp2_62_SUR_contig-100_592
984	VC_1126_0	26	2545.45	5859.87	0.302838	2.35253e-56	0	4	325	325	1	2.53959	1	1	1	GOV_bin_1372_contig-100_194,GOV_bin_2047_contig-100_7,GOV_bin_245_contig-100_177,GOV_bin_2534_contig-100_11,GOV_bin_2534_contig-100_169,GOV_bin_2623_contig-100_369,GOV_bin_3265_contig-100_14,GOV_bin_3459_contig-100_1088,GOV_bin_3459_contig-100_1153,GOV_bin_3459_contig-100_655,GOV_bin_3459_contig-100_698,GOV_bin_4311_contig-100_45,GOV_bin_4318_contig-100_389,GOV_bin_627_contig-100_11,GOV_bin_6_con…
985	VC_11270_0	3	30.8445	311.426	0.0901174	0.011344	2.44949	3	3	3	1	2.69841	1	1	1	GOV_bin_4091_contig-100_74,GOV_bin_4509_contig-100_39,Tp1_23_DCM_0-0d2_scaffold70378
986	VC_11272_0	2	3.30051	19.8795	0.142386	0.5	2	2	1	1	1	2	1	1	1	GOV_bin_4932_contig-100_150,Tp1_46_SUR_0-0d2_scaffold80657
987	VC_11273_0	1	0	81.4236	0	0	0	0	1	1	1	0	1	1	1	Tp3_SouthPacific_SURDCM_contig-100_5135
988	VC_11275_0	1	0	10.7316	0	0	0	0	1	1	1	0	1	1	1	Tp2_34_DCM_contig-100_9153
989	VC_11276_0	3	73.7188	54.4439	0.575197	0.00712404	3.31662	4.47214	3	3	1	3.88725	1	1	1	GOV_bin_3744_contig-100_13,GOV_bin_4564_contig-100_50,GOV_bin_7464_contig-100_2
990	VC_11281_0	1	0	121.478	0	0	0	0	1	1	1	0	1	1	1	Tp1_85_SUR_0-0d2_scaffold66460
991	VC_11282_0	3	52.9192	109.624	0.32557	0.00365244	3.16228	4.79583	3	3	1	4.10567	1	1	1	GOV_bin_4117_contig-100_10,GOV_bin_6256_contig-100_3,Tp1_32_SUR_0-0d2_scaffold144096
992	VC_11283_0	5	120.423	286.658	0.29582	0.0160007	0	1.41421	10	10	1	0.965685	1	1	1	GOV_bin_1152_contig-100_37,GOV_bin_2466_contig-100_47,GOV_bin_5649_contig-100_16,Tp1_76_DCM_0-0d2_scaffold83297,Tp3_IndianEafrica_MES_contig-100_842
993	VC_11284_0	58	9233.99	2181.39	0.808908	5.75072e-74	0	4.12311	1653	1653	1	1.77985	1	1	1	GOV_bin_1196_contig-100_70,GOV_bin_1240_contig-100_4,GOV_bin_1662_contig-100_65,GOV_bin_1727_contig-100_12,GOV_bin_2044_contig-100_13,GOV_bin_2573_contig-100_7,GOV_bin_2631_contig-100_13,GOV_bin_2811_contig-100_9,GOV_bin_2838_contig-100_15,GOV_bin_3191_contig-100_28,GOV_bin_3203_contig-100_1,GOV_bin_3413_contig-100_20,GOV_bin_3413_contig-100_47,GOV_bin_3623_contig-100_8,GOV_bin_3771_contig-100_14…
994	VC_11285_0	3	16.7178	103.432	0.139142	0.0559506	1.41421	1.73205	3	3	1	1.62611	1	1	1	GOV_bin_2044_contig-100_24,GOV_bin_2840_contig-100_62,Tp1_32_SUR_0-0d2_scaffold94022
995	VC_11288_0	1	0	34.5925	0	0	0	0	1	1	1	0	1	1	1	Tp2_137_DCM_contig-100_807
996	VC_11289_0	1	0	4.0487	0	0	0	0	1	1	1	0	1	1	1	GOV_bin_2695_contig-100_29
997	VC_1128_0	1	0	23.6536	0	0	0	0	1	1	1	0	1	1	1	GOV_bin_4501_contig-100_205
998	VC_11290_0	2	10.0975	28.9917	0.25832	0.0802903	1	1	1	1	1	1	1	1	1	GOV_bin_7014_contig-100_386,GOV_bin_97_contig-100_266
999	VC_11292_0	3	14.5328	112.411	0.114482	0.109401	2.23607	2.44949	3	3	1	2.30721	1	1	1	GOV_bin_4324_contig-100_35,GOV_bin_5099_contig-100_156,Tp1_72_DCM_0-0d2_scaffold95833
1000	VC_11293_0	33	2335.99	844.06	0.734576	1.42763e-13	0	2.64575	528	528	1	1.34774	1	1	1	GOV_bin_1289_contig-100_27,GOV_bin_150_contig-100_52,GOV_bin_2147_contig-100_53,GOV_bin_2147_contig-100_95,GOV_bin_2232_contig-100_26,GOV_bin_2368_contig-100_30,GOV_bin_264_contig-100_4,GOV_bin_2711_contig-100_18,GOV_bin_2716_contig-100_319,GOV_bin_3172_contig-100_107,GOV_bin_3354_contig-100_63,GOV_bin_3646_contig-100_196,GOV_bin_3725_contig-100_30,GOV_bin_3954_contig-100_117,GOV_bin_4017_contig-…
1001	VC_11295_0	7	100.196	84.5276	0.542411	0.0641165	0	2	21	21	1	1.22393	1	1	1	GOV_bin_7123_contig-100_12,Tp1_109_SUR_0-0d2_scaffold158844,Tp1_124_SUR_0-0d2_scaffold55688,Tp1_23_DCM_0-0d2_scaffold37890,Tp1_72_MES_0-0d2_scaffold17979,Tp1_76_DCM_0-0d2_scaffold81736,Tp3_SouthPacific_SURDCM_contig-100_4660
1002	VC_11297_0	3	19.6898	22.0095	0.472185	0.5	0	1	3	3	1	0.666667	1	1	1	GOV_bin_1152_contig-100_81,GOV_bin_2975_contig-100_118,GOV_bin_3799_contig-100_33
1003	VC_11298_0	48	9603.43	8095.65	0.542595	1.1507e-163	0	8.83176	1128	1128	1	2.89596	1	1	1	GOV_bin_1510_contig-100_17,GOV_bin_2026_contig-100_446,GOV_bin_2044_contig-100_1,GOV_bin_2418_contig-100_6,GOV_bin_2597_contig-100_0,GOV_bin_2631_contig-100_3,GOV_bin_2823_contig-100_19,GOV_bin_2838_contig-100_1,GOV_bin_2969_contig-100_13,GOV_bin_2970_contig-100_4,GOV_bin_3191_contig-100_22,GOV_bin_3203_contig-100_0,GOV_bin_3623_contig-100_2,GOV_bin_3793_contig-100_48,GOV_bin_3969_contig-100_1,GO…
1004	VC_11299_0	34	5121.4	1847.56	0.734887	1.09974e-58	0	4.89898	561	561	1	2.72789	1	1	1	GOV_bin_1320_contig-100_4,GOV_bin_1673_contig-100_15,GOV_bin_2126_contig-100_20,GOV_bin_2418_contig-100_3,GOV_bin_2529_contig-100_26,GOV_bin_2597_contig-100_6,GOV_bin_2808_contig-100_8,GOV_bin_2838_contig-100_4,GOV_bin_2840_contig-100_119,GOV_bin_3045_contig-100_9,GOV_bin_3128_contig-100_5,GOV_bin_3500_contig-100_5,GOV_bin_3634_contig-100_10,GOV_bin_5230_contig-100_14,GOV_bin_5287_contig-100_86,G…
1005	VC_112_0	23	37240.3	6458.18	0.85221	2.09447e-97	2	7.54983	253	253	1	5.47436	4	2	2	Enterobacter~phage~phiEap-2,Escherichia~phage~K1-dep(1),Escherichia~phage~K1-dep(4),Escherichia~phage~K1-ind(2),Escherichia~phage~K1ind1,Escherichia~phage~VB_EcoS-Golestan,Salmonella~phage~BPS11Q3,Salmonella~phage~Ent1,Salmonella~phage~FSL~SP-031,Salmonella~phage~FSL~SP-101,Salmonella~phage~Jersey,Salmonella~phage~LSPA1,Salmonella~phage~MA12,Salmonella~phage~SE2,Salmonella~phage~SETP13,Salmonella…
1006	VC_11300_0	11	517.998	578.115	0.472577	7.55469e-13	1.41421	3.74166	55	55	1	2.4728	1	1	1	GOV_bin_1240_contig-100_6,GOV_bin_1280_contig-100_16,GOV_bin_1510_contig-100_11,GOV_bin_1972_contig-100_9,GOV_bin_2497_contig-100_3,GOV_bin_2838_contig-100_9,GOV_bin_3128_contig-100_14,GOV_bin_6539_contig-100_114,GOV_bin_948_contig-100_8,Tp3_MedSea_SURDCM_contig-100_13618,Tp3_RedSeaArabianUp_SURDCM_contig-100_25225
1007	VC_11301_0	1	0	192.355	0	0	0	0	1	1	1	0	1	1	1	GOV_bin_5899_contig-100_13
1008	VC_11302_0	8	293.351	215.36	0.576656	9.46994e-15	0	2.44949	28	28	1	1.45018	1	1	1	GOV_bin_2606_contig-100_49,GOV_bin_3908_contig-100_142,GOV_bin_5327_contig-100_64,GOV_bin_5492_contig-100_116,GOV_bin_5635_contig-100_134,GOV_bin_5974_contig-100_135,GOV_bin_6564_contig-100_48,GOV_bin_6955_contig-100_50
1009	VC_11303_0	3	8.01822	103.893	0.0716481	0.34844	1	2.82843	3	3	1	2.15806	1	1	1	GOV_bin_5492_contig-100_236,GOV_bin_7100_contig-100_331,GOV_bin_7126_contig-100_14
1010	VC_11304_0	52	12386.2	15094.9	0.450717	9.72899e-231	0	5.65685	1326	1326	1	2.4412	1	1	1	GOV_bin_1783_contig-100_7,GOV_bin_2603_contig-100_2,GOV_bin_3907_contig-100_353,GOV_bin_4404_contig-100_95,GOV_bin_8579_contig-100_3,Tp1_100_DCM_0-0d2_scaffold113997,Tp1_100_DCM_0-0d2_scaffold92231,Tp1_100_SUR_0-0d2_scaffold24827,Tp1_102_MES_0-0d2_scaffold70009,Tp1_109_DCM_0-0d2_scaffold35920,Tp1_109_SUR_0-0d2_scaffold137624,Tp1_109_SUR_0-0d2_scaffold22166,Tp1_109_SUR_0-0d2_scaffold50308,Tp1_111_…
1011	VC_11305_0	2	5.65076	134.816	0.0402286	0.0463319	0	0	1	1	1	0	1	1	1	Tp1_100_SUR_0-0d2_scaffold33777,Tp1_39_DCM_0-0d2_C5123475
1012	VC_11306_0	40	10309	19517.1	0.345636	2.80771e-149	0	5.91608	780	780	1	2.82353	1	1	1	GOV_bin_1783_contig-100_14,GOV_bin_1784_contig-100_203,GOV_bin_1784_contig-100_32,GOV_bin_2603_contig-100_7,GOV_bin_401_contig-100_1,GOV_bin_6230_contig-100_2,Tp1_102_MES_0-0d2_scaffold146383,Tp1_102_MES_0-0d2_scaffold88587,Tp1_102_SUR_0-0d2_scaffold31214,Tp1_109_DCM_0-0d2_scaffold31754,Tp1_109_SUR_0-0d2_scaffold98826,Tp1_111_SUR_0-0d2_scaffold14826,Tp1_124_DCM_0-0d2_scaffold41154,Tp1_124_SUR_0-0…
1013	VC_11307_0	5	127.201	2163.58	0.0555273	9.75918e-05	1	2.44949	10	10	1	1.72142	1	1	1	Tp1_18_DCM_0-0d2_scaffold25596,Tp1_45_SUR_0-0d2_scaffold94507,Tp1_62_SUR_0-0d2_scaffold66394,Tp1_72_DCM_0-0d2_scaffold31756,Tp1_72_DCM_0-0d2_scaffold62020
1014	VC_11309_0	5	399.509	2844.21	0.123164	1.09249e-07	1.73205	4.47214	10	10	1	3.28457	1	1	1	Tp1_111_SUR_0-0d2_scaffold6225,Tp1_123_SUR_0-0d2_scaffold40195,Tp1_125_SUR_0-0d2_C3583209,Tp1_72_MES_0-0d2_C11840335,Tp1_76_DCM_0-0d2_scaffold2650
1015	VC_11311_0	4	47.5356	439.924	0.0975169	4.13197e-05	0	1	6	6	1	0.5	1	1	1	Tp1_25_DCM_0-0d2_scaffold1859,Tp1_25_SUR_0-0d2_scaffold31688,Tp1_72_SUR_0-0d2_C4437516,Tp1_76_DCM_0-0d2_scaffold105425
1016	VC_11316_0	4	34.3675	248.809	0.121364	0.00408831	2.23607	3	6	6	1	2.60154	1	1	1	GOV_bin_3005_contig-100_55,Tp1_109_DCM_0-0d2_C7654680,Tp1_111_SUR_0-0d2_scaffold39995,Tp1_56_SUR_0-0d2_scaffold57505
1017	VC_11317_0	7	140.758	638.115	0.18072	3.04487e-05	2.44949	3.74166	21	21	1	3.14287	1	1	1	GOV_bin_3419_contig-100_7,GOV_bin_6353_contig-100_4,Tp1_25_DCM_0-0d2_scaffold30015,Tp1_32_SUR_0-0d2_scaffold114543,Tp1_76_DCM_0-0d2_scaffold185722,Tp1_76_DCM_0-0d2_scaffold27404,Tp1_82_SUR_0-0d2_scaffold5308
1018	VC_11318_0	4	64.7801	237.97	0.213973	0.000753216	2.23607	3.74166	6	6	1	3.37641	1	1	1	GOV_bin_2912_contig-100_16,GOV_bin_4327_contig-100_1,Tp1_102_MES_0-0d2_scaffold57462,Tp1_82_DCM_0-0d2_scaffold7792
1019	VC_11319_0	8	260.076	656.272	0.283818	2.36832e-12	0	3	28	28	1	1.82313	1	1	1	GOV_bin_1408_contig-100_48,GOV_bin_1970_contig-100_39,GOV_bin_5198_contig-100_25,GOV_bin_7454_contig-100_160,GOV_bin_8562_contig-100_5,Tp1_111_DCM_0-0d2_scaffold112056,Tp1_78_SUR_0-0d2_scaffold33554,Tp2_64_MES_contig-100_8969
1020	VC_11321_0	5	83.9005	1505.33	0.0527932	0.00203233	1.73205	3.74166	10	10	1	2.76613	1	1	1	GOV_bin_3907_contig-100_62,GOV_bin_4404_contig-100_16,Tp1_30_DCM_0-0d2_scaffold17770,Tp1_46_SUR_0-0d2_scaffold90027,Tp1_78_DCM_0-0d2_scaffold59826
1021	VC_11322_0	1	0	11.069	0	0	0	0	1	1	1	0	1	1	1	Tp1_42_SUR_0-0d2_C5869859
1022	VC_11323_0	17	1068.8	1435.09	0.426856	7.11941e-30	0	4.47214	136	136	1	2.47828	1	1	1	GOV_bin_5273_contig-100_0,GOV_bin_7466_contig-100_2,Tp1_100_MES_0-0d2_scaffold44787,Tp1_100_MES_0-0d2_scaffold53342,Tp1_100_MES_0-0d2_scaffold90672,Tp1_102_SUR_0-0d2_scaffold22118,Tp1_111_DCM_0-0d2_scaffold97298,Tp1_25_SUR_0-0d2_scaffold33944,Tp1_32_SUR_0-0d2_scaffold85655,Tp1_64_DCM_0-0d2_scaffold17090,Tp1_64_DCM_0-0d2_scaffold57813,Tp1_72_DCM_0-0d2_scaffold106490,Tp1_78_DCM_0-0d2_scaffold24552,…
1023	VC_11325_0	2	8.92145	54.1411	0.14147	0.213543	1.73205	1.73205	1	1	1	1.73205	1	1	1	Tp1_66_SUR_0-0d2_scaffold140026,Tp1_68_SUR_0-0d2_scaffold100312
1024	VC_11328_0	2	8.95141	46.646	0.161004	0.165449	2	2	1	1	1	2	1	1	1	Tp1_62_SUR_0-0d2_C7507553,Tp1_72_SUR_0-0d2_scaffold91656
1025	VC_11329_0	18	947.267	3536.26	0.211277	6.88915e-07	0	4.12311	153	153	1	1.91886	1	1	1	GOV_bin_1407_contig-100_17,GOV_bin_1953_contig-100_47,GOV_bin_3172_contig-100_61,GOV_bin_3363_contig-100_20,GOV_bin_3907_contig-100_39,GOV_bin_5213_contig-100_186,GOV_bin_5282_contig-100_12,Tp1_102_MES_0-0d2_C4684929,Tp1_102_SUR_0-0d2_scaffold25025,Tp1_18_DCM_0-0d2_scaffold80000,Tp1_22_SUR_0-0d2_scaffold34200,Tp1_30_DCM_0-0d2_scaffold68944,Tp1_58_DCM_0-0d2_scaffold110641,Tp1_62_SUR_0-0d2_scaffold…
1026	VC_11330_0	3	93.8161	1920.49	0.0465748	0.00170864	2.64575	3	3	3	1	2.82473	1	1	1	Tp1_123_DCM_0-0d2_scaffold65897,Tp1_32_SUR_0-0d2_scaffold116259,Tp1_72_SUR_0-0d2_scaffold80553
1027	VC_11331_0	3	18.8939	45.1613	0.294963	0.458202	0	1.41421	3	3	1	0.942809	1	1	1	GOV_bin_4246_contig-100_8,GOV_bin_5799_contig-100_38,Tp1_52_DCM_0-0d2_scaffold107146
1028	VC_11333_0	2	8.44433	122.609	0.0644344	0.13175	2	2	1	1	1	2	1	1	1	Tp1_25_DCM_0-0d2_C4024497,Tp2_25_SUR_contig-100_1558
1029	VC_11334_0	2	3.65076	48.7504	0.0696695	0.5	2	2	1	1	1	2	1	1	1	GOV_bin_221_contig-100_272,Tp1_109_SUR_0-0d2_scaffold85796
1030	VC_11335_0	18	1352.56	737.498	0.64714	3.58269e-32	0	3	153	153	1	1.6806	1	1	1	GOV_bin_1915_contig-100_142,GOV_bin_2480_contig-100_122,GOV_bin_2650_contig-100_6,GOV_bin_3205_contig-100_59,GOV_bin_3614_contig-100_166,GOV_bin_3654_contig-100_49,GOV_bin_4620_contig-100_6,GOV_bin_4620_contig-100_67,GOV_bin_505_contig-100_115,GOV_bin_505_contig-100_117,GOV_bin_5480_contig-100_21,GOV_bin_5845_contig-100_29,GOV_bin_6101_contig-100_126,GOV_bin_6582_contig-100_216,GOV_bin_7865_conti…
1031	VC_11338_0	9	176.937	539.107	0.247104	1.29842e-11	0	2.44949	36	36	1	1.27349	1	1	1	GOV_bin_3860_contig-100_34,GOV_bin_3943_contig-100_27,GOV_bin_5992_contig-100_91,GOV_bin_8419_contig-100_41,GOV_bin_8622_contig-100_181,Tp2_33_SUR_contig-100_866,Tp2_65_DCM_contig-100_1371,Tp2_72_MES_contig-100_7388,Tp2_76_DCM_contig-100_2628
1032	VC_1133_0	2	2.90257	325.986	0.0088254	0.31233	2.64575	2.64575	1	1	1	2.64575	1	1	1	Tp1_32_SUR_0-0d2_scaffold94448,Tp1_46_SUR_0-0d2_scaffold45998
1033	VC_11342_0	2	21.9159	92.3447	0.191806	0.147401	2.44949	2.44949	1	1	1	2.44949	1	1	1	Tp1_33_SUR_0-0d2_scaffold33372,Tp1_34_SUR_0-0d2_C4994471
1034	VC_11343_0	1	0	46.7641	0	0	0	0	1	1	1	0	1	1	1	Tp1_52_SUR_0-0d2_scaffold102432
1035	VC_11347_0	3	21.6697	4.0487	0.842576	0.5	1.41421	2.23607	3	3	1	1.79411	1	1	1	GOV_bin_1840_contig-100_224,GOV_bin_2895_contig-100_12,GOV_bin_2996_contig-100_24
1036	VC_11348_0	2	21.6429	42.7102	0.336315	0.120783	2.23607	2.23607	1	1	1	2.23607	1	1	1	Tp2_31_SUR_contig-100_406,Tp2_32_SUR_contig-100_447
1037	VC_11349_0	2	21.2388	625.427	0.0328435	0.0446059	6.48074	6.48074	1	1	1	6.48074	1	1	1	GOV_bin_1162_contig-100_0,GOV_bin_3199_contig-100_1
1038	VC_1134_0	9	184.257	197.388	0.482797	0.0715491	0	1.73205	36	36	1	1.41858	1	1	1	GOV_bin_1171_contig-100_51,GOV_bin_3781_contig-100_51,GOV_bin_4458_contig-100_57,GOV_bin_4579_contig-100_48,GOV_bin_4674_contig-100_24,GOV_bin_487_contig-100_98,GOV_bin_5502_contig-100_99,GOV_bin_6486_contig-100_104,GOV_bin_8519_contig-100_243
1039	VC_11350_0	1	0	48.2	0	0	0	0	1	1	1	0	1	1	1	Tp1_18_SUR_0-0d2_scaffold37663
1040	VC_11351_0	3	54.764	269.54	0.168866	0.00218102	0	1.41421	3	3	1	0.942809	1	1	1	GOV_bin_6841_contig-100_48,Tp1_65_DCM_0-0d2_scaffold93831,Tp1_68_SUR_0-0d2_C4005142
1041	VC_11352_0	2	17.8205	758.992	0.0229405	0.0850067	4.47214	4.47214	1	1	1	4.47214	1	1	1	GOV_bin_1007_contig-100_100,GOV_bin_1256_contig-100_1
1042	VC_11353_0	62	19443.7	25877.4	0.429021	1.92083e-198	0	10.3441	1891	1876	0.992068	3.90566	1	1	1	GOV_bin_1162_contig-100_1,GOV_bin_1179_contig-100_1,GOV_bin_1179_contig-100_2,GOV_bin_2368_contig-100_1,GOV_bin_2449_contig-100_1,GOV_bin_2594_contig-100_5,GOV_bin_2979_contig-100_0,GOV_bin_3113_contig-100_0,GOV_bin_5082_contig-100_0,GOV_bin_5199_contig-100_13,GOV_bin_5217_contig-100_0,GOV_bin_5887_contig-100_5,GOV_bin_6162_contig-100_0,GOV_bin_7492_contig-100_19,Tp1_100_SUR_0-0d2_scaffold40406,T…
1043	VC_11355_0	2	10.7793	978.016	0.0109015	0.0936055	3.16228	3.16228	1	1	1	3.16228	1	1	1	GOV_bin_1919_contig-100_9,Tp1_41_DCM_0-0d2_scaffold59921
1044	VC_11356_0	5	77.8612	177.218	0.305244	0.00667443	0	1.41421	10	10	1	1.13137	1	1	1	GOV_bin_5943_contig-100_8,GOV_bin_7639_contig-100_80,Tp1_52_DCM_0-0d2_scaffold34045,Tp1_64_SUR_0-0d2_scaffold18733,Tp1_76_SUR_0-0d2_C4883878
1045	VC_11359_0	6	250.654	415.657	0.376182	4.60913e-05	2.44949	5	15	15	1	3.49251	1	1	1	GOV_bin_5082_contig-100_34,Tp1_100_SUR_0-0d2_scaffold74300,Tp1_109_DCM_0-0d2_scaffold47777,Tp1_109_SUR_0-0d2_scaffold99487,Tp1_111_SUR_0-0d2_scaffold70318,Tp1_124_SUR_0-0d2_scaffold98330
1046	VC_1135_0	2	3.65076	47.8854	0.0708388	0.0867209	2	2	1	1	1	2	1	1	1	Tp1_38_SUR_0-0d2_scaffold34238,Tp3_Indian_SURDCM_contig-100_3496
1047	VC_11360_0	7	281.674	1043.83	0.212504	7.7916e-07	2.82843	5	21	21	1	4.02774	1	1	1	GOV_bin_3373_contig-100_24,GOV_bin_3680_contig-100_2,GOV_bin_3932_contig-100_1,Tp1_100_SUR_0-0d2_scaffold57193,Tp1_124_SUR_0-0d2_scaffold22878,Tp2_68_SUR_contig-100_2099,Tp2_85_MES_contig-100_129
1048	VC_11361_0	3	160.33	765.809	0.173116	0.00182934	2.44949	3	3	3	1	2.8165	1	1	1	Tp1_52_SUR_0-0d2_scaffold1996,Tp1_56_SUR_0-0d2_scaffold96040,Tp1_72_SUR_0-0d2_scaffold110890
1049	VC_11365_0	9	531.054	287.759	0.648566	2.19215e-17	0	1.73205	36	36	1	1.18954	1	1	1	GOV_bin_3041_contig-100_21,GOV_bin_5813_contig-100_10,GOV_bin_6101_contig-100_56,GOV_bin_6729_contig-100_21,GOV_bin_7858_contig-100_3,GOV_bin_92_contig-100_145,Tp1_68_DCM_0-0d2_scaffold42206,Tp1_78_SUR_0-0d2_scaffold1126,Tp1_78_SUR_0-0d2_scaffold99003
1050	VC_11366_0	7	243.883	762.684	0.242292	8.97435e-10	1.41421	3.16228	21	21	1	2.31538	1	1	1	GOV_bin_3458_contig-100_9,GOV_bin_4689_contig-100_1,GOV_bin_4871_contig-100_1,GOV_bin_502_contig-100_2,GOV_bin_5336_contig-100_12,GOV_bin_5402_contig-100_2,Tp1_64_SUR_0-0d2_scaffold108843
1051	VC_11368_0	26	2346.53	1944.91	0.546794	4.0023e-18	0	2.82843	325	325	1	1.14384	1	1	1	GOV_bin_1179_contig-100_29,GOV_bin_1338_contig-100_30,GOV_bin_1836_contig-100_40,GOV_bin_230_contig-100_10,GOV_bin_4534_contig-100_45,GOV_bin_5630_contig-100_46,GOV_bin_8596_contig-100_695,Tp1_100_SUR_0-0d2_scaffold55083,Tp1_102_DCM_0-0d2_scaffold104394,Tp1_102_DCM_0-0d2_scaffold139328,Tp1_102_DCM_0-0d2_scaffold20392,Tp1_102_SUR_0-0d2_scaffold24241,Tp1_22_SUR_0-0d2_C3777308,Tp1_22_SUR_0-0d2_C3784…
1052	VC_11369_0	2	8.92145	61.9239	0.125928	0.0737507	1	1	1	1	1	1	1	1	1	GOV_bin_3041_contig-100_125,Tp2_22_SUR_contig-100_2690
1053	VC_1136_0	3	41.3556	32.8747	0.557125	0.00811502	4.47214	6	3	3	1	5.31645	1	1	1	Contig_295,Contig_542829,k141_1190037_length_21569_cov_21.0000
1054	VC_11370_0	2	7.66138	227.359	0.0325988	0.0858619	2.82843	2.82843	1	1	1	2.82843	1	1	1	GOV_bin_3287_contig-100_5,Tp1_56_SUR_0-0d2_scaffold170626
1055	VC_11371_0	5	470.993	2672.74	0.14982	7.46042e-08	1.41421	5.56776	10	10	1	4.71664	1	1	1	GOV_bin_2366_contig-100_0,GOV_bin_4456_contig-100_0,GOV_bin_4501_contig-100_1,Tp1_100_MES_0-0d2_scaffold83512,Tp1_23_DCM_0-0d2_scaffold33219
1056	VC_11372_0	3	11.0477	151.971	0.0677692	0.0216969	1	2.44949	3	3	1	1.89519	1	1	1	GOV_bin_4318_contig-100_26,Tp1_109_DCM_0-0d2_scaffold17994,Tp3_Pacific_MES_contig-100_19272
1057	VC_11373_0	18	2348.49	3026.23	0.436951	9.19292e-43	0	4	153	153	1	2.11553	1	1	1	GOV_bin_1166_contig-100_4,GOV_bin_1179_contig-100_15,GOV_bin_2451_contig-100_21,GOV_bin_2843_contig-100_25,GOV_bin_3778_contig-100_19,GOV_bin_4456_contig-100_4,GOV_bin_4501_contig-100_126,GOV_bin_5095_contig-100_179,Tp1_102_DCM_0-0d2_scaffold31381,Tp1_102_SUR_0-0d2_scaffold26151,Tp1_22_SUR_0-0d2_scaffold72067,Tp1_23_DCM_0-0d2_scaffold35351,Tp1_33_SUR_0-0d2_scaffold19353,Tp1_39_DCM_0-0d2_scaffold1…
1058	VC_11374_0	6	144.092	256.131	0.36003	0.0023972	0	2.44949	15	15	1	1.63183	1	1	1	Tp1_102_DCM_0-0d2_scaffold10536,Tp1_122_SUR_0-0d2_C4621619,Tp1_38_SUR_0-0d2_C4813449,Tp1_39_DCM_0-0d2_C5128889,Tp1_39_SUR_0-0d2_scaffold47143,Tp1_45_SUR_0-0d2_scaffold78429
1059	VC_11375_0	4	28.486	236.71	0.107415	0.00246678	0	1	6	6	1	0.5	1	1	1	Tp1_102_DCM_0-0d2_scaffold3044,Tp1_39_SUR_0-0d2_C6385784,Tp1_48_SUR_0-0d2_scaffold74400,Tp1_62_SUR_0-0d2_scaffold61912
1060	VC_11377_0	2	4.0487	58.9944	0.0642211	0.123231	1.73205	1.73205	1	1	1	1.73205	1	1	1	Tp2_100_MES_contig-100_3785,Tp2_22_SUR_contig-100_3200
1061	VC_11378_0	14	1809.18	3980.67	0.312474	6.38583e-34	1	6.245	91	91	1	3.73745	1	1	1	GOV_bin_1579_contig-100_10,GOV_bin_202_contig-100_0,GOV_bin_295_contig-100_27,GOV_bin_4336_contig-100_31,GOV_bin_4787_contig-100_0,GOV_bin_4927_contig-100_18,GOV_bin_4968_contig-100_8,GOV_bin_5438_contig-100_0,Tp1_102_DCM_0-0d2_scaffold42452,Tp1_102_DCM_0-0d2_scaffold62476,Tp1_39_DCM_0-0d2_scaffold17044,Tp1_42_DCM_0-0d2_C6781317,Tp1_56_SUR_0-0d2_scaffold144388,Tp1_72_DCM_0-0d2_scaffold58445
1062	VC_11379_0	3	46.3791	539.126	0.0792121	0.00347525	2.44949	3.31662	3	3	1	2.92204	1	1	1	GOV_bin_2746_contig-100_10,GOV_bin_3724_contig-100_1,Tp1_125_DCM_0-0d2_scaffold2745
1063	VC_1137_0	7	107.323	114.692	0.483406	0.00612144	2.23607	4.12311	21	21	1	3.19317	1	1	1	Contig_132568,Contig_420879,Contig_425799,Contig_547390,GOV_bin_7598_contig-100_30,QGNH01001611.1,QGNH01001751.1
1064	VC_11380_0	2	2.72648	18.9565	0.125743	0.397649	2.23607	2.23607	1	1	1	2.23607	1	1	1	GOV_bin_3162_contig-100_7,GOV_bin_5803_contig-100_119
1065	VC_11384_0	12	1289.18	1650.3	0.438575	4.31672e-22	0	3.60555	66	66	1	2.18448	1	1	1	GOV_bin_302_contig-100_23,GOV_bin_3459_contig-100_234,GOV_bin_4947_contig-100_3,GOV_bin_5213_contig-100_7,GOV_bin_5858_contig-100_45,GOV_bin_8402_contig-100_51,Tp1_100_DCM_0-0d2_scaffold117763,Tp1_102_DCM_0-0d2_scaffold97184,Tp1_137_SUR_0-0d2_C3269729,Tp1_62_SUR_0-0d2_scaffold29937,Tp1_65_SUR_0-0d2_C5689786,Tp1_66_SUR_0-0d2_scaffold53742
1066	VC_11385_0	2	5.0487	38.3295	0.116388	0.0678891	0	0	1	1	1	0	1	1	1	GOV_bin_1166_contig-100_103,Tp1_100_DCM_0-0d2_scaffold115439
1067	VC_11386_0	11	319.833	335.67	0.48792	0.00835071	0	2.23607	55	55	1	1.01134	1	1	1	GOV_bin_302_contig-100_43,GOV_bin_4078_contig-100_33,GOV_bin_4947_contig-100_8,GOV_bin_5384_contig-100_84,GOV_bin_6101_contig-100_54,GOV_bin_973_contig-100_34,Tp1_100_SUR_0-0d2_scaffold25744,Tp1_111_DCM_0-0d2_scaffold112497,Tp1_111_SUR_0-0d2_scaffold67329,Tp1_48_SUR_0-0d2_scaffold84690,Tp1_62_SUR_0-0d2_scaffold151009
1068	VC_11388_0	3	3.30051	375.106	0.00872214	0.343874	2.23607	3.60555	3	3	1	3.0013	1	1	1	GOV_bin_5770_contig-100_194,GOV_bin_8256_contig-100_252,Tp1_38_SUR_0-0d2_scaffold91376
1069	VC_1138_0	5	156.594	689.394	0.185102	0.000606834	1	6.32456	10	10	1	4.00557	1	1	1	GOV_bin_1129_contig-100_17,GOV_bin_4415_contig-100_0,GOV_bin_4613_contig-100_2,Tp2_68_MES_contig-100_1276,Tp3_Pacific_MES_contig-100_14
1070	VC_11392_0	4	32.7206	256.112	0.113285	0.07399	2	2.64575	6	6	1	2.22566	1	1	1	Tp1_38_DCM_0-0d2_C4652035,Tp1_38_SUR_0-0d2_scaffold80323,Tp1_52_SUR_0-0d2_scaffold59185,Tp1_65_DCM_0-0d2_scaffold94000
1071	VC_11393_0	1	0	100.77	0	0	0	0	1	1	1	0	1	1	1	Tp1_62_SUR_0-0d2_scaffold31322
1072	VC_11394_0	15	1011.2	1233.84	0.450416	1.95403e-25	0	2.23607	105	105	1	0.792704	1	1	1	GOV_bin_1166_contig-100_11,GOV_bin_1836_contig-100_23,GOV_bin_230_contig-100_0,GOV_bin_2451_contig-100_19,GOV_bin_4456_contig-100_54,GOV_bin_4834_contig-100_31,GOV_bin_5131_contig-100_148,GOV_bin_531_contig-100_8,GOV_bin_977_contig-100_83,Tp1_100_MES_0-0d2_scaffold19216,Tp1_25_DCM_0-0d2_scaffold95714,Tp1_38_SUR_0-0d2_C4804195,Tp1_39_SUR_0-0d2_scaffold117824,Tp1_72_SUR_0-0d2_scaffold107164,Tp2_45_…
1073	VC_11396_0	2	5.0487	62.1492	0.0751318	0.0587313	1	1	1	1	1	1	1	1	1	GOV_bin_2571_contig-100_3,GOV_bin_3287_contig-100_72
1074	VC_11398_0	2	16.7032	0	1	0	2	2	1	1	1	2	1	1	1	GOV_bin_1166_contig-100_113,GOV_bin_627_contig-100_124
1075	VC_11400_0	2	12.7749	251.91	0.0482647	0.0515519	1.41421	1.41421	1	1	1	1.41421	1	1	1	GOV_bin_7268_contig-100_48,Tp1_109_DCM_0-0d2_C7652116
1076	VC_11407_0	3	23.3157	20.1333	0.536622	0.122639	2	2.44949	3	3	1	2.29966	1	1	1	GOV_bin_1166_contig-100_12,GOV_bin_4205_contig-100_2,GOV_bin_7323_contig-100_10
1077	VC_11409_0	3	12.5173	3.03923	0.804633	0.0693203	0	2.44949	3	3	1	1.63299	1	1	1	GOV_bin_5766_contig-100_257,Tp2_123_DCM_contig-100_3097,k141_100076_length_10501_cov_42.3486
1078	VC_11411_0	21	1090.26	2628.25	0.293199	9.13302e-64	0	2.23607	210	210	1	0.504184	1	1	1	GOV_bin_1166_contig-100_126,GOV_bin_4204_contig-100_15,GOV_bin_4489_contig-100_76,GOV_bin_5206_contig-100_16,GOV_bin_6102_contig-100_4,GOV_bin_8519_contig-100_277,Tp1_102_DCM_0-0d2_scaffold108517,Tp1_137_SUR_0-0d2_C3268271,Tp1_22_SUR_0-0d2_scaffold145591,Tp1_25_SUR_0-0d2_scaffold111379,Tp1_25_SUR_0-0d2_scaffold92506,Tp1_38_SUR_0-0d2_scaffold91594,Tp1_62_SUR_0-0d2_scaffold146664,Tp1_65_SUR_0-0d2_C…
1079	VC_11413_0	3	28.0192	175.803	0.137468	0.189957	1.73205	2.44949	3	3	1	2.1392	1	1	1	GOV_bin_5393_contig-100_10,Tp1_102_DCM_0-0d2_scaffold17126,Tp1_52_SUR_0-0d2_scaffold119037
1080	VC_11414_0	28	3051.35	2300.43	0.570156	5.63514e-47	0	2.23607	378	378	1	1.20661	1	1	1	GOV_bin_1529_contig-100_23,GOV_bin_1743_contig-100_494,GOV_bin_3079_contig-100_35,GOV_bin_3688_contig-100_27,GOV_bin_51206_contig-100_22,GOV_bin_51207_contig-100_6,GOV_bin_5197_contig-100_2,GOV_bin_5197_contig-100_3,GOV_bin_5583_contig-100_47,GOV_bin_5644_contig-100_37,GOV_bin_6098_contig-100_42,GOV_bin_772_contig-100_32,GOV_bin_867_contig-100_4,Tp1_100_SUR_0-0d2_scaffold67974,Tp1_111_DCM_0-0d2_s…
1081	VC_11415_0	1	0	44.1134	0	0	0	0	1	1	1	0	1	1	1	Tp1_34_DCM_0-0d2_scaffold15323
1082	VC_11416_0	5	58.6415	533.092	0.0991012	0.0519132	0	2	10	10	1	1.57566	1	1	1	GOV_bin_6272_contig-100_33,GOV_bin_6558_contig-100_60,Tp1_22_SUR_0-0d2_scaffold159000,Tp1_65_SUR_0-0d2_C5674557,Tp3_MedSea_SURDCM_contig-100_11699
1083	VC_11417_0	8	447.127	4010.21	0.100313	8.80689e-11	1.41421	3.87298	28	28	1	2.65023	1	1	1	GOV_bin_3459_contig-100_56,GOV_bin_56433_contig-100_28,GOV_bin_8627_contig-100_3,GOV_bin_881_contig-100_1,Tp1_109_DCM_0-0d2_C7655668,Tp1_111_MES_0-0d2_scaffold14290,Tp1_41_DCM_0-0d2_C8273329,Tp1_72_DCM_0-0d2_scaffold109477
1084	VC_11418_0	6	82.0994	562.945	0.127277	0.00683612	1	4.24264	15	15	1	2.90777	1	1	1	GOV_bin_1606_contig-100_8,GOV_bin_7017_contig-100_195,Tp1_100_DCM_0-0d2_scaffold44673,Tp1_22_SUR_0-0d2_scaffold79049,Tp1_41_DCM_0-0d2_C8273245,Tp1_72_DCM_0-0d2_scaffold109854
1085	VC_11419_0	2	5.65076	0	1	0	0	0	1	1	1	0	1	1	1	GOV_bin_1166_contig-100_127,GOV_bin_3003_contig-100_189
1086	VC_1141_0	47	10784	6234.48	0.633663	1.12913e-92	1	6.85565	1081	1081	1	3.4796	1	1	1	GOV_bin_1410_contig-100_5,GOV_bin_1608_contig-100_2,GOV_bin_1661_contig-100_13,GOV_bin_1664_contig-100_13,GOV_bin_1714_contig-100_8,GOV_bin_1746_contig-100_17,GOV_bin_1986_contig-100_0,GOV_bin_2203_contig-100_0,GOV_bin_2258_contig-100_3,GOV_bin_2496_contig-100_7,GOV_bin_2816_contig-100_5,GOV_bin_2848_contig-100_5,GOV_bin_3006_contig-100_1,GOV_bin_3222_contig-100_20,GOV_bin_3236_contig-100_3,GOV_b…
1087	VC_11420_0	6	200.641	3742.74	0.0508804	0.00241106	2.44949	4.12311	15	15	1	3.25121	1	1	1	GOV_bin_4362_contig-100_0,Tp1_102_SUR_0-0d2_scaffold71487,Tp1_23_DCM_0-0d2_scaffold58644,Tp1_30_DCM_0-0d2_scaffold75429,Tp1_42_DCM_0-0d2_C6780507,Tp1_76_DCM_0-0d2_scaffold731
1088	VC_11421_0	1	0	281.456	0	0	0	0	1	1	1	0	1	1	1	GOV_bin_4012_contig-100_5
1089	VC_11424_0	3	22.7667	396.164	0.0543446	0.00836355	1	2	3	3	1	1.57735	1	1	1	Tp1_48_SUR_0-0d2_scaffold85442,Tp1_52_DCM_0-0d2_scaffold34894,Tp1_65_SUR_0-0d2_C5683546
1090	VC_11425_0	1	0	189.925	0	0	0	0	1	1	1	0	1	1	1	GOV_bin_3596_contig-100_37
1091	VC_11427_0	2	9.62042	0	1	0	1	1	1	1	1	1	1	1	1	GOV_bin_1166_contig-100_139,GOV_bin_1166_contig-100_56
1092	VC_11428_0	11	315.251	201.732	0.60979	2.9663e-05	0	1.73205	55	55	1	1.16521	1	1	1	GOV_bin_2743_contig-100_174,GOV_bin_2841_contig-100_151,GOV_bin_3459_contig-100_145,GOV_bin_4190_contig-100_11,GOV_bin_5082_contig-100_90,GOV_bin_5128_contig-100_22,GOV_bin_5324_contig-100_100,GOV_bin_971_contig-100_8,Tp1_36_SUR_0-0d2_scaffold53383,Tp1_46_SUR_0-0d2_scaffold27703,Tp3_RedSeaArabianUp_SURDCM_contig-100_22106
1093	VC_11430_0	2	14.6728	119.233	0.109576	0.0654497	3.60555	3.60555	1	1	1	3.60555	1	1	1	GOV_bin_1166_contig-100_16,GOV_bin_4456_contig-100_6
1094	VC_11432_0	4	232.752	244.997	0.487185	3.81214e-05	1.41421	2.23607	6	6	1	1.80774	1	1	1	GOV_bin_2907_contig-100_57,Tp1_102_DCM_0-0d2_scaffold132038,Tp1_23_DCM_0-0d2_scaffold60307,Tp1_38_SUR_0-0d2_scaffold15164
1095	VC_11433_0	2	7.70838	97.4212	0.0733226	0.192224	2.44949	2.44949	1	1	1	2.44949	1	1	1	GOV_bin_3943_contig-100_76,Tp1_100_SUR_0-0d2_scaffold18038
1096	VC_11434_0	5	137.229	218.968	0.385262	6.66072e-05	2.23607	4.12311	10	10	1	3.15633	1	1	1	GOV_bin_5328_contig-100_13,Tp1_124_DCM_0-0d2_scaffold40727,Tp1_41_DCM_0-0d2_scaffold57677,Tp1_52_DCM_0-0d2_scaffold57448,Tp1_72_MES_0-0d2_C11835393
1097	VC_11436_0	1	0	642.596	0	0	0	0	1	1	1	0	1	1	1	GOV_bin_1200_contig-100_0
1098	VC_11437_0	3	37.4868	75.0267	0.333176	0.0297505	2	3	3	3	1	2.54858	1	1	1	GOV_bin_1322_contig-100_87,GOV_bin_5374_contig-100_142,GOV_bin_5671_contig-100_227
1099	VC_11438_0	2	2.96952	12.2003	0.195752	0.5	2.44949	2.44949	1	1	1	2.44949	1	1	1	GOV_bin_4855_contig-100_160,GOV_bin_5374_contig-100_57
1100	VC_11439_0	2	6.62	2.95406	0.691452	0.270146	2	2	1	1	1	2	1	1	1	GOV_bin_1166_contig-100_152,Tp3_RedSeaArabianUp_SURDCM_contig-100_843
1101	VC_1143_0	31	4439.61	5009.73	0.469832	6.38391e-61	0	6.08276	465	465	1	3.32104	1	1	1	Contig_1064903,Contig_368024,Contig_370846,Contig_56628,GOV_bin_1419_contig-100_66,GOV_bin_1420_contig-100_2,GOV_bin_184_contig-100_9,GOV_bin_2853_contig-100_18,GOV_bin_3325_contig-100_293,GOV_bin_4545_contig-100_1,GOV_bin_4888_contig-100_134,GOV_bin_5950_contig-100_19,GOV_bin_7782_contig-100_1,GOV_bin_7857_contig-100_0,Tp1_102_DCM_0-0d2_scaffold763,Tp1_109_SUR_0-0d2_scaffold59491,Tp1_111_SUR_0-0…
1102	VC_11442_0	3	13.4446	17.8662	0.429392	0.211102	2.23607	2.64575	3	3	1	2.44377	1	1	1	GOV_bin_1281_contig-100_17,GOV_bin_4564_contig-100_119,GOV_bin_6432_contig-100_138
1103	VC_11443_0	1	0	16.8629	0	0	0	0	1	1	1	0	1	1	1	Tp1_39_SUR_0-0d2_scaffold13909
1104	VC_11444_0	2	16.9665	5.20463	0.765252	0.185547	1.73205	1.73205	1	1	1	1.73205	1	1	1	GOV_bin_4456_contig-100_16,GOV_bin_6377_contig-100_24
1105	VC_11445_0	2	5.0487	18.9907	0.210018	0.341546	1	1	1	1	1	1	1	1	1	GOV_bin_1166_contig-100_165,GOV_bin_2623_contig-100_57
1106	VC_11446_0	2	4.0487	7.69946	0.344624	0.5	0	0	1	1	1	0	1	1	1	GOV_bin_4175_contig-100_27,GOV_bin_864_contig-100_52
1107	VC_11447_0	2	9.39857	60.5122	0.134437	0.138329	1.41421	1.41421	1	1	1	1.41421	1	1	1	GOV_bin_5483_contig-100_26,Tp1_62_SUR_0-0d2_scaffold149620
1108	VC_11448_0	2	10.0975	53.8403	0.157928	0.0610324	1	1	1	1	1	1	1	1	1	GOV_bin_4600_contig-100_165,GOV_bin_4600_contig-100_166
1109	VC_11449_0	1	0	11.824	0	0	0	0	1	1	1	0	1	1	1	GOV_bin_4501_contig-100_173
1110	VC_1144_0	5	255.261	226.813	0.529506	0.000516385	2.44949	5.47723	10	10	1	3.95844	1	1	1	GOV_bin_1419_contig-100_11,GOV_bin_3285_contig-100_13,GOV_bin_5950_contig-100_4,GOV_bin_5950_contig-100_8,Tp1_100_DCM_0-0d2_scaffold114487
1111	VC_11451_0	6	139.152	37.1416	0.78932	0.00275379	0	3.16228	15	15	1	2.08576	1	1	1	GOV_bin_1166_contig-100_176,GOV_bin_5881_contig-100_205,GOV_bin_61092_contig-100_76,GOV_bin_6188_contig-100_129,Tp1_100_SUR_0-0d2_scaffold34409,Tp1_41_DCM_0-0d2_C8276357
1112	VC_11452_0	5	45.3776	16.4284	0.734193	0.0740628	1.41421	2.64575	10	10	1	2.02323	1	1	1	GOV_bin_4835_contig-100_133,GOV_bin_5374_contig-100_161,GOV_bin_627_contig-100_231,GOV_bin_7768_contig-100_21,Tp2_102_DCM_contig-100_358
1113	VC_11453_0	6	120.939	66.4882	0.645258	0.000457493	2	4.79583	15	15	1	3.47354	1	1	1	GOV_bin_1166_contig-100_18,GOV_bin_3549_contig-100_25,GOV_bin_4205_contig-100_1,GOV_bin_4555_contig-100_13,GOV_bin_7323_contig-100_1,GOV_bin_8052_contig-100_10
1114	VC_11454_0	13	1879.12	3160.5	0.37287	1.43795e-36	1.41421	4.58258	78	78	1	3.28414	1	1	1	GOV_bin_2461_contig-100_0,GOV_bin_2508_contig-100_2,GOV_bin_2523_contig-100_1,GOV_bin_3401_contig-100_0,GOV_bin_3734_contig-100_0,GOV_bin_3749_contig-100_0,GOV_bin_4264_contig-100_5,GOV_bin_4765_contig-100_0,GOV_bin_5269_contig-100_5,GOV_bin_5280_contig-100_1,GOV_bin_6072_contig-100_10,GOV_bin_6166_contig-100_1,Tp3_SouthAtlantic_SURDCM_contig-100_27
1115	VC_11455_0	9	207.266	303.71	0.405628	1.71061e-05	0	2.23607	36	36	1	1.42359	1	1	1	GOV_bin_1166_contig-100_183,GOV_bin_3239_contig-100_53,GOV_bin_5201_contig-100_25,GOV_bin_7035_contig-100_18,Tp1_137_SUR_0-0d2_C3269049,Tp1_22_SUR_0-0d2_scaffold110427,Tp1_82_SUR_0-0d2_scaffold52611,Tp2_109_SUR_contig-100_4140,Tp2_25_SUR_contig-100_922
1116	VC_11456_0	2	8.47429	59.7139	0.124278	0.0605707	1	1	1	1	1	1	1	1	1	GOV_bin_3465_contig-100_10,GOV_bin_3734_contig-100_6
1117	VC_1145_0	3	72.1161	239.84	0.231174	0.0035744	0	2	3	3	1	1.33333	1	1	1	GOV_bin_2534_contig-100_57,GOV_bin_8622_contig-100_219,GOV_bin_8622_contig-100_83
1118	VC_11460_0	25	3108.43	1125.77	0.734124	1.6339e-62	0	3	300	300	1	1.56972	1	1	1	GOV_bin_1166_contig-100_195,GOV_bin_2650_contig-100_180,GOV_bin_4474_contig-100_33,GOV_bin_4527_contig-100_8,GOV_bin_4835_contig-100_79,GOV_bin_4841_contig-100_138,GOV_bin_51451_contig-100_90,GOV_bin_5189_contig-100_11,GOV_bin_5384_contig-100_228,GOV_bin_5448_contig-100_92,GOV_bin_5498_contig-100_32,GOV_bin_5803_contig-100_27,GOV_bin_5811_contig-100_169,GOV_bin_6101_contig-100_10,GOV_bin_6184_con…
1119	VC_11461_0	2	3.74767	32.7818	0.102593	0.314474	1.73205	1.73205	1	1	1	1.73205	1	1	1	GOV_bin_2161_contig-100_113,GOV_bin_5583_contig-100_46
1120	VC_11462_0	8	189.499	587.826	0.243784	6.72713e-05	1	2.82843	28	28	1	1.93027	1	1	1	GOV_bin_1166_contig-100_189,GOV_bin_3674_contig-100_277,GOV_bin_4153_contig-100_14,GOV_bin_5189_contig-100_130,GOV_bin_6101_contig-100_144,GOV_bin_8088_contig-100_88,Tp2_67_SUR_contig-100_1310,Tp3_EafricaIndianSub_SURDCM_contig-100_10720
1121	VC_11463_0	3	22.8174	379.01	0.056784	0.365385	1.73205	3.16228	3	3	1	2.51336	1	1	1	GOV_bin_3413_contig-100_6,GOV_bin_4489_contig-100_55,GOV_bin_8338_contig-100_31
1122	VC_11464_0	1	0	327.786	0	0	0	0	1	1	1	0	1	1	1	GOV_bin_6317_contig-100_1
1123	VC_11465_0	4	31.8508	39.2506	0.447964	0.0270584	2	3.16228	6	6	1	2.79412	1	1	1	GOV_bin_4026_contig-100_178,GOV_bin_638_contig-100_15,Tp1_124_SUR_0-0d2_scaffold38298,Tp1_36_DCM_0-0d2_scaffold82354
1124	VC_11466_0	3	14.9523	85.2464	0.149226	0.0129812	0	1	3	3	1	0.666667	1	1	1	GOV_bin_1544_contig-100_130,GOV_bin_8245_contig-100_120,Tp1_102_DCM_0-0d2_scaffold112185
1125	VC_11468_0	6	93.891	1062.67	0.0811813	0.0129084	2.64575	3.74166	15	15	1	3.37249	1	1	1	GOV_bin_5494_contig-100_9,GOV_bin_5567_contig-100_26,GOV_bin_6175_contig-100_9,GOV_bin_8013_contig-100_27,GOV_bin_8026_contig-100_17,Tp1_18_DCM_0-0d2_C3043532
1126	VC_11469_0	3	15.1493	83.9121	0.152928	0.0185633	2.44949	2.82843	3	3	1	2.70211	1	1	1	GOV_bin_1512_contig-100_7,GOV_bin_2626_contig-100_15,GOV_bin_482_contig-100_63
1127	VC_1146_0	4	46.7647	692.679	0.063243	0.068344	1.41421	3	6	6	1	2.28429	1	1	1	GOV_bin_2366_contig-100_148,GOV_bin_8622_contig-100_246,Tp1_137_SUR_0-0d2_C3271451,Tp1_38_DCM_0-0d2_scaffold5064
1128	VC_11470_0	2	6.92582	60.5695	0.102612	0.130053	2.82843	2.82843	1	1	1	2.82843	1	1	1	GOV_bin_4950_contig-100_83,Tp1_124_SUR_0-0d2_scaffold20597
1129	VC_11472_0	10	263.709	274.921	0.489592	2.02319e-06	1.73205	3.4641	45	45	1	2.59691	1	1	1	GOV_bin_245_contig-100_62,GOV_bin_3349_contig-100_270,GOV_bin_3754_contig-100_200,GOV_bin_5810_contig-100_78,GOV_bin_634_contig-100_36,Tp1_109_SUR_0-0d2_scaffold103149,Tp1_109_SUR_0-0d2_scaffold48328,Tp1_137_SUR_0-0d2_C3269351,Tp1_39_SUR_0-0d2_C6391370,Tp1_56_SUR_0-0d2_scaffold104868
1130	VC_11474_0	2	14.0972	378.461	0.035911	0.0472107	1.73205	1.73205	1	1	1	1.73205	1	1	1	GOV_bin_4897_contig-100_20,Tp2_31_SUR_contig-100_4261
1131	VC_11476_0	2	9.25244	23.1171	0.285838	0.361837	1.41421	1.41421	1	1	1	1.41421	1	1	1	GOV_bin_3883_contig-100_8,GOV_bin_4936_contig-100_9
1132	VC_11477_0	2	4.44664	4.0487	0.523421	0.5	1.41421	1.41421	1	1	1	1.41421	1	1	1	GOV_bin_1166_contig-100_219,GOV_bin_5833_contig-100_841
1133	VC_11478_0	4	69.4392	34.91	0.66545	0.0280133	2.44949	3.31662	6	6	1	2.92275	1	1	1	GOV_bin_5074_contig-100_44,GOV_bin_8052_contig-100_18,GOV_bin_8172_contig-100_25,Tp1_67_SUR_0-0d2_scaffold55321
1134	VC_11479_0	4	25.486	25.9153	0.495824	0.00711866	0	1.41421	6	6	1	0.707107	1	1	1	GOV_bin_1166_contig-100_23,Tp2_111_MES_contig-100_1502,k141_1058926_length_14018_cov_19.3780,k141_53287_length_14646_cov_32.3533
1135	VC_1147_0	7	103.39	671.061	0.133502	6.10291e-09	0	1.73205	21	21	1	1.14741	1	1	1	GOV_bin_2896_contig-100_274,GOV_bin_3999_contig-100_194,GOV_bin_4846_contig-100_37,GOV_bin_769_contig-100_75,Tp1_111_DCM_0-0d2_scaffold97893,Tp1_124_DCM_0-0d2_scaffold40433,Tp1_31_SUR_0-0d2_scaffold156145
1136	VC_11480_0	7	106.079	169.85	0.384443	2.59431e-06	0	1.41421	21	21	1	1.27953	1	1	1	GOV_bin_1166_contig-100_27,GOV_bin_1221_contig-100_76,GOV_bin_362_contig-100_8,GOV_bin_5101_contig-100_45,GOV_bin_8171_contig-100_28,Tp1_123_DCM_0-0d2_scaffold103360,Tp1_123_DCM_0-0d2_scaffold151809
1137	VC_11481_0	14	457.279	811.309	0.360463	0.000512501	0	2.64575	91	91	1	1.85476	1	1	1	GOV_bin_1296_contig-100_10,GOV_bin_1324_contig-100_20,GOV_bin_2158_contig-100_35,GOV_bin_2834_contig-100_15,GOV_bin_7461_contig-100_121,GOV_bin_771_contig-100_141,Tp1_102_SUR_0-0d2_scaffold70511,Tp1_102_SUR_0-0d2_scaffold74273,Tp1_23_DCM_0-0d2_scaffold60008,Tp1_30_DCM_0-0d2_scaffold7628,Tp1_31_SUR_0-0d2_scaffold181711,Tp1_32_SUR_0-0d2_scaffold144981,Tp1_41_SUR_0-0d2_scaffold31139,Tp1_64_DCM_0-0d2…
1138	VC_11482_0	1	0	5.0487	0	0	0	0	1	1	1	0	1	1	1	Tp1_109_DCM_0-0d2_C7638044
1139	VC_11483_0	2	5.0487	7.20308	0.412079	0.270146	0	0	1	1	1	0	1	1	1	GOV_bin_4268_contig-100_22,Tp3_EafricaIndianSub_SURDCM_contig-100_5817
1140	VC_11484_0	2	5.65076	9.30151	0.37792	0.23975	0	0	1	1	1	0	1	1	1	GOV_bin_5046_contig-100_423,Tp1_76_SUR_0-0d2_scaffold102483
1141	VC_11487_0	23	1988.2	1579.72	0.557243	1.3614e-41	0	5.74456	253	253	1	3.01576	1	1	1	GOV_bin_1166_contig-100_28,GOV_bin_2276_contig-100_11,GOV_bin_3816_contig-100_0,GOV_bin_3846_contig-100_2,GOV_bin_4530_contig-100_9,GOV_bin_4843_contig-100_19,GOV_bin_4942_contig-100_25,GOV_bin_5046_contig-100_11,GOV_bin_5308_contig-100_131,GOV_bin_5332_contig-100_33,GOV_bin_5597_contig-100_3,GOV_bin_5624_contig-100_10,GOV_bin_6409_contig-100_49,GOV_bin_706_contig-100_11,GOV_bin_706_contig-100_45…
1142	VC_11488_0	14	458.447	592.729	0.436128	5.44594e-10	0	3.4641	91	91	1	1.84405	1	1	1	GOV_bin_1473_contig-100_43,GOV_bin_2284_contig-100_11,GOV_bin_3344_contig-100_4,GOV_bin_3614_contig-100_19,GOV_bin_3913_contig-100_13,GOV_bin_4365_contig-100_6,GOV_bin_4373_contig-100_144,GOV_bin_4642_contig-100_24,GOV_bin_4942_contig-100_587,GOV_bin_5332_contig-100_16,GOV_bin_6409_contig-100_212,GOV_bin_6558_contig-100_33,GOV_bin_8627_contig-100_9,Tp2_66_SUR_contig-100_2377
1143	VC_11489_0	3	11.8971	14.7481	0.446502	0.0259718	2.64575	3	3	3	1	2.82473	1	1	1	GOV_bin_2896_contig-100_23,GOV_bin_51452_contig-100_30,Tp1_38_DCM_0-0d2_scaffold109195
1144	VC_11490_0	2	28.8458	14.1754	0.670501	0.120783	3	3	1	1	1	3	1	1	1	GOV_bin_1166_contig-100_3,GOV_bin_5586_contig-100_5
1145	VC_11491_0	2	15.7012	7.00713	0.69143	0.270146	2.64575	2.64575	1	1	1	2.64575	1	1	1	Tp1_123_SUR_0-0d2_scaffold78374,Tp1_124_SUR_0-0d2_scaffold115872
1146	VC_11492_0	2	8.44433	11.0855	0.432381	0.13825	2	2	1	1	1	2	1	1	1	GOV_bin_3596_contig-100_25,GOV_bin_5428_contig-100_17
1147	VC_11493_0	9	207.121	106.1	0.661261	0.000401008	0	2.82843	36	36	1	2.01576	1	1	1	GOV_bin_1722_contig-100_60,GOV_bin_1722_contig-100_9,GOV_bin_2276_contig-100_35,GOV_bin_3597_contig-100_78,GOV_bin_5352_contig-100_71,Tp1_111_DCM_0-0d2_scaffold108537,Tp1_67_SUR_0-0d2_C2649680,Tp1_70_SUR_0-0d2_C4630702,Tp2_52_DCM_contig-100_2136
1148	VC_11494_0	2	10.7965	171.691	0.0591631	0.0488473	0	0	1	1	1	0	1	1	1	GOV_bin_230_contig-100_18,GOV_bin_230_contig-100_41
1149	VC_11495_0	20	985.27	978.04	0.501841	1.25484e-56	0	2.44949	190	190	1	0.518039	1	1	1	GOV_bin_230_contig-100_53,GOV_bin_3125_contig-100_46,GOV_bin_3287_contig-100_50,GOV_bin_4318_contig-100_214,GOV_bin_5081_contig-100_27,GOV_bin_6039_contig-100_152,GOV_bin_8229_contig-100_11,Tp1_102_DCM_0-0d2_scaffold74092,Tp1_102_MES_0-0d2_scaffold56949,Tp1_102_SUR_0-0d2_scaffold110018,Tp1_109_DCM_0-0d2_C7651572,Tp1_22_SUR_0-0d2_C3786042,Tp1_45_SUR_0-0d2_scaffold28923,Tp1_52_SUR_0-0d2_scaffold287…
1150	VC_11496_0	2	4.44664	6.78798	0.395798	0.185547	1.41421	1.41421	1	1	1	1.41421	1	1	1	GOV_bin_1763_contig-100_55,GOV_bin_4713_contig-100_87
1151	VC_11497_0	3	16.7178	14.0344	0.54363	0.0111227	1	1.41421	3	3	1	1.13807	1	1	1	GOV_bin_5392_contig-100_2,Tp1_109_DCM_0-0d2_scaffold55429,Tp2_45_SUR_contig-100_1794
1152	VC_11498_0	1	0	17.663	0	0	0	0	1	1	1	0	1	1	1	GOV_bin_6218_contig-100_20
1153	VC_1149_0	13	498.984	363.281	0.57869	5.31789e-22	0	2.23607	78	78	1	1.23454	1	1	1	GOV_bin_3350_contig-100_7,GOV_bin_3350_contig-100_9,GOV_bin_3760_contig-100_33,GOV_bin_391_contig-100_14,Tp1_102_DCM_0-0d2_scaffold114565,Tp1_109_DCM_0-0d2_C7654490,Tp1_122_DCM_0-0d2_scaffold18138,Tp1_123_SUR_0-0d2_scaffold31574,Tp1_30_DCM_0-0d2_scaffold11563,Tp1_42_DCM_0-0d2_scaffold20299,Tp2_18_DCM_contig-100_404,Tp2_42_SUR_contig-100_238,Tp4_Pacific_SURDCM_contig-100_97
1154	VC_114_0	15	5185.38	2874.92	0.643324	1.12657e-51	2	8	105	105	1	6.19604	2	2	2	Aquamicrobium~phage~P14,Burkholderia~phage~JG068,Caulobacter~phage~Percy,Escherichia~phage~phiKT,Pseudomonas~phage~Andromeda,Pseudomonas~phage~Bf7,Pseudomonas~phage~PollyC,Pseudomonas~phage~VSW-3,Ralstonia~phage~RSB1,Ralstonia~phage~RSJ2,Ralstonia~phage~RSJ5,Xanthomonas~phage~f20-Xaj,Xanthomonas~phage~f30-Xaj,Xylella~phage~Paz,Xylella~phage~Prado
1155	VC_11501_0	3	12.7571	80.1183	0.137357	0.0941503	1.41421	2	3	3	1	1.80474	1	1	1	Tp1_18_DCM_0-0d2_C3040524,Tp2_122_MES_contig-100_6839,Tp3_SWAtlanticShelvesAustral_SURDCM_contig-100_536
1156	VC_11503_0	1	0	9.62042	0	0	0	0	1	1	1	0	1	1	1	Tp1_102_SUR_0-0d2_scaffold95421
1157	VC_11504_0	3	7.49534	33.7082	0.18191	0.0637355	1.41421	1.73205	3	3	1	1.62611	1	1	1	Tp3_MedSea_SURDCM_contig-100_11909,Tp3_SouthPacific_SURDCM_contig-100_19422,Tp3_SouthPacific_SURDCM_contig-100_7631
1158	VC_11506_0	5	342.53	3709.4	0.0845351	2.70893e-07	3	4.24264	10	10	1	3.6114	1	1	1	GOV_bin_1273_contig-100_1,GOV_bin_2158_contig-100_4,Tp1_102_MES_0-0d2_scaffold85473,Tp1_48_SUR_0-0d2_scaffold83802,Tp1_72_DCM_0-0d2_scaffold72584
1159	VC_11507_0	14	529.805	1010.63	0.343931	1.36458e-06	0	2.44949	91	91	1	1.70717	1	1	1	GOV_bin_2426_contig-100_21,GOV_bin_4105_contig-100_20,GOV_bin_4513_contig-100_62,GOV_bin_580_contig-100_13,GOV_bin_6046_contig-100_246,GOV_bin_771_contig-100_167,Tp1_102_SUR_0-0d2_scaffold66265,Tp1_124_SUR_0-0d2_scaffold32388,Tp1_22_SUR_0-0d2_scaffold157300,Tp1_39_DCM_0-0d2_scaffold109106,Tp1_39_SUR_0-0d2_scaffold37063,Tp1_42_SUR_0-0d2_C5877081,Tp2_18_DCM_contig-100_214,Tp2_48_SUR_contig-100_481
1160	VC_11509_0	3	25.1794	545.733	0.0441039	0.3676	2.64575	2.82843	3	3	1	2.70664	1	1	1	GOV_bin_1273_contig-100_3,Tp1_102_DCM_0-0d2_scaffold31329,Tp1_36_DCM_0-0d2_scaffold73881
1161	VC_1150_0	5	2094.43	12126.1	0.147282	2.47965e-08	4.3589	9.21954	10	9	0.9	7.98231	1	1	1	GOV_bin_3459_contig-100_0,Tp1_58_DCM_0-0d2_scaffold122957,Tp1_64_SUR_0-0d2_scaffold44707,Tp1_72_MES_0-0d2_scaffold1071,Tp1_72_SUR_0-0d2_scaffold23988
1162	VC_11510_0	1	0	95.0004	0	0	0	0	1	1	1	0	1	1	1	Tp1_72_DCM_0-0d2_scaffold111026
1163	VC_11511_0	2	7.31079	83.9642	0.0800963	0.0520195	2.64575	2.64575	1	1	1	2.64575	1	1	1	GOV_bin_1166_contig-100_41,GOV_bin_3162_contig-100_3
1164	VC_11512_0	9	238.28	334.846	0.415755	3.43346e-11	0	2.82843	36	36	1	1.79798	1	1	1	GOV_bin_2276_contig-100_117,GOV_bin_5213_contig-100_122,GOV_bin_5308_contig-100_145,GOV_bin_5583_contig-100_2,GOV_bin_5937_contig-100_65,GOV_bin_6101_contig-100_130,Tp1_23_DCM_0-0d2_scaffold16372,Tp1_82_SUR_0-0d2_scaffold59514,Tp3_EafricaIndianSub_SURDCM_contig-100_1856
1165	VC_11514_0	3	14.9523	144.981	0.0934906	0.0524371	0	1.41421	3	3	1	0.942809	1	1	1	GOV_bin_2161_contig-100_55,GOV_bin_3754_contig-100_157,Tp1_102_DCM_0-0d2_scaffold14780
1166	VC_11516_0	38	7245.73	3925.91	0.648582	2.4833e-77	0	7.28011	703	703	1	3.19796	1	1	1	GOV_bin_1797_contig-100_2,GOV_bin_3877_contig-100_4,GOV_bin_4920_contig-100_79,GOV_bin_8698_contig-100_0,Tp1_100_MES_0-0d2_scaffold2138,Tp1_102_DCM_0-0d2_scaffold133783,Tp1_102_DCM_0-0d2_scaffold16839,Tp1_109_DCM_0-0d2_scaffold29086,Tp1_122_DCM_0-0d2_scaffold17707,Tp1_122_SUR_0-0d2_C4627449,Tp1_123_DCM_0-0d2_scaffold20787,Tp1_123_DCM_0-0d2_scaffold2470,Tp1_123_DCM_0-0d2_scaffold6287,Tp1_123_DCM_0…
1167	VC_11518_0	5	126.169	217.608	0.367008	7.17373e-05	1.41421	3.31662	10	10	1	2.61314	1	1	1	GOV_bin_1917_contig-100_45,GOV_bin_3344_contig-100_17,GOV_bin_8189_contig-100_36,Tp1_52_SUR_0-0d2_scaffold109728,Tp1_72_DCM_0-0d2_scaffold45324
1168	VC_11519_0	1	0	122.138	0	0	0	0	1	1	1	0	1	1	1	Tp1_30_DCM_0-0d2_scaffold23466
1169	VC_1151_0	46	14592.1	14281.5	0.505379	3.99474e-248	0	5.74456	1035	1035	1	2.61552	1	1	1	Contig_59009,GOV_bin_1643_contig-100_62,GOV_bin_1840_contig-100_230,GOV_bin_3350_contig-100_59,GOV_bin_3419_contig-100_27,GOV_bin_349_contig-100_6,GOV_bin_391_contig-100_217,GOV_bin_391_contig-100_8,GOV_bin_4345_contig-100_146,GOV_bin_465_contig-100_294,GOV_bin_4660_contig-100_8,GOV_bin_6246_contig-100_62,GOV_bin_7544_contig-100_3,Tp1_100_DCM_0-0d2_scaffold14284,Tp1_100_DCM_0-0d2_scaffold94628,Tp…
1170	VC_11521_0	3	134.44	27.6414	0.82946	0.00918261	3.31662	5	3	3	1	4.33568	1	1	1	GOV_bin_51451_contig-100_1,GOV_bin_6039_contig-100_2,GOV_bin_7875_contig-100_0
1171	VC_11522_0	4	59.2438	407.66	0.126887	1.84628e-05	0	2	6	6	1	1	1	1	1	GOV_bin_2885_contig-100_97,GOV_bin_7924_contig-100_3,GOV_bin_809_contig-100_184,GOV_bin_8579_contig-100_56
1172	VC_11523_0	2	10.0975	177.834	0.0537299	0.0473504	0	0	1	1	1	0	1	1	1	GOV_bin_3549_contig-100_105,GOV_bin_7924_contig-100_45
1173	VC_11524_0	1	0	55.2631	0	0	0	0	1	1	1	0	1	1	1	GOV_bin_3666_contig-100_8
1174	VC_11525_0	3	14.3502	19.0766	0.429302	0.181063	0	1.73205	3	3	1	1.1547	1	1	1	GOV_bin_4342_contig-100_13,GOV_bin_5079_contig-100_42,GOV_bin_5374_contig-100_44
1175	VC_11526_0	2	5.0487	95.8033	0.0500604	0.0943333	0	0	1	1	1	0	1	1	1	GOV_bin_1585_contig-100_25,GOV_bin_4947_contig-100_88
1176	VC_11528_0	7	77.5991	191.177	0.288713	2.11126e-05	0	3	21	21	1	1.8171	1	1	1	GOV_bin_4697_contig-100_63,GOV_bin_5502_contig-100_32,GOV_bin_8660_contig-100_236,Tp1_102_DCM_0-0d2_scaffold35953,Tp1_56_SUR_0-0d2_scaffold170154,Tp1_85_DCM_0-0d2_scaffold77763,Tp2_39_DCM_contig-100_1173
1177	VC_11529_0	19	1492.51	1361.69	0.522917	2.10646e-26	0	5.19615	171	171	1	2.60353	1	1	1	GOV_bin_1527_contig-100_13,GOV_bin_3598_contig-100_147,GOV_bin_3876_contig-100_85,GOV_bin_4881_contig-100_42,GOV_bin_5649_contig-100_24,GOV_bin_6579_contig-100_1,GOV_bin_6776_contig-100_5,Tp1_100_DCM_0-0d2_scaffold78138,Tp1_102_SUR_0-0d2_scaffold98691,Tp1_109_DCM_0-0d2_scaffold18927,Tp1_109_SUR_0-0d2_scaffold138640,Tp1_109_SUR_0-0d2_scaffold150272,Tp1_123_SUR_0-0d2_scaffold77830,Tp1_125_SUR_0-0d2…
1178	VC_1152_0	10	232.463	285.839	0.44851	7.33473e-09	0	1.73205	45	45	1	1.13377	1	1	1	GOV_bin_184_contig-100_31,GOV_bin_4026_contig-100_180,GOV_bin_4336_contig-100_347,GOV_bin_4793_contig-100_73,GOV_bin_5727_contig-100_43,Tp1_111_SUR_0-0d2_scaffold55126,Tp1_18_DCM_0-0d2_C3041240,Tp1_25_DCM_0-0d2_C4019615,Tp1_41_DCM_0-0d2_scaffold34798,Tp3_EafricaIndianSub_SURDCM_contig-100_8098
1179	VC_11530_0	4	75.7996	102.785	0.424446	0.000380007	2	3.87298	6	6	1	2.96402	1	1	1	GOV_bin_5498_contig-100_185,GOV_bin_6101_contig-100_38,GOV_bin_8227_contig-100_72,Tp1_102_DCM_0-0d2_scaffold131689
1180	VC_11531_0	4	23.1467	88.1419	0.207988	0.0092418	1	2.23607	6	6	1	1.63276	1	1	1	GOV_bin_4909_contig-100_6,GOV_bin_7712_contig-100_111,Tp1_124_SUR_0-0d2_scaffold123195,Tp3_SouthPacific_SURDCM_contig-100_12279
1181	VC_11532_0	2	5.0487	39.9789	0.112124	0.131618	1	1	1	1	1	1	1	1	1	GOV_bin_3943_contig-100_40,GOV_bin_7505_contig-100_69
1182	VC_11533_0	2	23.2583	120.031	0.162317	0.0521598	1.41421	1.41421	1	1	1	1.41421	1	1	1	GOV_bin_4996_contig-100_19,GOV_bin_4996_contig-100_7
1183	VC_11534_0	3	16.9523	478.75	0.0341985	0.00133962	0	0	3	3	1	0	1	1	1	GOV_bin_1166_contig-100_58,Tp1_102_DCM_0-0d2_scaffold42906,Tp1_45_SUR_0-0d2_C7134558
1184	VC_11535_0	2	9.39857	22.4748	0.294872	0.0691431	1.41421	1.41421	1	1	1	1.41421	1	1	1	GOV_bin_2284_contig-100_17,GOV_bin_4340_contig-100_24
1185	VC_11536_0	5	49.7453	34.8764	0.587855	0.0192887	1.41421	2.82843	10	10	1	2.19916	1	1	1	GOV_bin_2057_contig-100_21,GOV_bin_2057_contig-100_443,GOV_bin_3674_contig-100_180,GOV_bin_5215_contig-100_44,GOV_bin_8579_contig-100_26
1186	VC_11538_0	2	8.07635	71.7128	0.101221	0.160531	2.23607	2.23607	1	1	1	2.23607	1	1	1	GOV_bin_4835_contig-100_97,GOV_bin_6101_contig-100_105
1187	VC_11539_0	7	784.965	438.083	0.641811	5.58422e-11	1	4.89898	21	21	1	4.00291	1	1	1	GOV_bin_3782_contig-100_55,GOV_bin_4614_contig-100_1,GOV_bin_5421_contig-100_2,GOV_bin_560_contig-100_0,GOV_bin_6732_contig-100_25,Tp1_100_DCM_0-0d2_C3335628,Tp1_36_SUR_0-0d2_scaffold66731
1188	VC_1153_0	6	99.4449	314.033	0.240509	1.79461e-07	1	2.23607	15	15	1	1.67048	1	1	1	Tp1_137_SUR_0-0d2_C3269683,Tp1_25_DCM_0-0d2_scaffold107350,Tp1_70_SUR_0-0d2_scaffold5606,Tp2_31_SUR_contig-100_7614,Tp2_52_SUR_contig-100_4571,Tp3_SouthPacific_SURDCM_contig-100_5506
1189	VC_11541_0	7	104.545	119.268	0.467109	0.00325841	1.41421	3	21	21	1	2.07884	1	1	1	GOV_bin_5628_contig-100_83,GOV_bin_6025_contig-100_19,Tp1_109_SUR_0-0d2_scaffold144342,Tp1_42_SUR_0-0d2_scaffold22131,Tp1_48_SUR_0-0d2_scaffold84919,Tp1_84_SUR_0-0d2_scaffold61007,Tp2_85_DCM_contig-100_3217
1190	VC_11542_0	4	10.0492	47.3417	0.175101	0.187291	2	3.16228	6	6	1	2.5181	1	1	1	GOV_bin_1166_contig-100_68,GOV_bin_4924_contig-100_35,GOV_bin_5669_contig-100_10,Tp2_34_SUR_contig-100_2866
1191	VC_11543_0	5	86.8678	375.813	0.187749	0.00137478	2.23607	3.60555	10	10	1	2.97459	1	1	1	GOV_bin_6006_contig-100_65,GOV_bin_6236_contig-100_12,GOV_bin_6938_contig-100_18,GOV_bin_6938_contig-100_50,Tp2_67_SUR_contig-100_2853
1192	VC_11544_0	2	11.8585	26.442	0.309617	0.0952151	2.82843	2.82843	1	1	1	2.82843	1	1	1	GOV_bin_2420_contig-100_54,GOV_bin_2819_contig-100_238
1193	VC_11545_0	2	0	32.1258	0	0	2.82843	2.82843	1	1	1	2.82843	1	1	1	GOV_bin_7619_contig-100_44,Tp2_78_DCM_contig-100_3621
1194	VC_11549_0	3	11.8971	13.6113	0.466401	0.5	2	2.44949	3	3	1	2.14983	1	1	1	GOV_bin_1166_contig-100_70,GOV_bin_6040_contig-100_47,Tp2_23_DCM_contig-100_4486
1195	VC_1154_0	1	0	233.746	0	0	0	0	1	1	1	0	1	1	1	Tp1_109_SUR_0-0d2_scaffold19262
1196	VC_11551_0	5	77.7752	4.0487	0.950519	0.316464	1.41421	2	10	10	1	1.76569	1	1	1	GOV_bin_1166_contig-100_82,GOV_bin_3358_contig-100_25,Tp1_23_DCM_0-0d2_scaffold106900,Tp1_25_SUR_0-0d2_C3566764,Tp3_MedSea_SURDCM_contig-100_344
1197	VC_11553_0	6	184.633	1506.05	0.109206	4.02135e-06	1	2.44949	15	15	1	1.76946	1	1	1	Tp1_100_DCM_0-0d2_scaffold11060,Tp1_18_DCM_0-0d2_scaffold29402,Tp1_18_SUR_0-0d2_scaffold7249,Tp1_52_DCM_0-0d2_scaffold8368,Tp1_72_DCM_0-0d2_scaffold23632,Tp1_76_DCM_0-0d2_scaffold107568
1198	VC_11554_0	2	8.92145	323.963	0.0268004	0.0723887	1.73205	1.73205	1	1	1	1.73205	1	1	1	Tp1_22_SUR_0-0d2_scaffold126676,Tp1_32_SUR_0-0d2_scaffold142521
1199	VC_11557_0	1	0	47.7238	0	0	0	0	1	1	1	0	1	1	1	Tp1_39_DCM_0-0d2_scaffold81503
1200	VC_11559_0	29	3999.09	4033.45	0.497862	2.77702e-100	0	7	406	406	1	2.21783	1	1	1	GOV_bin_1166_contig-100_9,GOV_bin_1473_contig-100_1,GOV_bin_2276_contig-100_22,GOV_bin_3816_contig-100_2,GOV_bin_3846_contig-100_7,GOV_bin_4395_contig-100_9,GOV_bin_4530_contig-100_41,GOV_bin_4942_contig-100_41,GOV_bin_5001_contig-100_193,GOV_bin_5003_contig-100_57,GOV_bin_5189_contig-100_35,GOV_bin_5332_contig-100_46,GOV_bin_5529_contig-100_5,GOV_bin_6101_contig-100_0,GOV_bin_6176_contig-100_26,…
1201	VC_1155_0	3	19.0188	24.2882	0.439163	0.0189185	1	1.41421	3	3	1	1.13807	1	1	1	GOV_bin_2956_contig-100_8,GOV_bin_6649_contig-100_131,Tp2_23_DCM_contig-100_3912
1202	VC_11560_0	30	1957.71	1784.36	0.523161	3.47348e-20	0	3.4641	435	435	1	1.32841	1	1	1	GOV_bin_1473_contig-100_34,GOV_bin_1544_contig-100_104,GOV_bin_1662_contig-100_23,GOV_bin_2155_contig-100_8,GOV_bin_2534_contig-100_180,GOV_bin_276_contig-100_19,GOV_bin_276_contig-100_86,GOV_bin_2999_contig-100_62,GOV_bin_3397_contig-100_59,GOV_bin_3459_contig-100_280,GOV_bin_3913_contig-100_35,GOV_bin_4534_contig-100_82,GOV_bin_482_contig-100_248,GOV_bin_4834_contig-100_188,GOV_bin_4919_contig-…
1203	VC_11563_0	3	16.9523	232.359	0.0679965	0.00179691	0	0	3	3	1	0	1	1	1	GOV_bin_4202_contig-100_17,GOV_bin_4513_contig-100_101,GOV_bin_8402_contig-100_49
1204	VC_11567_0	2	7.99717	31.969	0.200099	0.5	2.44949	2.44949	1	1	1	2.44949	1	1	1	GOV_bin_6938_contig-100_43,Tp2_67_SUR_contig-100_1822
1205	VC_1156_0	1	0	11.8451	0	0	0	0	1	1	1	0	1	1	1	Tp3_MedSea_SURDCM_contig-100_5208
1206	VC_11570_0	4	73.6983	40.1531	0.64732	0.000218498	0	1.73205	6	6	1	1.09341	1	1	1	GOV_bin_3377_contig-100_25,GOV_bin_39_contig-100_15,Tp1_123_DCM_0-0d2_scaffold144890,Tp1_124_DCM_0-0d2_scaffold41001
1207	VC_11571_0	3	18.8634	43.0553	0.304648	0.0190052	2	2.64575	3	3	1	2.4305	1	1	1	GOV_bin_2650_contig-100_308,GOV_bin_4390_contig-100_152,Tp1_67_SUR_0-0d2_scaffold24586
1208	VC_11572_0	6	113.182	290.496	0.280378	0.00213646	1.41421	3.31662	15	15	1	2.3276	1	1	1	GOV_bin_4611_contig-100_63,GOV_bin_771_contig-100_239,Tp1_102_DCM_0-0d2_scaffold91415,Tp1_102_SUR_0-0d2_scaffold4023,Tp1_102_SUR_0-0d2_scaffold91406,Tp1_109_SUR_0-0d2_scaffold164984
1209	VC_11573_0	2	4.0487	8.74171	0.316542	0.172889	1.73205	1.73205	1	1	1	1.73205	1	1	1	GOV_bin_5284_contig-100_125,GOV_bin_8317_contig-100_7
1210	VC_11577_0	3	11.7482	22.4914	0.343116	0.0188565	1.73205	2	3	3	1	1.82137	1	1	1	GOV_bin_124_contig-100_108,GOV_bin_5349_contig-100_27,GOV_bin_6357_contig-100_583
1211	VC_1157_0	3	12.544	69.9226	0.15211	0.0169664	1.41421	1.73205	3	3	1	1.62611	1	1	1	GOV_bin_7317_contig-100_41,GOV_bin_827_contig-100_17,Tp3_SouthPacific_SURDCM_contig-100_1408
1212	VC_11580_0	1	0	40.2668	0	0	0	0	1	1	1	0	1	1	1	Tp1_102_SUR_0-0d2_scaffold10016
1213	VC_11582_0	33	13267.3	10069.2	0.568521	1.00887e-107	1.41421	8.42615	528	528	1	5.48577	1	1	1	GOV_bin_1697_contig-100_0,GOV_bin_2491_contig-100_0,GOV_bin_2618_contig-100_1,GOV_bin_295_contig-100_7,GOV_bin_3458_contig-100_4,GOV_bin_4157_contig-100_1,GOV_bin_4249_contig-100_2,GOV_bin_4337_contig-100_1,GOV_bin_4347_contig-100_0,GOV_bin_4501_contig-100_0,GOV_bin_4518_contig-100_3,GOV_bin_4739_contig-100_11,GOV_bin_4739_contig-100_3,GOV_bin_4988_contig-100_7,GOV_bin_5333_contig-100_1,GOV_bin_5…
1214	VC_11583_0	4	18.0525	216.274	0.0770402	0.323736	1	3.16228	6	6	1	2.24893	1	1	1	GOV_bin_4988_contig-100_39,GOV_bin_5376_contig-100_21,Tp1_123_DCM_0-0d2_scaffold147423,Tp1_52_DCM_0-0d2_C4992741
1215	VC_11584_0	3	82.0596	1100.96	0.0693644	0.00534118	2.82843	3	3	3	1	2.94281	1	1	1	GOV_bin_6377_contig-100_5,Tp1_62_SUR_0-0d2_scaffold50932,Tp1_78_DCM_0-0d2_C5020078
1216	VC_11585_0	3	109.821	696.689	0.136168	0.00444589	1	2.64575	3	3	1	2.03175	1	1	1	GOV_bin_4026_contig-100_20,Tp1_100_DCM_0-0d2_scaffold101159,Tp1_52_DCM_0-0d2_scaffold75030
1217	VC_11586_0	2	7.15208	114.907	0.0585953	0.182678	2.23607	2.23607	1	1	1	2.23607	1	1	1	GOV_bin_6088_contig-100_2,Tp1_39_DCM_0-0d2_scaffold116765
1218	VC_11587_0	18	905.4	1047.24	0.46368	1.44592e-19	0	3	153	153	1	1.99391	1	1	1	GOV_bin_1168_contig-100_11,GOV_bin_1544_contig-100_88,GOV_bin_2577_contig-100_0,GOV_bin_3303_contig-100_5,GOV_bin_3327_contig-100_11,GOV_bin_3975_contig-100_0,GOV_bin_4056_contig-100_3,GOV_bin_4173_contig-100_1,GOV_bin_4949_contig-100_19,GOV_bin_5001_contig-100_12,GOV_bin_5560_contig-100_2,GOV_bin_5644_contig-100_10,GOV_bin_6747_contig-100_7,Tp1_109_SUR_0-0d2_scaffold144785,Tp1_124_SUR_0-0d2_scaf…
1219	VC_11588_0	3	58.4147	464.957	0.111612	0.00250799	3.4641	5.2915	3	3	1	4.48201	1	1	1	GOV_bin_4362_contig-100_1,GOV_bin_5817_contig-100_0,GOV_bin_7433_contig-100_22
1220	VC_11589_0	3	20.7577	113.234	0.154917	0.00853362	2	2	3	3	1	2	1	1	1	GOV_bin_4084_contig-100_4,Tp1_100_DCM_0-0d2_scaffold67992,Tp1_85_SUR_0-0d2_scaffold63244
1221	VC_11590_0	18	1732.08	1048.94	0.622821	3.16946e-55	0	3.4641	153	153	1	1.74238	1	1	1	GOV_bin_150_contig-100_5,GOV_bin_1532_contig-100_2,GOV_bin_3818_contig-100_20,GOV_bin_4226_contig-100_1,GOV_bin_4338_contig-100_3,GOV_bin_4338_contig-100_6,GOV_bin_7604_contig-100_10,Tp1_102_MES_0-0d2_scaffold38002,Tp1_102_SUR_0-0d2_scaffold111710,Tp1_109_DCM_0-0d2_scaffold8307,Tp1_109_SUR_0-0d2_scaffold135911,Tp1_111_DCM_0-0d2_scaffold66301,Tp1_111_SUR_0-0d2_scaffold52485,Tp1_18_SUR_0-0d2_scaffo…
1222	VC_11593_0	1	0	20.2116	0	0	0	0	1	1	1	0	1	1	1	GOV_bin_3491_contig-100_88
1223	VC_11594_0	2	3.65076	37.7862	0.0881039	0.171087	2	2	1	1	1	2	1	1	1	GOV_bin_1235_contig-100_18,GOV_bin_4092_contig-100_54
1224	VC_1159_0	4	33.9045	95.3249	0.262359	8.95137e-05	0	0	6	6	1	0	1	1	1	GOV_bin_312_contig-100_23,GOV_bin_5464_contig-100_18,GOV_bin_5746_contig-100_84,Tp1_102_DCM_0-0d2_scaffold117179
1225	VC_115_0	5	1001.95	905.102	0.525392	7.79969e-08	2	5.09902	10	10	1	4.24475	1	1	1	Aeromonas~phage~phiAS7,Cronobacter~phage~Dev-CD-23823,Cronobacter~phage~vB_CskP_GAP227,Yersinia~phage~phi80-18,Yersinia~phage~vB_YenP_ISAO8
1226	VC_11600_0	2	3.65076	13.7579	0.209709	0.346316	2	2	1	1	1	2	1	1	1	Tp1_25_SUR_0-0d2_C3556464,Tp1_36_DCM_0-0d2_scaffold100685
1227	VC_11602_0	8	274.205	1239.49	0.18115	1.5398e-10	1	4	28	28	1	2.78604	1	1	1	GOV_bin_3519_contig-100_21,GOV_bin_5118_contig-100_138,GOV_bin_6160_contig-100_13,Tp1_109_DCM_0-0d2_C7653832,Tp1_138_SUR_0-0d2_scaffold6911,Tp1_22_SUR_0-0d2_scaffold154614,Tp1_32_SUR_0-0d2_scaffold118867,Tp2_109_DCM_contig-100_86
1228	VC_11604_0	13	890.653	1400.62	0.388716	2.5019e-30	0	3.74166	78	78	1	1.90494	1	1	1	GOV_bin_3673_contig-100_20,GOV_bin_3673_contig-100_26,GOV_bin_3673_contig-100_27,GOV_bin_4327_contig-100_12,Tp1_102_DCM_0-0d2_scaffold23985,Tp1_102_SUR_0-0d2_scaffold5908,Tp1_109_SUR_0-0d2_scaffold146409,Tp1_122_MES_0-0d2_C6352769,Tp1_18_DCM_0-0d2_scaffold33858,Tp1_22_SUR_0-0d2_scaffold119122,Tp1_25_DCM_0-0d2_scaffold36709,Tp1_31_SUR_0-0d2_scaffold119999,Tp1_36_DCM_0-0d2_scaffold97312
1229	VC_11605_0	3	35.1896	297.252	0.105852	0.00686374	1.73205	2.64575	3	3	1	2.12593	1	1	1	GOV_bin_4007_contig-100_35,Tp1_102_SUR_0-0d2_scaffold5916,Tp1_58_DCM_0-0d2_scaffold118696
1230	VC_11606_0	1	0	30.4749	0	0	0	0	1	1	1	0	1	1	1	Tp1_23_DCM_0-0d2_scaffold46689
1231	VC_11607_0	2	5.65076	0	1	0	0	0	1	1	1	0	1	1	1	GOV_bin_1168_contig-100_116,Tp1_34_DCM_0-0d2_scaffold38543
1232	VC_11608_0	2	34.8067	23.2156	0.599885	0.185547	2.44949	2.44949	1	1	1	2.44949	1	1	1	GOV_bin_6532_contig-100_3,Tp1_102_SUR_0-0d2_scaffold8150
1233	VC_11609_0	4	36.9835	96.2697	0.277543	0.00387105	3.16228	4.12311	6	6	1	3.80804	1	1	1	GOV_bin_1168_contig-100_12,GOV_bin_3079_contig-100_24,GOV_bin_4992_contig-100_11,GOV_bin_6729_contig-100_1
1234	VC_11611_0	5	37.5858	26.026	0.590862	0.0196407	0	2	10	10	1	1.28783	1	1	1	GOV_bin_1708_contig-100_22,GOV_bin_372_contig-100_3,GOV_bin_6698_contig-100_4,Tp1_102_MES_0-0d2_scaffold97431,Tp1_109_SUR_0-0d2_scaffold19774
1235	VC_11612_0	3	12.7483	167.775	0.0706185	0.17974	1.41421	2.64575	3	3	1	2.09868	1	1	1	GOV_bin_1823_contig-100_280,Tp2_18_DCM_contig-100_322,Tp2_68_SUR_contig-100_5703
1236	VC_11613_0	7	208.71	264.418	0.441128	1.48638e-10	0	2.44949	21	21	1	1.67154	1	1	1	GOV_bin_1168_contig-100_125,Tp1_100_DCM_0-0d2_scaffold66051,Tp2_102_DCM_contig-100_4596,Tp2_23_DCM_contig-100_1041,Tp2_23_DCM_contig-100_2592,Tp2_25_SUR_contig-100_5380,Tp2_66_SUR_contig-100_680
1237	VC_11614_0	9	205.258	375.402	0.353491	1.68293e-09	0	2.23607	36	36	1	1.71417	1	1	1	GOV_bin_3598_contig-100_221,GOV_bin_4028_contig-100_521,Tp2_66_DCM_contig-100_2572,Tp2_67_SUR_contig-100_4821,Tp2_67_SUR_contig-100_8728,Tp2_68_MES_contig-100_6731,Tp2_82_DCM_contig-100_4170,Tp2_82_DCM_contig-100_4688,Tp2_82_DCM_contig-100_4789
1238	VC_11615_0	16	613.407	1344.67	0.313271	1.63166e-05	0	3	120	120	1	2.13641	1	1	1	GOV_bin_2362_contig-100_642,GOV_bin_4290_contig-100_78,GOV_bin_4373_contig-100_189,GOV_bin_5182_contig-100_51,Tp2_102_DCM_contig-100_2078,Tp2_102_MES_contig-100_1693,Tp2_102_MES_contig-100_2873,Tp2_18_DCM_contig-100_1796,Tp2_18_DCM_contig-100_1797,Tp2_23_DCM_contig-100_3725,Tp2_23_DCM_contig-100_5496,Tp2_30_DCM_contig-100_515,Tp2_66_DCM_contig-100_1107,Tp2_66_SUR_contig-100_2380,Tp2_67_SUR_contig…
1239	VC_11616_0	3	9.26209	42.8484	0.17774	0.406344	2.23607	2.64575	3	3	1	2.44377	1	1	1	GOV_bin_4100_contig-100_191,GOV_bin_4560_contig-100_13,Tp2_66_SUR_contig-100_2477
1240	VC_11617_0	9	157.623	192.214	0.450562	3.15126e-06	0	2.44949	36	36	1	1.60006	1	1	1	Tp2_100_DCM_contig-100_1508,Tp2_100_SUR_contig-100_644,Tp2_111_SUR_contig-100_1478,Tp2_66_DCM_contig-100_1604,Tp2_66_SUR_contig-100_674,Tp2_67_SUR_contig-100_8583,Tp2_67_SUR_contig-100_9012,Tp2_68_DCM_contig-100_3245,Tp2_78_DCM_contig-100_1483
1241	VC_11619_0	1	0	19.8897	0	0	0	0	1	1	1	0	1	1	1	GOV_bin_2743_contig-100_88
1242	VC_1161_0	25	2087.56	3279.01	0.388994	6.48533e-14	0	7.4162	300	300	1	1.88598	1	1	1	GOV_bin_1040_contig-100_4,GOV_bin_1605_contig-100_1,GOV_bin_1605_contig-100_45,GOV_bin_3133_contig-100_23,GOV_bin_3528_contig-100_99,GOV_bin_4552_contig-100_119,GOV_bin_5059_contig-100_66,GOV_bin_668_contig-100_102,GOV_bin_7318_contig-100_34,GOV_bin_7858_contig-100_20,GOV_bin_821_contig-100_117,Tp1_100_DCM_0-0d2_scaffold114991,Tp1_100_DCM_0-0d2_scaffold2982,Tp1_102_DCM_0-0d2_scaffold62404,Tp1_124…
1243	VC_11621_0	3	18.5929	23.7586	0.439014	0.0459625	1	1.73205	3	3	1	1.38209	1	1	1	GOV_bin_4226_contig-100_73,GOV_bin_8492_contig-100_44,Tp3_SouthAtlantic_SURDCM_contig-100_13374
1244	VC_11622_0	2	12.6658	18.3923	0.40781	0.106687	2.23607	2.23607	1	1	1	2.23607	1	1	1	Tp1_124_SUR_0-0d2_scaffold102761,Tp1_32_SUR_0-0d2_scaffold7043
1245	VC_11623_0	14	622.053	801.652	0.436926	3.51555e-16	0	4.12311	91	91	1	2.94056	1	1	1	GOV_bin_1168_contig-100_137,GOV_bin_1597_contig-100_24,GOV_bin_1823_contig-100_109,GOV_bin_2616_contig-100_97,GOV_bin_2910_contig-100_196,GOV_bin_3646_contig-100_123,GOV_bin_4004_contig-100_128,GOV_bin_4153_contig-100_73,GOV_bin_5066_contig-100_36,GOV_bin_5663_contig-100_227,GOV_bin_6090_contig-100_50,GOV_bin_6098_contig-100_115,GOV_bin_6637_contig-100_19,Tp2_82_DCM_contig-100_1160
1246	VC_11624_0	2	2.72648	49.3577	0.0523476	0.317387	2.82843	2.82843	1	1	1	2.82843	1	1	1	GOV_bin_4100_contig-100_120,Tp1_111_DCM_0-0d2_scaffold19221
1247	VC_11625_0	3	36.6859	57.3233	0.390238	0.0154905	1.73205	2.82843	3	3	1	2.40208	1	1	1	GOV_bin_2850_contig-100_2,GOV_bin_4932_contig-100_82,GOV_bin_5757_contig-100_32
1248	VC_11627_0	1	0	5.0487	0	0	0	0	1	1	1	0	1	1	1	Tp1_123_SUR_0-0d2_scaffold68479
1249	VC_11629_0	1	0	14.7767	0	0	0	0	1	1	1	0	1	1	1	Tp1_78_SUR_0-0d2_C4026406
1250	VC_1162_0	25	1224.21	2875.91	0.29858	5.67726e-30	0	3	300	300	1	1.47795	1	1	1	Contig_1065010,GOV_bin_2077_contig-100_70,GOV_bin_2104_contig-100_3,GOV_bin_2570_contig-100_101,GOV_bin_2587_contig-100_153,GOV_bin_2993_contig-100_5,GOV_bin_3034_contig-100_14,GOV_bin_3681_contig-100_46,GOV_bin_4478_contig-100_80,GOV_bin_4626_contig-100_168,GOV_bin_5184_contig-100_45,GOV_bin_5991_contig-100_0,GOV_bin_7544_contig-100_138,GOV_bin_7729_contig-100_13,GOV_bin_7792_contig-100_160,GOV_…
1251	VC_11630_0	9	282.535	205.718	0.578665	5.13064e-11	0	3.16228	36	36	1	1.86838	1	1	1	GOV_bin_1168_contig-100_14,Tp1_102_DCM_0-0d2_scaffold135655,Tp1_102_SUR_0-0d2_scaffold108197,Tp1_18_DCM_0-0d2_scaffold36321,Tp1_25_DCM_0-0d2_C4013299,Tp1_25_DCM_0-0d2_scaffold99997,Tp1_30_DCM_0-0d2_scaffold32753,Tp1_76_SUR_0-0d2_scaffold86195,Tp1_82_DCM_0-0d2_C2225933
1252	VC_11631_0	5	95.9853	31.7851	0.751233	2.76912e-05	1.73205	2.44949	10	10	1	1.98817	1	1	1	GOV_bin_4274_contig-100_16,Tp1_31_SUR_0-0d2_scaffold143213,Tp1_32_SUR_0-0d2_scaffold73657,Tp1_70_SUR_0-0d2_C4632402,Tp1_84_SUR_0-0d2_C2786847
1253	VC_11634_0	1	0	62.9478	0	0	0	0	1	1	1	0	1	1	1	Tp1_85_MES_0-0d2_scaffold118332
1254	VC_11635_0	3	80.3098	11.5475	0.874289	0.0173306	0	3.16228	3	3	1	2.10819	1	1	1	Tp1_124_SUR_0-0d2_scaffold29018,Tp1_32_SUR_0-0d2_scaffold8857,Tp1_68_SUR_0-0d2_scaffold17676
1255	VC_11636_0	1	0	90.5909	0	0	0	0	1	1	1	0	1	1	1	Tp1_72_MES_0-0d2_scaffold80446
1256	VC_11637_0	2	8.92145	8.50167	0.512047	0.185547	1.41421	1.41421	1	1	1	1.41421	1	1	1	GOV_bin_4669_contig-100_34,Tp1_122_SUR_0-0d2_C4624461
1257	VC_11638_0	2	1.78864	11.63	0.133296	0.172889	3.31662	3.31662	1	1	1	3.31662	1	1	1	GOV_bin_1953_contig-100_36,Tp1_124_SUR_0-0d2_scaffold101552
1258	VC_11639_0	3	159.387	71.7432	0.689598	0.0109196	2.44949	4	3	3	1	3.20392	1	1	1	GOV_bin_1168_contig-100_15,GOV_bin_3167_contig-100_4,Tp1_56_SUR_0-0d2_scaffold34293
1259	VC_1163_0	8	185.089	150.085	0.552219	6.41001e-07	0	2.82843	28	28	1	1.87551	1	1	1	GOV_bin_2077_contig-100_120,GOV_bin_6284_contig-100_179,Tp1_102_DCM_0-0d2_scaffold20730,Tp1_122_DCM_0-0d2_C2714814,Tp1_122_DCM_0-0d2_C2723093,Tp1_124_DCM_0-0d2_C3137843,Tp1_25_DCM_0-0d2_scaffold103296,Tp1_39_SUR_0-0d2_scaffold95409
1260	VC_11642_0	2	16.9665	151.605	0.100648	0.0634417	2.44949	2.44949	1	1	1	2.44949	1	1	1	GOV_bin_5644_contig-100_117,Tp2_23_DCM_contig-100_6503
1261	VC_11644_0	6	69.7324	742.959	0.0858043	1.89606e-05	1	2.82843	15	15	1	2.167	1	1	1	GOV_bin_2912_contig-100_66,GOV_bin_3507_contig-100_2,GOV_bin_5366_contig-100_8,Tp1_102_DCM_0-0d2_scaffold116472,Tp1_25_DCM_0-0d2_scaffold67399,Tp1_33_SUR_0-0d2_scaffold139901
1262	VC_11647_0	2	7.15208	19.7927	0.265434	0.120659	2.64575	2.64575	1	1	1	2.64575	1	1	1	Tp2_102_MES_contig-100_1405,Tp2_39_SUR_contig-100_2298
1263	VC_1164_0	28	2253.46	4191.55	0.349645	2.10144e-25	0	3.16228	378	378	1	1.93875	1	1	1	Contig_368601,GOV_bin_1459_contig-100_2,GOV_bin_1484_contig-100_3,GOV_bin_1743_contig-100_25,GOV_bin_1743_contig-100_9,GOV_bin_294_contig-100_4,GOV_bin_3103_contig-100_21,GOV_bin_312_contig-100_4,GOV_bin_3260_contig-100_4,GOV_bin_3740_contig-100_2,GOV_bin_3924_contig-100_0,GOV_bin_4088_contig-100_4,GOV_bin_4541_contig-100_0,GOV_bin_4823_contig-100_35,GOV_bin_4862_contig-100_26,GOV_bin_6284_contig…
1264	VC_11650_0	8	361.046	422.097	0.461022	6.32002e-15	1.73205	3.31662	28	28	1	2.47648	1	1	1	Tp2_122_DCM_contig-100_1181,Tp2_123_SUR_contig-100_393,Tp2_30_DCM_contig-100_1415,Tp2_65_DCM_contig-100_1622,Tp2_72_SUR_contig-100_1992,Tp2_76_DCM_contig-100_979,Tp2_76_SUR_contig-100_2273,Tp2_78_DCM_contig-100_6332
1265	VC_11651_0	4	24.3806	43.4069	0.359662	0.228357	1	3.4641	6	6	1	2.33743	1	1	1	GOV_bin_1597_contig-100_12,GOV_bin_1823_contig-100_24,GOV_bin_1823_contig-100_73,GOV_bin_619_contig-100_2
1266	VC_11653_0	4	65.3635	952.237	0.064233	8.17733e-05	0	2.44949	6	6	1	1.93453	1	1	1	GOV_bin_4404_contig-100_42,GOV_bin_628_contig-100_13,Tp1_100_DCM_0-0d2_scaffold13827,Tp1_100_SUR_0-0d2_scaffold50760
1267	VC_11654_0	1	0	9.66855	0	0	0	0	1	1	1	0	1	1	1	GOV_bin_3487_contig-100_68
1268	VC_11655_0	1	0	36.5145	0	0	0	0	1	1	1	0	1	1	1	Tp1_72_MES_0-0d2_C11843345
1269	VC_11657_0	4	62.6989	33.4838	0.651873	0.000418661	1	2.44949	6	6	1	1.90293	1	1	1	GOV_bin_4518_contig-100_28,Tp1_122_DCM_0-0d2_C2726195,Tp1_48_SUR_0-0d2_C4761301,Tp1_70_SUR_0-0d2_C4614630
1270	VC_11659_0	3	57.9728	142.808	0.288737	0.0025158	1.73205	2.82843	3	3	1	2.26552	1	1	1	Tp1_31_SUR_0-0d2_scaffold195399,Tp1_32_SUR_0-0d2_scaffold145065,Tp1_33_SUR_0-0d2_scaffold99167
1271	VC_1165_0	23	2481.49	6588.86	0.273583	3.29343e-66	0	3.4641	253	253	1	1.60592	1	1	1	GOV_bin_1372_contig-100_0,GOV_bin_2303_contig-100_154,GOV_bin_2414_contig-100_192,GOV_bin_2414_contig-100_94,GOV_bin_2506_contig-100_6,GOV_bin_3260_contig-100_20,GOV_bin_3905_contig-100_61,GOV_bin_4261_contig-100_24,GOV_bin_4282_contig-100_17,GOV_bin_475_contig-100_14,GOV_bin_4863_contig-100_4,GOV_bin_4864_contig-100_125,GOV_bin_780_contig-100_32,Tp1_102_MES_0-0d2_scaffold99461,Tp1_102_SUR_0-0d2_…
1272	VC_11660_0	6	71.0204	115.049	0.381688	0.000569914	0	2.23607	15	15	1	0.949071	1	1	1	GOV_bin_5082_contig-100_131,Tp2_125_SUR_contig-100_287,Tp2_45_SUR_contig-100_752,Tp2_52_SUR_contig-100_1479,Tp2_52_SUR_contig-100_3416,Tp2_70_SUR_contig-100_689
1273	VC_11661_0	6	79.3033	237.208	0.250554	0.00392558	1	2.64575	15	15	1	1.74895	1	1	1	GOV_bin_1763_contig-100_141,Tp1_102_DCM_0-0d2_scaffold102865,Tp1_122_DCM_0-0d2_scaffold34241,Tp1_138_DCM_0-0d2_C4028314,Tp1_25_SUR_0-0d2_scaffold24786,Tp1_33_SUR_0-0d2_scaffold141130
1274	VC_11663_0	2	4.44664	6.87209	0.392857	0.270146	1.41421	1.41421	1	1	1	1.41421	1	1	1	GOV_bin_1168_contig-100_177,Tp1_25_SUR_0-0d2_C3559654
1275	VC_11664_0	3	23.5448	19.7762	0.543497	0.0128006	1	1.73205	3	3	1	1.38209	1	1	1	GOV_bin_1168_contig-100_18,GOV_bin_1251_contig-100_5,Tp1_41_DCM_0-0d2_scaffold33395
1276	VC_11665_0	16	1801.22	1233.69	0.5935	8.01291e-23	0	6.63325	120	120	1	3.79357	1	1	1	GOV_bin_1168_contig-100_19,GOV_bin_2775_contig-100_0,GOV_bin_674_contig-100_8,GOV_bin_7224_contig-100_8,Tp1_100_DCM_0-0d2_scaffold106494,Tp1_100_SUR_0-0d2_scaffold62343,Tp1_111_DCM_0-0d2_scaffold68091,Tp1_111_SUR_0-0d2_scaffold14001,Tp1_122_DCM_0-0d2_C2714726,Tp1_123_SUR_0-0d2_scaffold69397,Tp1_124_SUR_0-0d2_scaffold15415,Tp1_39_DCM_0-0d2_scaffold100143,Tp1_48_SUR_0-0d2_C4763449,Tp1_62_SUR_0-0d2_…
1277	VC_11670_0	1	0	64.0546	0	0	0	0	1	1	1	0	1	1	1	GOV_bin_8426_contig-100_23
1278	VC_11671_0	1	0	33.6313	0	0	0	0	1	1	1	0	1	1	1	GOV_bin_5357_contig-100_56
1279	VC_11672_0	4	90.1254	71.409	0.557933	0.00215729	2.82843	4	6	6	1	3.29122	1	1	1	GOV_bin_4550_contig-100_25,Tp1_123_SUR_0-0d2_scaffold57532,Tp1_23_DCM_0-0d2_scaffold25143,Tp1_68_SUR_0-0d2_C4005620
1280	VC_11673_0	2	4.44664	14.046	0.240454	0.3584	1.41421	1.41421	1	1	1	1.41421	1	1	1	GOV_bin_7793_contig-100_78,Tp1_23_DCM_0-0d2_scaffold84716
1281	VC_11674_0	5	42.2554	115.806	0.267335	0.00143796	1.41421	2	10	10	1	1.83424	1	1	1	GOV_bin_3487_contig-100_307,GOV_bin_6748_contig-100_278,GOV_bin_6919_contig-100_81,Tp1_123_SUR_0-0d2_scaffold77742,Tp1_67_SUR_0-0d2_scaffold46980
1282	VC_11677_0	2	4.65076	35.573	0.115622	0.0707016	1.41421	1.41421	1	1	1	1.41421	1	1	1	GOV_bin_1987_contig-100_76,GOV_bin_3905_contig-100_48
1283	VC_11678_0	3	21.6505	168.135	0.114079	0.029325	1	2.23607	3	3	1	1.74536	1	1	1	GOV_bin_1168_contig-100_191,GOV_bin_6040_contig-100_163,Tp1_137_SUR_0-0d2_C3273033
1284	VC_1167_0	5	54.0993	43.6387	0.553514	0.00068263	0	1	10	10	1	0.4	1	1	1	Tp1_124_SUR_0-0d2_scaffold86382,Tp1_32_SUR_0-0d2_scaffold93729,Tp1_39_SUR_0-0d2_scaffold175812,Tp1_46_SUR_0-0d2_scaffold68809,Tp2_34_SUR_contig-100_2413
1285	VC_11680_0	3	28.9924	161.877	0.151897	0.00371317	2.23607	3.16228	3	3	1	2.79945	1	1	1	GOV_bin_771_contig-100_156,Tp1_111_MES_0-0d2_scaffold118773,Tp1_123_DCM_0-0d2_scaffold144867
1286	VC_11682_0	6	100.136	597.9	0.143454	0.00755318	2	3.74166	15	15	1	2.96854	1	1	1	GOV_bin_4344_contig-100_222,GOV_bin_4700_contig-100_11,GOV_bin_771_contig-100_178,Tp1_33_SUR_0-0d2_scaffold24015,Tp1_34_DCM_0-0d2_scaffold86759,Tp1_68_DCM_0-0d2_scaffold63791
1287	VC_11683_0	1	0	38.3247	0	0	0	0	1	1	1	0	1	1	1	GOV_bin_1208_contig-100_12
1288	VC_11685_0	7	208.011	660.955	0.239377	1.81877e-13	0	1.41421	21	21	1	1.22852	1	1	1	GOV_bin_1408_contig-100_492,GOV_bin_2594_contig-100_123,GOV_bin_3761_contig-100_44,GOV_bin_3895_contig-100_155,Tp1_100_DCM_0-0d2_scaffold19963,Tp1_102_SUR_0-0d2_scaffold1706,Tp1_25_DCM_0-0d2_scaffold57771
1289	VC_1168_0	1	0	108.399	0	0	0	0	1	1	1	0	1	1	1	GOV_bin_7130_contig-100_19
1290	VC_11690_0	9	246.634	210.134	0.539955	4.7714e-06	0	2	36	36	1	1.29807	1	1	1	GOV_bin_1544_contig-100_144,GOV_bin_1578_contig-100_60,Tp1_22_SUR_0-0d2_scaffold114514,Tp1_25_DCM_0-0d2_scaffold41622,Tp2_102_SUR_contig-100_229,Tp2_109_SUR_contig-100_2880,Tp2_125_SUR_contig-100_984,Tp2_30_DCM_contig-100_4724,Tp2_67_SUR_contig-100_3768
1291	VC_11692_0	1	0	17.2815	0	0	0	0	1	1	1	0	1	1	1	GOV_bin_59_contig-100_79
1292	VC_11694_0	4	16.8847	835.116	0.0198177	0.33584	1.73205	3.4641	6	6	1	2.82704	1	1	1	GOV_bin_4809_contig-100_16,GOV_bin_761_contig-100_29,Tp1_111_DCM_0-0d2_C2935789,Tp1_22_SUR_0-0d2_scaffold30576
1293	VC_11695_0	4	20.5957	93.8254	0.179999	0.040647	1	2.64575	6	6	1	2.16948	1	1	1	GOV_bin_2826_contig-100_36,Tp1_100_DCM_0-0d2_scaffold31742,Tp1_68_MES_0-0d2_scaffold33855,Tp2_66_SUR_contig-100_1200
1294	VC_11696_0	4	35.2422	138.625	0.202697	0.0589733	0	2.23607	6	6	1	1.50544	1	1	1	Tp1_23_DCM_0-0d2_scaffold38910,Tp1_68_SUR_0-0d2_C4003804,Tp1_76_DCM_0-0d2_scaffold37226,Tp1_78_SUR_0-0d2_scaffold18581
1295	VC_116_0	7	3091.89	1805.51	0.631333	2.72998e-14	0	8.60233	21	21	1	5.84624	1	1	1	GOV_bin_2429_contig-100_0,GOV_bin_2480_contig-100_2,GOV_bin_6437_contig-100_0,Pseudoalteromonas~phage~H103,Tp1_137_MES_0-0d2_C2305949,Tp1_62_SUR_0-0d2_scaffold151154,Tp1_85_DCM_0-0d2_C3194999
1296	VC_11702_0	1	0	301.024	0	0	0	0	1	1	1	0	1	1	1	GOV_bin_2695_contig-100_4
1297	VC_11703_0	1	0	33.7772	0	0	0	0	1	1	1	0	1	1	1	Tp1_100_DCM_0-0d2_scaffold90494
1298	VC_11705_0	3	54.681	91.4016	0.374316	0.00328066	1	2.23607	3	3	1	1.74536	1	1	1	GOV_bin_3150_contig-100_1,Tp1_111_MES_0-0d2_scaffold123532,Tp1_41_SUR_0-0d2_scaffold29291
1299	VC_11706_0	74	23426.1	37030.9	0.387484	0	0	6.9282	2701	2701	1	2.88489	1	1	1	GOV_bin_1920_contig-100_2,GOV_bin_3010_contig-100_10,GOV_bin_3172_contig-100_27,GOV_bin_4323_contig-100_11,GOV_bin_628_contig-100_30,GOV_bin_6386_contig-100_9,GOV_bin_6746_contig-100_140,GOV_bin_6746_contig-100_9,GOV_bin_729_contig-100_3,GOV_bin_8085_contig-100_0,Tp1_100_DCM_0-0d2_scaffold48078,Tp1_102_DCM_0-0d2_scaffold38923,Tp1_102_MES_0-0d2_scaffold80575,Tp1_102_SUR_0-0d2_scaffold9844,Tp1_109_…
1300	VC_11709_0	1	0	48.5657	0	0	0	0	1	1	1	0	1	1	1	GOV_bin_914_contig-100_83
1301	VC_11710_0	8	197.882	446.284	0.307191	3.70706e-06	1	3.60555	28	28	1	2.16682	1	1	1	GOV_bin_3481_contig-100_39,GOV_bin_3481_contig-100_52,GOV_bin_5700_contig-100_43,GOV_bin_6770_contig-100_16,Tp1_100_DCM_0-0d2_scaffold50690,Tp1_123_DCM_0-0d2_scaffold70239,Tp1_123_SUR_0-0d2_scaffold24620,Tp1_25_SUR_0-0d2_scaffold49624
1302	VC_11715_0	3	8.89328	66.4626	0.118017	0.0112566	1.41421	2	3	3	1	1.60948	1	1	1	GOV_bin_5531_contig-100_390,Tp1_109_SUR_0-0d2_scaffold105778,Tp1_124_SUR_0-0d2_scaffold101326
1303	VC_11716_0	1	0	30.0296	0	0	0	0	1	1	1	0	1	1	1	GOV_bin_2480_contig-100_298
1304	VC_11718_0	9	222.261	424.302	0.343757	1.66663e-14	0	1	36	36	1	0.555556	1	1	1	Tp1_100_DCM_0-0d2_scaffold85963,Tp1_102_DCM_0-0d2_scaffold36062,Tp1_25_DCM_0-0d2_C4001949,Tp2_122_MES_contig-100_6198,Tp2_64_MES_contig-100_7885,Tp2_64_MES_contig-100_8871,Tp2_68_MES_contig-100_7952,Tp2_72_MES_contig-100_2391,Tp2_85_MES_contig-100_10684
1305	VC_1171_0	5	55.6327	317.869	0.148949	0.00147757	0	1.41421	10	10	1	0.882843	1	1	1	GOV_bin_3528_contig-100_378,GOV_bin_7003_contig-100_62,Tp1_100_DCM_0-0d2_scaffold100301,Tp1_102_DCM_0-0d2_scaffold138112,Tp1_25_DCM_0-0d2_scaffold18833
1306	VC_11720_0	35	2558.03	8561.45	0.230049	2.53413e-150	0	3	595	595	1	1.68016	1	1	1	GOV_bin_3121_contig-100_19,GOV_bin_3172_contig-100_87,GOV_bin_4323_contig-100_9,GOV_bin_4669_contig-100_17,GOV_bin_4821_contig-100_44,GOV_bin_5365_contig-100_32,GOV_bin_646_contig-100_70,GOV_bin_6775_contig-100_62,GOV_bin_8211_contig-100_4,Tp1_100_DCM_0-0d2_scaffold52375,Tp1_102_MES_0-0d2_scaffold92449,Tp1_111_SUR_0-0d2_scaffold17382,Tp1_11_SUR_0-0d2_C904612,Tp1_122_DCM_0-0d2_scaffold32891,Tp1_12…
1307	VC_11728_0	3	73.3734	57.0739	0.562475	0.00453998	2.64575	2.82843	3	3	1	2.70664	1	1	1	GOV_bin_6205_contig-100_5,GOV_bin_6472_contig-100_0,Tp1_76_MES_0-0d2_scaffold23760
1308	VC_11729_0	1	0	75.3985	0	0	0	0	1	1	1	0	1	1	1	Tp1_30_DCM_0-0d2_C2223385
1309	VC_11730_0	5	131.723	186.107	0.414445	2.85753e-07	1	3.16228	10	10	1	2.16046	1	1	1	GOV_bin_4470_contig-100_15,GOV_bin_4809_contig-100_35,GOV_bin_6004_contig-100_58,Tp1_102_DCM_0-0d2_scaffold7259,Tp1_30_DCM_0-0d2_scaffold29678
1310	VC_11731_0	3	15.7482	41.6638	0.274301	0.0157122	0	1	3	3	1	0.666667	1	1	1	Tp1_111_DCM_0-0d2_scaffold48415,Tp1_123_SUR_0-0d2_scaffold6581,Tp1_48_SUR_0-0d2_scaffold3406
1311	VC_11733_0	6	150.118	1323.14	0.101896	1.08831e-09	0	2.23607	15	15	1	1.36476	1	1	1	GOV_bin_242_contig-100_99,Tp1_42_SUR_0-0d2_C5873813,Tp1_46_SUR_0-0d2_scaffold31106,Tp1_64_SUR_0-0d2_scaffold137779,Tp1_76_DCM_0-0d2_scaffold34867,Tp1_76_SUR_0-0d2_scaffold93993
1312	VC_11735_0	2	19.3679	157.919	0.109246	0.046546	1.41421	1.41421	1	1	1	1.41421	1	1	1	Tp1_66_SUR_0-0d2_scaffold31554,Tp3_SouthPacific_SURDCM_contig-100_1650
1313	VC_11737_0	5	63.516	151.57	0.295305	4.1969e-06	0	1.41421	10	10	1	0.824264	1	1	1	GOV_bin_1823_contig-100_80,GOV_bin_4459_contig-100_59,GOV_bin_4650_contig-100_24,GOV_bin_4712_contig-100_17,GOV_bin_498_contig-100_12
1314	VC_1173_0	1	0	59.0753	0	0	0	0	1	1	1	0	1	1	1	Tp1_18_DCM_0-0d2_scaffold15007
1315	VC_11741_0	9	181.444	359.039	0.335707	7.23626e-05	1	2.82843	36	36	1	1.79926	1	1	1	Tp2_100_MES_contig-100_9298,Tp2_122_MES_contig-100_699,Tp2_56_MES_contig-100_1054,Tp2_64_MES_contig-100_1273,Tp2_68_MES_contig-100_506,Tp2_72_MES_contig-100_1332,Tp2_78_MES_contig-100_6032,Tp2_78_MES_contig-100_770,Tp2_85_MES_contig-100_3273
1316	VC_11742_0	10	362.149	678.544	0.347989	1.73134e-14	0	2	45	45	1	1.25416	1	1	1	GOV_bin_1347_contig-100_10,GOV_bin_1474_contig-100_1,GOV_bin_3585_contig-100_4,GOV_bin_4294_contig-100_28,Tp1_100_SUR_0-0d2_scaffold69977,Tp1_102_SUR_0-0d2_scaffold2717,Tp1_111_SUR_0-0d2_scaffold13817,Tp1_111_SUR_0-0d2_scaffold40920,Tp1_38_SUR_0-0d2_scaffold58993,Tp1_72_MES_0-0d2_scaffold185083
1317	VC_11743_0	2	4.0487	71.8632	0.0533342	0.283912	1.73205	1.73205	1	1	1	1.73205	1	1	1	GOV_bin_1168_contig-100_20,GOV_bin_4246_contig-100_9
1318	VC_11744_0	12	463.487	359.991	0.562841	2.81751e-06	0	2.23607	66	66	1	1.47741	1	1	1	GOV_bin_4743_contig-100_2,Tp1_100_DCM_0-0d2_scaffold39082,Tp1_138_SUR_0-0d2_C4160054,Tp1_22_SUR_0-0d2_scaffold38048,Tp1_33_SUR_0-0d2_scaffold129103,Tp1_33_SUR_0-0d2_scaffold34288,Tp1_62_SUR_0-0d2_C7502363,Tp1_70_SUR_0-0d2_C4612478,Tp1_70_SUR_0-0d2_C4619320,Tp1_72_DCM_0-0d2_scaffold101497,Tp1_72_MES_0-0d2_scaffold247428,Tp1_76_DCM_0-0d2_scaffold91568
1319	VC_11746_0	3	22.6482	24.1173	0.484292	0.00918261	2	3	3	3	1	2.66667	1	1	1	GOV_bin_1738_contig-100_3,GOV_bin_4004_contig-100_120,GOV_bin_7316_contig-100_33
1320	VC_11747_0	6	106.612	240.138	0.30746	2.77651e-05	2.23607	3.60555	15	15	1	2.82466	1	1	1	Tp1_85_SUR_0-0d2_scaffold36550,Tp2_109_SUR_contig-100_4466,Tp2_18_DCM_contig-100_1657,Tp2_25_DCM_contig-100_3471,Tp2_38_DCM_contig-100_1830,Tp2_38_SUR_contig-100_1056
1321	VC_11749_0	6	115.778	715.522	0.139274	1.07093e-05	1.41421	3.74166	15	15	1	2.8757	1	1	1	GOV_bin_2189_contig-100_71,Tp1_30_DCM_0-0d2_scaffold9473,Tp1_45_SUR_0-0d2_scaffold85942,Tp1_68_SUR_0-0d2_scaffold103526,Tp1_76_SUR_0-0d2_scaffold101888,Tp2_68_DCM_contig-100_1309
1322	VC_1174_0	52	10139.7	13628.3	0.426611	3.50566e-162	0	6.63325	1326	1326	1	2.68694	1	1	1	GOV_bin_1201_contig-100_80,GOV_bin_1374_contig-100_5,GOV_bin_1459_contig-100_7,GOV_bin_2252_contig-100_38,GOV_bin_2303_contig-100_107,GOV_bin_2414_contig-100_201,GOV_bin_2414_contig-100_29,GOV_bin_2890_contig-100_19,GOV_bin_3347_contig-100_63,GOV_bin_3426_contig-100_203,GOV_bin_3646_contig-100_5,GOV_bin_405_contig-100_128,GOV_bin_4219_contig-100_0,GOV_bin_4224_contig-100_41,GOV_bin_4282_contig-10…
1323	VC_11753_0	4	43.9336	279.538	0.135819	0.000582185	0	1.73205	6	6	1	1.09341	1	1	1	Tp1_123_SUR_0-0d2_scaffold66093,Tp1_18_DCM_0-0d2_scaffold80416,Tp1_30_DCM_0-0d2_scaffold66697,Tp1_76_DCM_0-0d2_scaffold162415
1324	VC_11754_0	81	14789.6	17690.8	0.455338	1.67992e-46	0	7.34847	3240	3240	1	3.38441	1	1	1	GOV_bin_1191_contig-100_42,GOV_bin_1347_contig-100_4,GOV_bin_1408_contig-100_382,GOV_bin_1502_contig-100_6,GOV_bin_2189_contig-100_32,GOV_bin_2332_contig-100_19,GOV_bin_2366_contig-100_9,GOV_bin_3349_contig-100_48,GOV_bin_3680_contig-100_44,GOV_bin_3721_contig-100_17,GOV_bin_4028_contig-100_5,GOV_bin_4131_contig-100_2,GOV_bin_4689_contig-100_19,GOV_bin_5079_contig-100_9,GOV_bin_5620_contig-100_1,…
1325	VC_11755_0	1	0	66.0707	0	0	0	0	1	1	1	0	1	1	1	Tp1_125_SUR_0-0d2_C3570153
1326	VC_11758_0	4	9.71802	135.182	0.0670672	0.239798	2.23607	2.82843	6	6	1	2.47422	1	1	1	GOV_bin_2912_contig-100_82,GOV_bin_4337_contig-100_185,GOV_bin_4489_contig-100_19,Tp1_23_DCM_0-0d2_scaffold47491
1327	VC_1175_0	2	3.65076	6.37724	0.364056	0.5	1.73205	1.73205	1	1	1	1.73205	1	1	1	Contig_1065040,Contig_370381
1328	VC_11761_0	5	43.1634	57.0879	0.430552	0.312751	1.41421	2.64575	10	10	1	2.2549	1	1	1	GOV_bin_2819_contig-100_310,GOV_bin_7882_contig-100_166,Tp1_30_DCM_0-0d2_scaffold26200,Tp2_100_MES_contig-100_2461,Tp2_100_MES_contig-100_2614
1329	VC_11762_0	3	7.79637	35.8849	0.178483	0.159871	1.73205	2.64575	3	3	1	2.12593	1	1	1	GOV_bin_2890_contig-100_94,GOV_bin_4626_contig-100_108,Tp2_68_DCM_contig-100_1364
1330	VC_11763_0	1	0	29.2102	0	0	0	0	1	1	1	0	1	1	1	GOV_bin_4626_contig-100_27
1331	VC_11765_0	2	9.62042	78.3795	0.109323	0.061966	1.41421	1.41421	1	1	1	1.41421	1	1	1	GOV_bin_1189_contig-100_6,GOV_bin_3975_contig-100_12
1332	VC_11767_0	1	0	7.30152	0	1	0	0	1	1	1	0	1	1	1	Tp1_124_SUR_0-0d2_scaffold13421
1333	VC_11769_0	2	1.97831	1.24459	0.613828	0.5	3.16228	3.16228	1	1	1	3.16228	1	1	1	GOV_bin_1168_contig-100_229,Tp1_64_DCM_0-0d2_C5232338
1334	VC_1176_0	2	5.9558	3.51352	0.628957	0.5	3.16228	3.16228	1	1	1	3.16228	1	1	1	Contig_1065067,Contig_370428
1335	VC_11770_0	3	22.4682	21.6751	0.508984	0.024399	3.60555	5.38516	3	3	1	4.56038	1	1	1	GOV_bin_1556_contig-100_8,Tp1_68_SUR_0-0d2_scaffold3760,Tp1_76_DCM_0-0d2_scaffold141987
1336	VC_11771_0	7	419.36	244.25	0.631937	3.75857e-12	1.73205	3.87298	21	21	1	2.71203	1	1	1	GOV_bin_2391_contig-100_0,GOV_bin_7001_contig-100_0,Tp1_123_DCM_0-0d2_scaffold109590,Tp1_25_DCM_0-0d2_scaffold37160,Tp1_64_SUR_0-0d2_scaffold55914,Tp1_65_DCM_0-0d2_C5241565,Tp1_68_SUR_0-0d2_scaffold25209
1337	VC_11772_0	3	23.6623	40.8156	0.366983	0.00628715	2	3.31662	3	3	1	2.65413	1	1	1	GOV_bin_2716_contig-100_74,Tp1_109_SUR_0-0d2_scaffold161657,Tp1_31_SUR_0-0d2_scaffold171706
1338	VC_11773_0	2	40.357	103.724	0.280099	0.0530743	2.23607	2.23607	1	1	1	2.23607	1	1	1	GOV_bin_5136_contig-100_0,GOV_bin_5531_contig-100_14
1339	VC_11774_0	5	90.1172	78.0279	0.535949	0.000612117	2	3.16228	10	10	1	2.4996	1	1	1	Tp1_123_SUR_0-0d2_C2691996,Tp1_123_SUR_0-0d2_scaffold18852,Tp1_124_SUR_0-0d2_scaffold103659,Tp1_31_SUR_0-0d2_scaffold77239,Tp1_76_DCM_0-0d2_scaffold77919
1340	VC_11775_0	2	3.50463	23.9367	0.127714	0.165449	2.23607	2.23607	1	1	1	2.23607	1	1	1	Tp1_122_SUR_0-0d2_C4617495,Tp1_66_SUR_0-0d2_scaffold75495
1341	VC_11777_0	2	13.745	70.5109	0.163134	0.0557811	2	2	1	1	1	2	1	1	1	Tp1_68_MES_0-0d2_C4562599,Tp1_72_MES_0-0d2_scaffold160909
1342	VC_11778_0	8	61.848	37.4118	0.623092	0.155023	1.41421	3.87298	28	28	1	2.76019	1	1	1	GOV_bin_1168_contig-100_26,GOV_bin_218_contig-100_52,GOV_bin_3167_contig-100_35,GOV_bin_3413_contig-100_158,Tp1_102_MES_0-0d2_scaffold150897,Tp1_39_SUR_0-0d2_scaffold126754,Tp1_42_SUR_0-0d2_C5872807,Tp2_39_DCM_contig-100_1151
1343	VC_1177_0	2	30.8217	8.71641	0.779544	0.144422	3.60555	3.60555	1	1	1	3.60555	1	1	1	Contig_1065204,Contig_368351
1344	VC_11780_0	4	95.3919	665.566	0.125358	0.00069381	1	3.16228	6	6	1	2.48388	1	1	1	GOV_bin_2158_contig-100_18,GOV_bin_3397_contig-100_27,GOV_bin_5308_contig-100_228,Tp1_100_SUR_0-0d2_scaffold73399
1345	VC_11781_0	3	12.544	83.355	0.130805	0.0193786	1.41421	1.73205	3	3	1	1.62611	1	1	1	GOV_bin_1449_contig-100_85,Tp1_102_MES_0-0d2_C4672201,Tp1_124_SUR_0-0d2_scaffold116501
1346	VC_11782_0	3	17.1949	114.487	0.13058	0.0497494	1	2	3	3	1	1.57735	1	1	1	GOV_bin_372_contig-100_115,Tp1_102_SUR_0-0d2_scaffold106311,Tp1_52_DCM_0-0d2_scaffold29568
1347	VC_11783_0	4	70.8316	67.088	0.513572	0.000103892	1.41421	2.64575	6	6	1	2.00468	1	1	1	GOV_bin_3172_contig-100_22,GOV_bin_5118_contig-100_16,GOV_bin_7461_contig-100_10,Tp1_76_SUR_0-0d2_scaffold8456
1348	VC_11784_0	2	10.7965	49.4574	0.179184	0.0650193	0	0	1	1	1	0	1	1	1	Tp1_111_SUR_0-0d2_scaffold20554,Tp1_46_SUR_0-0d2_scaffold23673
1349	VC_11786_0	10	213.738	61.371	0.776921	4.57143e-05	0	2.23607	45	45	1	1.14704	1	1	1	GOV_bin_2479_contig-100_2,GOV_bin_3725_contig-100_10,GOV_bin_4534_contig-100_10,GOV_bin_5484_contig-100_2,Tp1_111_DCM_0-0d2_scaffold92724,Tp1_123_DCM_0-0d2_scaffold90124,Tp1_22_SUR_0-0d2_scaffold59933,Tp1_25_SUR_0-0d2_scaffold30160,Tp1_68_DCM_0-0d2_scaffold19032,Tp2_68_DCM_contig-100_3590
1350	VC_11787_0	2	12.5439	62.6358	0.166852	0.0496852	3	3	1	1	1	3	1	1	1	GOV_bin_3373_contig-100_5,Tp3_RedSeaArabianUp_SURDCM_contig-100_4054
1351	VC_11788_0	2	4.0487	5.74043	0.413591	0.270146	1.73205	1.73205	1	1	1	1.73205	1	1	1	GOV_bin_3886_contig-100_85,GOV_bin_5727_contig-100_68
1352	VC_11789_0	5	137.995	232.058	0.372906	0.000599677	1.41421	3.16228	10	10	1	2.38188	1	1	1	Tp1_25_SUR_0-0d2_scaffold76626,Tp1_42_SUR_0-0d2_scaffold5315,Tp1_72_MES_0-0d2_scaffold109408,Tp1_78_DCM_0-0d2_C5011332,Tp1_78_SUR_0-0d2_C4021286
1353	VC_1178_0	4	28.3569	46.1058	0.380821	0.128425	1.41421	3	6	6	1	2.29092	1	1	1	GOV_bin_3238_contig-100_109,GOV_bin_3459_contig-100_206,GOV_bin_5560_contig-100_161,Tp1_62_SUR_0-0d2_scaffold61485
1354	VC_11790_0	3	8.0974	16.601	0.327851	0.0379635	1.41421	2	3	3	1	1.60948	1	1	1	GOV_bin_1168_contig-100_275,GOV_bin_3349_contig-100_323,GOV_bin_8569_contig-100_89
1355	VC_11791_0	3	62.3981	249.503	0.200057	0.00201863	2.44949	3.4641	3	3	1	3.02529	1	1	1	GOV_bin_2113_contig-100_13,GOV_bin_2616_contig-100_7,GOV_bin_3505_contig-100_23
1356	VC_11792_0	2	2.30834	61.0085	0.036457	0.41903	3.16228	3.16228	1	1	1	3.16228	1	1	1	GOV_bin_2910_contig-100_293,GOV_bin_3465_contig-100_24
1357	VC_11794_0	8	367.609	856.012	0.300427	4.55175e-12	1.41421	4.69042	28	28	1	3.06677	1	1	1	GOV_bin_2368_contig-100_6,GOV_bin_7249_contig-100_1,Tp1_102_MES_0-0d2_scaffold105674,Tp1_111_SUR_0-0d2_scaffold23871,Tp1_111_SUR_0-0d2_scaffold4151,Tp1_111_SUR_0-0d2_scaffold56002,Tp1_122_SUR_0-0d2_C4628255,Tp1_52_SUR_0-0d2_scaffold130532
1358	VC_11795_0	2	3.65076	16.0948	0.18489	0.401294	1.73205	1.73205	1	1	1	1.73205	1	1	1	GOV_bin_2209_contig-100_41,GOV_bin_5109_contig-100_47
1359	VC_11797_0	4	67.7525	98.4175	0.40773	0.00785717	1	3.87298	6	6	1	2.76539	1	1	1	GOV_bin_1221_contig-100_190,GOV_bin_4264_contig-100_36,GOV_bin_6340_contig-100_43,Tp1_42_SUR_0-0d2_scaffold63903
1360	VC_11798_0	3	9.0974	2.08967	0.813207	0.270146	1	2	3	3	1	1.57735	1	1	1	GOV_bin_3685_contig-100_83,Tp1_42_SUR_0-0d2_scaffold15238,Tp1_67_SUR_0-0d2_scaffold36682
1361	VC_117_0	29	25320.5	8821.08	0.741632	2.15672e-189	0	8.12404	406	406	1	6.26477	2	2	2	Burkholderia~phage~KL3,Burkholderia~phage~KS14,Burkholderia~phage~KS5,Burkholderia~phage~ST79,Burkholderia~virus~phi52237,Burkholderia~virus~phiE122,Burkholderia~virus~phiE202,Enterobacteria~phage~P88,Enterobacteria~phage~fiAA91-ss,Erwinia~phage~ENT90,Escherichia~phage~pro147,Escherichia~phage~pro483,Escherichia~virus~186,Escherichia~virus~P2,Escherichia~virus~Wphi,Mannheimia~phage~vB_MhM_587AP1,…
1362	VC_11800_0	3	21.7844	208.779	0.0944831	0.0195496	1.41421	2	3	3	1	1.80474	1	1	1	GOV_bin_5887_contig-100_76,GOV_bin_61091_contig-100_78,Tp1_102_DCM_0-0d2_scaffold12530
1363	VC_11801_0	1	0	44.4189	0	0	0	0	1	1	1	0	1	1	1	Tp1_122_SUR_0-0d2_C4623171
1364	VC_11802_0	3	21.2806	174.527	0.108681	0.0334445	1.41421	2.23607	3	3	1	1.79411	1	1	1	GOV_bin_4459_contig-100_30,Tp1_23_DCM_0-0d2_scaffold94036,Tp1_68_SUR_0-0d2_scaffold99859
1365	VC_11804_0	4	50.6402	2260.96	0.021907	0.000649325	2.23607	3.74166	6	6	1	2.92531	1	1	1	GOV_bin_7641_contig-100_6,Tp1_100_MES_0-0d2_scaffold79363,Tp1_22_SUR_0-0d2_scaffold119138,Tp1_38_DCM_0-0d2_scaffold38825
1366	VC_11805_0	1	0	355.521	0	0	0	0	1	1	1	0	1	1	1	GOV_bin_1823_contig-100_51
1367	VC_11808_0	14	466.17	338.507	0.579326	9.78207e-12	0	3.31662	91	91	1	2.2917	1	1	1	GOV_bin_1610_contig-100_3,GOV_bin_1931_contig-100_33,GOV_bin_4459_contig-100_32,GOV_bin_6340_contig-100_57,Tp1_102_DCM_0-0d2_scaffold139398,Tp1_122_DCM_0-0d2_C2719475,Tp1_124_SUR_0-0d2_scaffold118729,Tp1_25_SUR_0-0d2_scaffold27524,Tp1_45_SUR_0-0d2_scaffold85336,Tp1_64_SUR_0-0d2_scaffold169380,Tp1_72_MES_0-0d2_scaffold200821,Tp1_76_DCM_0-0d2_scaffold137536,Tp1_76_SUR_0-0d2_C4878790,Tp1_78_SUR_0-0d…
1368	VC_11809_0	9	263.142	1275.64	0.171006	4.77484e-07	0	3.4641	36	36	1	2.00005	1	1	1	GOV_bin_1823_contig-100_40,GOV_bin_3761_contig-100_69,Tp1_100_SUR_0-0d2_scaffold47999,Tp1_122_SUR_0-0d2_C4626649,Tp1_124_SUR_0-0d2_scaffold101411,Tp1_39_SUR_0-0d2_scaffold117659,Tp1_42_DCM_0-0d2_C6768369,Tp1_65_DCM_0-0d2_scaffold95338,Tp2_123_SUR_contig-100_1496
1369	VC_1180_0	2	3.30051	0	1	0	1.73205	1.73205	1	1	1	1.73205	1	1	1	Contig_1065458,k139_5972524
1370	VC_11811_0	3	48.2188	120.702	0.285452	0.00289217	2	3	3	3	1	2.41202	1	1	1	GOV_bin_4004_contig-100_4,Tp1_45_SUR_0-0d2_scaffold93864,Tp1_72_MES_0-0d2_scaffold73124
1371	VC_11812_0	2	8.55347	33.4826	0.203479	0.270146	2	2	1	1	1	2	1	1	1	Tp1_109_DCM_0-0d2_C7648430,Tp1_109_SUR_0-0d2_C4883147
1372	VC_11813_0	3	13.3399	359.619	0.0357678	0.00712179	1.41421	1.41421	3	3	1	1.41421	1	1	1	GOV_bin_3869_contig-100_75,Tp1_102_DCM_0-0d2_scaffold91153,Tp1_78_SUR_0-0d2_scaffold106436
1373	VC_11814_0	8	124.148	2242.14	0.0524656	1.37677e-05	0	3	28	28	1	1.83392	1	1	1	GOV_bin_5082_contig-100_77,GOV_bin_6160_contig-100_66,GOV_bin_937_contig-100_61,Tp1_109_SUR_0-0d2_scaffold153409,Tp1_18_DCM_0-0d2_scaffold77312,Tp1_56_SUR_0-0d2_scaffold145872,Tp1_72_MES_0-0d2_scaffold25028,Tp1_82_DCM_0-0d2_scaffold33342
1374	VC_11816_0	3	17.4713	609.404	0.0278705	0.0246711	1	2.44949	3	3	1	1.89519	1	1	1	Tp1_109_SUR_0-0d2_scaffold56233,Tp1_62_SUR_0-0d2_C7503939,Tp1_76_DCM_0-0d2_scaffold58983
1375	VC_11817_0	1	0	208.27	0	0	0	0	1	1	1	0	1	1	1	Tp1_109_SUR_0-0d2_scaffold152924
1376	VC_11819_0	1	0	65.9063	0	0	0	0	1	1	1	0	1	1	1	Tp1_72_SUR_0-0d2_scaffold9974
1377	VC_1181_0	2	300	20926.7	0.0141331	0.0426147	6.9282	6.9282	1	1	1	6.9282	1	1	1	Prochlorococcus~phage~P-SSM3,Prochlorococcus~phage~P-SSM4
1378	VC_1181_1	2	300	25566.2	0.0115982	0.0455019	8.48528	8.48528	1	1	1	8.48528	1	1	1	Cyanophage~S-RIM50,Synechococcus~phage~S-RIM8~A.HR1
1379	VC_1181_10	1	0	12159.4	0	0	0	0	1	1	1	0	1	1	1	Synechococcus~phage~S-ShM2
1380	VC_1181_11	2	300	24313.7	0.0121883	0.0430025	8.18535	8.18535	1	1	1	8.18535	1	1	1	Cyanophage~P-RSM1,Synechococcus~phage~metaG-MbCM1
1381	VC_1181_12	1	0	11699.2	0	0	0	0	1	1	1	0	1	1	1	Prochlorococcus~phage~P-SSM7
1382	VC_1181_13	1	0	13092.5	0	0	0	0	1	1	1	0	1	1	1	Prochlorococcus~phage~P-RSM4
1383	VC_1181_14	1	0	11612	0	0	0	0	1	1	1	0	1	1	1	Synechococcus~phage~ACG-2014d
1384	VC_1181_15	1	0	10900.9	0	0	0	0	1	1	1	0	1	1	1	Synechococcus~phage~S-SSM4
1385	VC_1181_16	1	0	13364	0	0	0	0	1	1	1	0	1	1	1	Cyanophage~Syn30
1386	VC_1181_17	1	0	13002	0	0	0	0	1	1	1	0	1	1	1	Synechococcus~phage~Syn19
1387	VC_1181_18	1	0	13582.8	0	0	0	0	1	1	1	0	1	1	1	Synechococcus~phage~S-SM1
1388	VC_1181_19	1	0	13793.1	0	0	0	0	1	1	1	0	1	1	1	Synechococcus~phage~S-SSM5
1389	VC_1181_2	1	0	13551.4	0	0	0	0	1	1	1	0	1	1	1	Synechococcus~phage~S-IOM18
1390	VC_1181_3	1	0	13714.6	0	0	0	0	1	1	1	0	1	1	1	Synechococcus~phage~S-RIM2~R1_1999
1391	VC_1181_4	1	0	13092.7	0	0	0	0	1	1	1	0	1	1	1	Synechococcus~phage~syn9
1392	VC_1181_5	3	900	38158.6	0.0230423	0.0017057	6.55744	8.83176	3	3	1	8.05472	1	1	1	Synechococcus~phage~ACG-2014b,Synechococcus~phage~ACG-2014g,Synechococcus~phage~S-CAM8
1393	VC_1181_6	1	0	13255	0	0	0	0	1	1	1	0	1	1	1	Synechococcus~phage~S-MbCM100
1394	VC_1181_7	1	0	13513.1	0	0	0	0	1	1	1	0	1	1	1	Prochlorococcus~phage~Syn33
1395	VC_1181_8	1	0	13057.3	0	0	0	0	1	1	1	0	1	1	1	Synechococcus~phage~ACG-2014c
1396	VC_1181_9	1	0	13605.2	0	0	0	0	1	1	1	0	1	1	1	Synechococcus~phage~S-CAM22
1397	VC_11820_0	1	0	19.4278	0	0	0	0	1	1	1	0	1	1	1	Tp2_52_SUR_contig-100_4235
1398	VC_11822_0	8	123.555	555.556	0.181937	8.59754e-08	0	2.44949	28	28	1	1.48699	1	1	1	GOV_bin_1178_contig-100_142,GOV_bin_1342_contig-100_185,GOV_bin_3164_contig-100_29,GOV_bin_3454_contig-100_16,GOV_bin_4675_contig-100_90,Tp1_22_SUR_0-0d2_scaffold153893,Tp1_23_DCM_0-0d2_scaffold119872,Tp1_72_MES_0-0d2_scaffold249589
1399	VC_11823_0	3	10.3314	33.9018	0.233567	0.5	2.82843	3.60555	3	3	1	3.14466	1	1	1	GOV_bin_2158_contig-100_50,GOV_bin_3856_contig-100_101,GOV_bin_4848_contig-100_48
1400	VC_11826_0	1	0	27.8943	0	0	0	0	1	1	1	0	1	1	1	GOV_bin_4965_contig-100_29
1401	VC_11828_0	4	81.3308	136.278	0.373747	0.000116493	1.73205	3.4641	6	6	1	3.02073	1	1	1	GOV_bin_2644_contig-100_128,GOV_bin_4713_contig-100_71,Tp2_82_SUR_contig-100_21,Tp2_85_DCM_contig-100_484
1402	VC_11829_0	3	19.168	120.399	0.137339	0.0355737	1.73205	2.82843	3	3	1	2.40208	1	1	1	GOV_bin_1446_contig-100_297,GOV_bin_4447_contig-100_131,GOV_bin_6239_contig-100_43
1403	VC_1182_0	3	44.7712	42.8055	0.511223	0.0201193	2.23607	3.31662	3	3	1	2.79371	1	1	1	Contig_370427,GOV_bin_7988_contig-100_14,GOV_bin_92_contig-100_53
1404	VC_11832_0	17	2775.09	3267.61	0.459247	8.0545e-48	0	6.9282	136	136	1	4.31668	1	1	1	GOV_bin_5660_contig-100_95,GOV_bin_729_contig-100_28,Tp1_102_DCM_0-0d2_scaffold47284,Tp1_109_SUR_0-0d2_scaffold63685,Tp1_111_DCM_0-0d2_scaffold73443,Tp1_124_SUR_0-0d2_scaffold60869,Tp1_30_DCM_0-0d2_scaffold74788,Tp1_33_SUR_0-0d2_scaffold31078,Tp1_36_DCM_0-0d2_scaffold6203,Tp1_36_DCM_0-0d2_scaffold90301,Tp1_39_DCM_0-0d2_scaffold28318,Tp1_41_DCM_0-0d2_C8262799,Tp1_52_DCM_0-0d2_scaffold110565,Tp1_52…
1405	VC_11833_0	1	0	44.1706	0	0	0	0	1	1	1	0	1	1	1	Tp1_102_MES_0-0d2_scaffold129642
1406	VC_11835_0	4	43.4604	166.182	0.207308	0.0291039	1.73205	2.64575	6	6	1	2.29149	1	1	1	Tp1_109_SUR_0-0d2_scaffold146565,Tp1_18_DCM_0-0d2_scaffold68806,Tp1_70_SUR_0-0d2_C4633188,Tp1_76_DCM_0-0d2_scaffold124048
1407	VC_11836_0	1	0	91.0558	0	0	0	0	1	1	1	0	1	1	1	GOV_bin_4558_contig-100_63
1408	VC_11839_0	4	44.4845	122.705	0.266072	0.0014141	0	1.41421	6	6	1	0.902369	1	1	1	Tp1_22_SUR_0-0d2_scaffold64588,Tp1_56_SUR_0-0d2_scaffold98606,Tp1_66_SUR_0-0d2_scaffold84521,Tp1_67_SUR_0-0d2_scaffold47903
1409	VC_1183_0	20	3974.57	3717.71	0.516696	2.74935e-67	0	4.79583	190	190	1	2.95432	1	1	1	GOV_bin_1272_contig-100_23,GOV_bin_1504_contig-100_9,GOV_bin_2299_contig-100_20,GOV_bin_2329_contig-100_16,GOV_bin_2627_contig-100_14,GOV_bin_2716_contig-100_9,GOV_bin_2890_contig-100_164,GOV_bin_3316_contig-100_6,GOV_bin_4027_contig-100_7,GOV_bin_4607_contig-100_101,GOV_bin_4878_contig-100_17,GOV_bin_5498_contig-100_95,GOV_bin_6_contig-100_5,GOV_bin_8468_contig-100_0,GOV_bin_8645_contig-100_866,…
1410	VC_11841_0	11	309.832	740.614	0.294953	3.11919e-20	0	1.73205	55	55	1	1.21397	1	1	1	GOV_bin_1179_contig-100_28,GOV_bin_1395_contig-100_174,GOV_bin_1597_contig-100_43,GOV_bin_184_contig-100_189,GOV_bin_2232_contig-100_235,GOV_bin_3338_contig-100_207,GOV_bin_3932_contig-100_105,GOV_bin_5082_contig-100_335,Tp1_41_SUR_0-0d2_scaffold21221,Tp1_70_SUR_0-0d2_C4618046,Tp3_MedSea_SURDCM_contig-100_9172
1411	VC_11842_0	2	0	33.3661	0	0	2	2	1	1	1	2	1	1	1	Tp1_18_DCM_0-0d2_scaffold81052,Tp1_66_SUR_0-0d2_scaffold105856
1412	VC_11843_0	2	0	16.7141	0	0	1.41421	1.41421	1	1	1	1.41421	1	1	1	GOV_bin_1931_contig-100_67,GOV_bin_490_contig-100_69
1413	VC_11844_0	15	669.992	2166.04	0.236243	0.0039677	0	4.3589	105	105	1	2.6632	1	1	1	GOV_bin_1618_contig-100_135,GOV_bin_2605_contig-100_28,GOV_bin_4508_contig-100_68,GOV_bin_6331_contig-100_18,GOV_bin_7461_contig-100_57,Tp1_100_MES_0-0d2_scaffold58730,Tp1_109_SUR_0-0d2_scaffold71208,Tp1_138_DCM_0-0d2_scaffold113197,Tp1_33_SUR_0-0d2_scaffold88991,Tp1_37_OMZ_0-0d2_scaffold5010,Tp1_38_DCM_0-0d2_scaffold80560,Tp1_41_DCM_0-0d2_C8261733,Tp1_62_SUR_0-0d2_scaffold118650,Tp1_65_DCM_0-0d2…
1414	VC_11845_0	16	3392.05	14779.5	0.186669	6.34039e-48	3.16228	9.16515	120	116	0.966667	6.55968	1	1	1	GOV_bin_1191_contig-100_1,GOV_bin_2062_contig-100_0,GOV_bin_2623_contig-100_0,GOV_bin_4008_contig-100_0,GOV_bin_4008_contig-100_2,GOV_bin_5471_contig-100_0,GOV_bin_5813_contig-100_0,GOV_bin_715_contig-100_0,GOV_bin_8591_contig-100_1,Tp1_100_DCM_0-0d2_scaffold554,Tp1_100_DCM_0-0d2_scaffold62406,Tp1_124_SUR_0-0d2_scaffold18157,Tp1_32_SUR_0-0d2_scaffold2387,Tp1_32_SUR_0-0d2_scaffold68546,Tp1_56_SUR_…
1415	VC_11849_0	3	11.1461	50.4191	0.181045	0.0318845	1.41421	2	3	3	1	1.80474	1	1	1	GOV_bin_6412_contig-100_36,Tp1_68_DCM_0-0d2_scaffold50008,Tp1_78_SUR_0-0d2_scaffold65077
1416	VC_1184_0	2	14.0972	58.2776	0.19478	0.191367	1.73205	1.73205	1	1	1	1.73205	1	1	1	GOV_bin_2726_contig-100_14,GOV_bin_857_contig-100_12
1417	VC_11850_0	3	36.0312	108.186	0.249839	0.0163685	1	2.44949	3	3	1	1.89519	1	1	1	Tp1_30_DCM_0-0d2_scaffold76639,Tp1_52_DCM_0-0d2_scaffold118658,Tp1_68_DCM_0-0d2_scaffold81274
1418	VC_11851_0	3	24.8404	136.281	0.154172	0.168383	3.16228	3.74166	3	3	1	3.54853	1	1	1	GOV_bin_1865_contig-100_90,Tp1_100_DCM_0-0d2_scaffold104322,Tp1_58_DCM_0-0d2_scaffold119193
1419	VC_11852_0	4	35.1842	12.7642	0.733793	0.0425958	1.41421	2.64575	6	6	1	2.07051	1	1	1	GOV_bin_1709_contig-100_56,GOV_bin_1931_contig-100_51,GOV_bin_3325_contig-100_190,GOV_bin_3853_contig-100_8
1420	VC_11854_0	3	13.1461	97.6879	0.118611	0.0995567	1	1.73205	3	3	1	1.38209	1	1	1	GOV_bin_3301_contig-100_390,GOV_bin_4739_contig-100_63,Tp2_38_DCM_contig-100_1500
1421	VC_11855_0	2	6.09713	9.89807	0.381185	0.144422	2.82843	2.82843	1	1	1	2.82843	1	1	1	GOV_bin_4509_contig-100_64,Tp1_109_DCM_0-0d2_C7655888
1422	VC_11856_0	3	37.0224	1110.74	0.0322563	0.00615378	1	1.73205	3	3	1	1.38209	1	1	1	Tp1_123_SUR_0-0d2_scaffold3724,Tp1_124_SUR_0-0d2_scaffold99287,Tp1_32_SUR_0-0d2_scaffold34783
1423	VC_11857_0	13	638.13	4196.69	0.131986	1.74599e-10	0	3.74166	78	78	1	2.35835	1	1	1	GOV_bin_3107_contig-100_56,GOV_bin_3419_contig-100_111,GOV_bin_5066_contig-100_59,GOV_bin_5166_contig-100_12,GOV_bin_5308_contig-100_122,Tp1_109_SUR_0-0d2_C4879891,Tp1_122_SUR_0-0d2_C4627233,Tp1_123_SUR_0-0d2_scaffold15377,Tp1_124_SUR_0-0d2_scaffold39809,Tp1_18_SUR_0-0d2_scaffold34659,Tp1_46_SUR_0-0d2_scaffold50337,Tp1_70_SUR_0-0d2_C4631478,Tp1_72_SUR_0-0d2_scaffold106431
1424	VC_1185_0	13	401.818	769.538	0.343037	3.55735e-07	0	2.82843	78	78	1	1.30437	1	1	1	Contig_1065546,GOV_bin_16591_contig-100_15,GOV_bin_2329_contig-100_27,GOV_bin_2726_contig-100_20,GOV_bin_4887_contig-100_7,GOV_bin_4942_contig-100_23,GOV_bin_4942_contig-100_442,GOV_bin_5498_contig-100_7,GOV_bin_5498_contig-100_77,GOV_bin_6899_contig-100_111,GOV_bin_8210_contig-100_90,Tp1_125_SUR_0-0d2_C3579565,Tp2_78_DCM_contig-100_895
1425	VC_11860_0	5	80.6682	186.956	0.301424	0.00739663	2	3.60555	10	10	1	2.71883	1	1	1	GOV_bin_1168_contig-100_41,GOV_bin_731_contig-100_17,Tp1_109_SUR_0-0d2_scaffold20351,Tp1_111_DCM_0-0d2_scaffold60711,Tp1_111_SUR_0-0d2_scaffold9222
1426	VC_11861_0	2	4.0487	15.2558	0.209728	0.186429	1.73205	1.73205	1	1	1	1.73205	1	1	1	GOV_bin_8189_contig-100_122,Tp2_66_SUR_contig-100_1051
1427	VC_11863_0	1	0	141.932	0	0	0	0	1	1	1	0	1	1	1	Tp1_100_SUR_0-0d2_scaffold71880
1428	VC_11864_0	22	1712.81	1381.89	0.553466	2.27256e-31	0	4.12311	231	231	1	2.63486	1	1	1	GOV_bin_1168_contig-100_42,GOV_bin_1931_contig-100_59,GOV_bin_3676_contig-100_32,GOV_bin_6596_contig-100_95,Tp1_100_DCM_0-0d2_scaffold75049,Tp1_102_DCM_0-0d2_scaffold5881,Tp1_123_DCM_0-0d2_scaffold135336,Tp1_18_DCM_0-0d2_scaffold68590,Tp1_31_SUR_0-0d2_scaffold156716,Tp1_31_SUR_0-0d2_scaffold190034,Tp1_32_SUR_0-0d2_scaffold104697,Tp1_38_DCM_0-0d2_scaffold80047,Tp1_52_DCM_0-0d2_scaffold4936,Tp1_62_…
1429	VC_11866_0	2	8.44433	35.6909	0.191329	0.0650193	2	2	1	1	1	2	1	1	1	GOV_bin_4459_contig-100_102,Tp2_102_SUR_contig-100_1072
1430	VC_11867_0	1	0	17.116	0	0	0	0	1	1	1	0	1	1	1	GOV_bin_8452_contig-100_226
1431	VC_11868_0	5	42.9441	226.369	0.159458	0.0129189	1	2.23607	10	10	1	1.91723	1	1	1	GOV_bin_3481_contig-100_63,GOV_bin_4405_contig-100_59,Tp1_102_DCM_0-0d2_scaffold135005,Tp1_125_DCM_0-0d2_scaffold8240,Tp1_76_SUR_0-0d2_C4876418
1432	VC_11869_0	4	36.6996	236.861	0.134155	0.000731639	2.44949	3.4641	6	6	1	3.16849	1	1	1	GOV_bin_8397_contig-100_32,Tp1_100_SUR_0-0d2_scaffold60773,Tp1_111_SUR_0-0d2_scaffold16375,Tp1_32_SUR_0-0d2_scaffold105259
1433	VC_1186_0	6	149.674	204.541	0.422551	2.54855e-07	0	2.64575	15	15	1	1.1355	1	1	1	GOV_bin_1512_contig-100_49,GOV_bin_306_contig-100_15,GOV_bin_3459_contig-100_684,GOV_bin_4394_contig-100_69,GOV_bin_4394_contig-100_72,Tp2_76_DCM_contig-100_2238
1434	VC_11870_0	2	3.34973	26.5766	0.111932	0.5	2.23607	2.23607	1	1	1	2.23607	1	1	1	Tp1_68_DCM_0-0d2_scaffold51222,Tp2_25_DCM_contig-100_1837
1435	VC_11871_0	1	0	14.439	0	0	0	0	1	1	1	0	1	1	1	GOV_bin_5440_contig-100_299
1436	VC_11873_0	2	20.815	73.175	0.22146	0.0548793	0	0	1	1	1	0	1	1	1	GOV_bin_4100_contig-100_162,Tp2_82_SUR_contig-100_2683
1437	VC_11874_0	1	0	32.8176	0	0	0	0	1	1	1	0	1	1	1	GOV_bin_5956_contig-100_29
1438	VC_11875_0	1	0	37.474	0	0	0	0	1	1	1	0	1	1	1	Tp2_82_SUR_contig-100_2832
1439	VC_11876_0	2	9.62042	15.3357	0.385493	0.0952151	1.41421	1.41421	1	1	1	1.41421	1	1	1	GOV_bin_1168_contig-100_43,Tp1_33_SUR_0-0d2_C4052356
1440	VC_11877_0	3	18.5929	0	1	0	1	1.73205	3	3	1	1.38209	1	1	1	GOV_bin_1168_contig-100_45,GOV_bin_4604_contig-100_1,Tp1_39_DCM_0-0d2_scaffold88252
1441	VC_11878_0	6	88.2525	1072.31	0.076043	0.449473	2	3.31662	15	15	1	2.80895	1	1	1	GOV_bin_1339_contig-100_57,GOV_bin_2718_contig-100_17,GOV_bin_4007_contig-100_43,Tp1_122_SUR_0-0d2_C4624475,Tp1_22_SUR_0-0d2_scaffold148522,Tp1_25_SUR_0-0d2_scaffold107699
1442	VC_11879_0	1	0	37.718	0	0	0	0	1	1	1	0	1	1	1	GOV_bin_5082_contig-100_204
1443	VC_1187_0	4	92.51	445.128	0.172067	0.00034582	2.82843	5.65685	6	6	1	4.57438	1	1	1	GOV_bin_15_contig-100_2,GOV_bin_306_contig-100_22,GOV_bin_3459_contig-100_57,GOV_bin_5308_contig-100_4
1444	VC_11880_0	2	18.8907	101.418	0.157018	0.0517597	1.73205	1.73205	1	1	1	1.73205	1	1	1	Tp2_39_DCM_contig-100_1492,Tp2_39_SUR_contig-100_1146
1445	VC_11881_0	2	3.74767	20.8085	0.152616	0.255081	2	2	1	1	1	2	1	1	1	GOV_bin_5599_contig-100_33,GOV_bin_8698_contig-100_344
1446	VC_11882_0	2	1.01052	1392.55	0.000725137	0.0466573	4.12311	4.12311	1	1	1	4.12311	1	1	1	GOV_bin_3028_contig-100_6,Tp1_42_SUR_0-0d2_scaffold52756
1447	VC_11884_0	3	28.9312	33.3212	0.46474	0.014459	2	2.64575	3	3	1	2.29394	1	1	1	GOV_bin_1168_contig-100_51,GOV_bin_3685_contig-100_202,GOV_bin_5227_contig-100_53
1448	VC_11885_0	2	13.745	98.1858	0.122799	0.0534078	1.73205	1.73205	1	1	1	1.73205	1	1	1	Tp1_72_MES_0-0d2_scaffold63880,Tp1_76_DCM_0-0d2_scaffold25048
1449	VC_1188_0	3	19.6898	74.161	0.209799	0.0551553	0	1.41421	3	3	1	0.942809	1	1	1	GOV_bin_3659_contig-100_64,GOV_bin_5858_contig-100_166,Tp1_100_SUR_0-0d2_scaffold22593
1450	VC_11890_0	4	34.8359	307.848	0.101656	0.000936187	0	1.41421	6	6	1	0.971405	1	1	1	GOV_bin_1279_contig-100_117,Tp1_109_DCM_0-0d2_scaffold50056,Tp1_72_MES_0-0d2_scaffold245310,Tp1_78_DCM_0-0d2_C5006830
1451	VC_11891_0	15	411.791	1089.94	0.274211	1.98315e-16	0	2.64575	105	105	1	1.72559	1	1	1	GOV_bin_2072_contig-100_58,GOV_bin_3876_contig-100_31,GOV_bin_4457_contig-100_12,GOV_bin_729_contig-100_22,GOV_bin_7461_contig-100_84,Tp1_102_SUR_0-0d2_scaffold58518,Tp1_111_SUR_0-0d2_scaffold57526,Tp1_18_SUR_0-0d2_scaffold30541,Tp1_25_DCM_0-0d2_scaffold36766,Tp1_46_SUR_0-0d2_scaffold42222,Tp1_48_SUR_0-0d2_scaffold84158,Tp1_48_SUR_0-0d2_scaffold85052,Tp1_72_DCM_0-0d2_scaffold44686,Tp3_MedSea_SURD…
1452	VC_11892_0	4	36.5413	381.583	0.0873935	0.0211447	2.44949	3.4641	6	6	1	2.8637	1	1	1	Tp1_100_DCM_0-0d2_C3323314,Tp1_34_SUR_0-0d2_C4979315,Tp1_36_DCM_0-0d2_scaffold93424,Tp1_72_DCM_0-0d2_scaffold110754
1453	VC_11893_0	3	19.3263	114.937	0.143943	0.0292755	2	2.64575	3	3	1	2.29394	1	1	1	GOV_bin_1279_contig-100_144,GOV_bin_1279_contig-100_77,Tp1_82_SUR_0-0d2_scaffold25837
1454	VC_11894_0	2	8.95141	91.6061	0.0890178	0.0706527	2	2	1	1	1	2	1	1	1	Tp1_100_SUR_0-0d2_scaffold68394,Tp2_137_SUR_contig-100_2261
1455	VC_11895_0	32	11136.5	18725	0.372937	9.48684e-192	1.73205	7.4162	496	496	1	4.95667	1	1	1	GOV_bin_1370_contig-100_0,GOV_bin_2591_contig-100_1,GOV_bin_3069_contig-100_1,GOV_bin_4404_contig-100_3,GOV_bin_518_contig-100_0,GOV_bin_6357_contig-100_113,GOV_bin_7409_contig-100_0,GOV_bin_7461_contig-100_25,GOV_bin_983_contig-100_2,Tp1_100_SUR_0-0d2_scaffold20314,Tp1_102_SUR_0-0d2_scaffold109570,Tp1_111_DCM_0-0d2_scaffold17889,Tp1_111_SUR_0-0d2_scaffold28143,Tp1_123_DCM_0-0d2_scaffold82058,Tp1…
1456	VC_11896_0	2	4.44664	70.7841	0.0591066	0.0837124	1.41421	1.41421	1	1	1	1.41421	1	1	1	GOV_bin_8317_contig-100_16,Tp1_124_SUR_0-0d2_scaffold323
1457	VC_11897_0	7	93.4412	553.54	0.144426	4.63349e-08	0	2	21	21	1	1.18227	1	1	1	GOV_bin_1279_contig-100_92,GOV_bin_5495_contig-100_198,Tp1_100_MES_0-0d2_scaffold130755,Tp1_18_DCM_0-0d2_scaffold57553,Tp1_72_MES_0-0d2_scaffold238998,Tp1_78_DCM_0-0d2_C5014898,Tp3_Atlantic_MES_contig-100_2773
1458	VC_11899_0	1	0	1055.82	0	0	0	0	1	1	1	0	1	1	1	Tp1_76_DCM_0-0d2_scaffold3922
1459	VC_1189_0	2	8.25244	0	1	0	1.41421	1.41421	1	1	1	1.41421	1	1	1	Contig_1065651,Contig_499700
1460	VC_118_0	8	1778.8	1199.7	0.597212	4.85391e-18	0	6.9282	28	28	1	5.5427	2	2	2	Aeromonas~virus~phiO18P,Haemophilus~virus~HP1,Haemophilus~virus~HP2,Pasteurella~virus~F108,Pseudomonas~phage~phi3,Vibrio~phage~VPUSM~8,Vibrio~virus~K139,k139_648130
1461	VC_11900_0	2	4.0487	128.082	0.0306415	0.0945585	1	1	1	1	1	1	1	1	1	GOV_bin_2368_contig-100_177,Tp1_41_SUR_0-0d2_C6266895
1462	VC_11902_0	3	29.5936	1462.73	0.0198306	0.00149729	1	1.41421	3	3	1	1.13807	1	1	1	Tp1_109_SUR_0-0d2_C4873193,Tp1_124_SUR_0-0d2_scaffold5076,Tp1_68_DCM_0-0d2_scaffold68433
1463	VC_11903_0	1	0	87.6205	0	0	0	0	1	1	1	0	1	1	1	Tp1_45_SUR_0-0d2_C7141826
1464	VC_11904_0	4	27.2131	202.539	0.118446	0.00212601	1	2	6	6	1	1.54875	1	1	1	GOV_bin_3932_contig-100_58,GOV_bin_4882_contig-100_17,GOV_bin_6820_contig-100_149,Tp1_102_MES_0-0d2_scaffold125614
1465	VC_11905_0	3	8.0974	147.016	0.0522031	0.0133336	1	1.73205	3	3	1	1.38209	1	1	1	GOV_bin_2938_contig-100_16,Tp1_46_SUR_0-0d2_scaffold46320,Tp1_82_SUR_0-0d2_scaffold59539
1466	VC_11906_0	5	152.869	312.499	0.32849	3.88413e-07	0	2.82843	10	10	1	2.02378	1	1	1	GOV_bin_1368_contig-100_8,GOV_bin_1865_contig-100_16,Tp1_100_SUR_0-0d2_scaffold76683,Tp1_124_SUR_0-0d2_scaffold97449,Tp1_45_SUR_0-0d2_scaffold43028
1467	VC_11907_0	11	402.509	376.516	0.516683	3.02115e-13	0	3	55	55	1	1.73497	1	1	1	GOV_bin_1651_contig-100_1,GOV_bin_3484_contig-100_6,GOV_bin_480_contig-100_32,GOV_bin_4943_contig-100_1,GOV_bin_5762_contig-100_2,GOV_bin_90_contig-100_3,Tp1_125_DCM_0-0d2_scaffold11957,Tp1_137_DCM_0-0d2_C4228340,Tp1_18_DCM_0-0d2_scaffold75086,Tp1_25_DCM_0-0d2_scaffold23562,Tp1_52_DCM_0-0d2_scaffold117718
1468	VC_11908_0	1	0	165.232	0	0	0	0	1	1	1	0	1	1	1	GOV_bin_5663_contig-100_11
1469	VC_1190_0	90	35767.7	34462.7	0.509291	0	0	6.08276	4005	4005	1	2.40665	1	1	1	Contig_367990,GOV_bin_1104_contig-100_4,GOV_bin_1147_contig-100_15,GOV_bin_1147_contig-100_41,GOV_bin_1459_contig-100_0,GOV_bin_2252_contig-100_37,GOV_bin_2303_contig-100_0,GOV_bin_2426_contig-100_12,GOV_bin_2506_contig-100_0,GOV_bin_2587_contig-100_56,GOV_bin_312_contig-100_6,GOV_bin_3133_contig-100_0,GOV_bin_3260_contig-100_2,GOV_bin_3347_contig-100_0,GOV_bin_3426_contig-100_171,GOV_bin_3682_co…
1470	VC_11910_0	2	5.0487	10.7111	0.320352	0.185547	1	1	1	1	1	1	1	1	1	GOV_bin_4862_contig-100_41,GOV_bin_5762_contig-100_46
1471	VC_11911_0	6	124.525	173.173	0.418292	0.0010087	0	2.64575	15	15	1	1.93367	1	1	1	GOV_bin_4842_contig-100_10,GOV_bin_51204_contig-100_2,GOV_bin_51207_contig-100_5,GOV_bin_6246_contig-100_0,Tp1_33_SUR_0-0d2_scaffold142032,Tp1_62_SUR_0-0d2_scaffold138003
1472	VC_11912_0	2	8.07635	51.9331	0.134585	0.0583843	2.23607	2.23607	1	1	1	2.23607	1	1	1	GOV_bin_5746_contig-100_31,GOV_bin_7544_contig-100_9
1473	VC_11913_0	4	83.1285	134.078	0.382716	8.99599e-05	1.41421	2	6	6	1	1.72374	1	1	1	GOV_bin_1539_contig-100_0,GOV_bin_2057_contig-100_1,GOV_bin_3956_contig-100_0,GOV_bin_4768_contig-100_10
1474	VC_11914_0	7	182.867	186.223	0.495454	1.9065e-07	0	2.23607	21	21	1	1.15764	1	1	1	GOV_bin_1385_contig-100_7,GOV_bin_2896_contig-100_5,GOV_bin_4022_contig-100_12,GOV_bin_4600_contig-100_31,GOV_bin_7808_contig-100_5,Tp1_111_SUR_0-0d2_scaffold46715,Tp1_22_SUR_0-0d2_scaffold153124
1475	VC_11915_0	3	32.5387	134.952	0.194271	0.00284147	1	2.23607	3	3	1	1.74536	1	1	1	GOV_bin_2477_contig-100_26,Tp1_123_DCM_0-0d2_scaffold132204,Tp1_39_DCM_0-0d2_scaffold18568
1476	VC_11916_0	6	175.455	225.37	0.437735	5.60311e-08	0	2.23607	15	15	1	1.47815	1	1	1	GOV_bin_225_contig-100_43,GOV_bin_3350_contig-100_2,GOV_bin_5191_contig-100_10,GOV_bin_7229_contig-100_675,GOV_bin_7833_contig-100_7,Tp1_65_DCM_0-0d2_scaffold10656
1477	VC_11917_0	2	9.62042	169.589	0.0536825	0.0550071	1.41421	1.41421	1	1	1	1.41421	1	1	1	Tp1_36_DCM_0-0d2_scaffold99230,Tp1_38_SUR_0-0d2_C4811095
1478	VC_11918_0	11	254.997	1101.09	0.188039	3.15118e-21	0	1.41421	55	55	1	1.13061	1	1	1	GOV_bin_2585_contig-100_44,GOV_bin_4028_contig-100_412,GOV_bin_5170_contig-100_5,Tp1_137_SUR_0-0d2_C3264247,Tp1_22_SUR_0-0d2_scaffold30629,Tp1_45_SUR_0-0d2_scaffold93820,Tp2_102_MES_contig-100_1964,Tp2_38_SUR_contig-100_396,Tp2_38_SUR_contig-100_516,Tp2_45_SUR_contig-100_824,Tp2_58_DCM_contig-100_332
1479	VC_11919_0	3	43.3353	645.921	0.0628725	0.0015606	1	1.41421	3	3	1	1.13807	1	1	1	GOV_bin_51452_contig-100_8,Tp3_MedSea_SURDCM_contig-100_1378,Tp3_MedSea_SURDCM_contig-100_1487
1480	VC_11921_0	2	5.0487	12	0.296134	0.185547	1	1	1	1	1	1	1	1	1	GOV_bin_6579_contig-100_38,Tp1_33_SUR_0-0d2_C4037892
1481	VC_11922_0	3	0	39.2422	0	0	3.31662	4	3	3	1	3.64073	1	1	1	GOV_bin_6014_contig-100_24,GOV_bin_7621_contig-100_34,Tp1_111_DCM_0-0d2_scaffold32820
1482	VC_11926_0	8	257.853	388.492	0.39894	1.27984e-15	0	1.41421	28	28	1	0.353553	1	1	1	GOV_bin_3540_contig-100_80,Tp1_111_DCM_0-0d2_scaffold103793,Tp1_25_DCM_0-0d2_scaffold16618,Tp1_25_DCM_0-0d2_scaffold1806,Tp1_30_DCM_0-0d2_scaffold63652,Tp1_72_SUR_0-0d2_scaffold10062,Tp2_100_MES_contig-100_3967,Tp2_102_SUR_contig-100_252
1483	VC_11928_0	2	4.44664	24.2438	0.154987	0.5	1.41421	1.41421	1	1	1	1.41421	1	1	1	GOV_bin_3413_contig-100_167,GOV_bin_4397_contig-100_121
1484	VC_11931_0	2	10.7965	25.0881	0.300868	0.0815934	0	0	1	1	1	0	1	1	1	Tp1_102_DCM_0-0d2_scaffold138707,Tp1_48_SUR_0-0d2_scaffold81677
1485	VC_11933_0	2	7.29821	5.59002	0.566269	0.185547	2.44949	2.44949	1	1	1	2.44949	1	1	1	GOV_bin_1168_contig-100_66,Tp1_109_SUR_0-0d2_scaffold163056
1486	VC_11934_0	4	25.9626	979.304	0.0258266	0.43283	2.44949	4.47214	6	6	1	3.57613	1	1	1	GOV_bin_5308_contig-100_57,GOV_bin_5893_contig-100_6,Tp1_39_SUR_0-0d2_scaffold96594,Tp1_62_SUR_0-0d2_scaffold150740
1487	VC_11935_0	1	0	146.434	0	0	0	0	1	1	1	0	1	1	1	Tp1_25_SUR_0-0d2_scaffold112053
1488	VC_11936_0	3	10.2518	9.72992	0.513058	0.0495091	1.41421	2.64575	3	3	1	2.09868	1	1	1	GOV_bin_5799_contig-100_115,GOV_bin_7866_contig-100_441,Tp1_138_SUR_0-0d2_scaffold44015
1489	VC_11937_0	2	4.44664	28.2405	0.136036	0.0677965	1.41421	1.41421	1	1	1	1.41421	1	1	1	Tp1_72_MES_0-0d2_scaffold114,Tp2_66_SUR_contig-100_499
1490	VC_11938_0	5	138.909	160.15	0.464487	1.40675e-06	0	2.82843	10	10	1	1.8357	1	1	1	GOV_bin_6931_contig-100_19,Tp1_18_DCM_0-0d2_scaffold80741,Tp1_76_DCM_0-0d2_scaffold122804,Tp1_76_SUR_0-0d2_scaffold15745,Tp1_78_DCM_0-0d2_C5011154
1491	VC_11939_0	5	70.8945	410.216	0.147356	6.78125e-05	0	2.44949	10	10	1	1.5246	1	1	1	GOV_bin_1763_contig-100_85,GOV_bin_2162_contig-100_59,GOV_bin_5819_contig-100_4,GOV_bin_6208_contig-100_32,GOV_bin_6582_contig-100_13
1492	VC_1193_0	12	497.511	2194.16	0.184834	1.48404e-15	0	3.16228	66	66	1	1.58914	1	1	1	GOV_bin_4029_contig-100_2,GOV_bin_4664_contig-100_4,GOV_bin_5118_contig-100_69,GOV_bin_5544_contig-100_55,GOV_bin_780_contig-100_4,Tp1_124_SUR_0-0d2_scaffold71735,Tp1_125_SUR_0-0d2_C3579639,Tp1_125_SUR_0-0d2_C3582475,Tp1_22_SUR_0-0d2_scaffold127700,Tp1_33_SUR_0-0d2_scaffold64110,Tp1_36_SUR_0-0d2_scaffold55636,Tp1_46_SUR_0-0d2_scaffold95231
1493	VC_11940_0	1	0	10.0975	0	0	0	0	1	1	1	0	1	1	1	GOV_bin_8376_contig-100_55
1494	VC_11941_0	2	3.65076	35.8432	0.0924385	0.413119	2	2	1	1	1	2	1	1	1	GOV_bin_3856_contig-100_3,GOV_bin_973_contig-100_8
1495	VC_11942_0	1	0	17.7264	0	0	0	0	1	1	1	0	1	1	1	Tp1_85_DCM_0-0d2_scaffold39597
1496	VC_11948_0	2	5.65076	109.614	0.0490243	0.0507413	0	0	1	1	1	0	1	1	1	Tp1_52_DCM_0-0d2_C4990589,Tp2_32_SUR_contig-100_2912
1497	VC_11949_0	4	48.4876	1105.4	0.0420212	0.000691494	0	1.73205	6	6	1	1.14639	1	1	1	Tp1_102_DCM_0-0d2_scaffold55056,Tp1_30_DCM_0-0d2_scaffold39402,Tp1_32_SUR_0-0d2_scaffold72579,Tp1_78_DCM_0-0d2_scaffold63899
1498	VC_1194_0	6	73.769	273.867	0.212202	2.09624e-05	0	1.73205	15	15	1	1.16901	1	1	1	GOV_bin_176_contig-100_21,GOV_bin_2252_contig-100_13,Tp1_34_SUR_0-0d2_C4997215,Tp1_36_DCM_0-0d2_scaffold65702,Tp1_39_SUR_0-0d2_scaffold59292,Tp1_46_SUR_0-0d2_scaffold76848
1499	VC_11952_0	3	9.49533	12.14	0.43888	0.0333765	1	1.41421	3	3	1	1.13807	1	1	1	GOV_bin_1168_contig-100_75,GOV_bin_4551_contig-100_5,GOV_bin_5102_contig-100_17
1500	VC_11953_0	3	27.2886	289.726	0.0860801	0.00880482	1.73205	2.44949	3	3	1	2.1392	1	1	1	GOV_bin_3459_contig-100_20,GOV_bin_5361_contig-100_2,GOV_bin_5361_contig-100_3
1501	VC_11954_0	2	10.7965	26.6798	0.288089	0.0206134	0	0	1	1	1	0	1	1	1	GOV_bin_3349_contig-100_277,GOV_bin_7651_contig-100_82
1502	VC_11955_0	3	18.8634	0	1	0	1.73205	2.44949	3	3	1	2.1392	1	1	1	GOV_bin_1168_contig-100_81,GOV_bin_6366_contig-100_56,GOV_bin_973_contig-100_130
1503	VC_11956_0	2	3.74767	132.469	0.0275126	0.180925	2	2	1	1	1	2	1	1	1	GOV_bin_4470_contig-100_21,GOV_bin_5543_contig-100_220
1504	VC_11957_0	5	19.1407	167.746	0.102419	0.053615	1.73205	3.4641	10	10	1	2.68301	1	1	1	GOV_bin_184_contig-100_164,GOV_bin_4373_contig-100_94,Tp1_102_DCM_0-0d2_scaffold60871,Tp1_109_DCM_0-0d2_scaffold3458,Tp1_18_DCM_0-0d2_scaffold67136
1505	VC_11959_0	14	704.383	599.947	0.540034	8.6334e-18	1.73205	4.12311	91	91	1	3.03454	1	1	1	GOV_bin_1940_contig-100_566,GOV_bin_3219_contig-100_52,GOV_bin_3259_contig-100_216,GOV_bin_3459_contig-100_148,GOV_bin_5543_contig-100_318,GOV_bin_5543_contig-100_84,GOV_bin_6432_contig-100_64,GOV_bin_7930_contig-100_62,GOV_bin_913_contig-100_14,Tp1_102_MES_0-0d2_scaffold30170,Tp1_66_SUR_0-0d2_scaffold68181,Tp1_72_DCM_0-0d2_scaffold83387,Tp2_102_SUR_contig-100_498,Tp2_30_DCM_contig-100_1552
1506	VC_1195_0	7	115.054	848.983	0.119346	3.39914e-13	0	1	21	21	1	0.285714	1	1	1	GOV_bin_2414_contig-100_48,GOV_bin_4088_contig-100_54,GOV_bin_7130_contig-100_216,GOV_bin_7959_contig-100_9,Tp2_32_SUR_contig-100_364,Tp2_34_SUR_contig-100_288,Tp2_42_DCM_contig-100_3320
1507	VC_11960_0	2	1.56017	200.399	0.00772519	0.202357	3.4641	3.4641	1	1	1	3.4641	1	1	1	GOV_bin_242_contig-100_132,GOV_bin_3484_contig-100_55
1508	VC_11961_0	6	85.909	114.341	0.429009	0.00134604	1.41421	2.64575	15	15	1	2.00343	1	1	1	GOV_bin_2748_contig-100_44,GOV_bin_3487_contig-100_271,GOV_bin_3549_contig-100_137,GOV_bin_5215_contig-100_108,GOV_bin_5255_contig-100_43,GOV_bin_5937_contig-100_53
1509	VC_11962_0	3	16.6986	47.6826	0.25937	0.0373278	1.41421	2.23607	3	3	1	1.79411	1	1	1	GOV_bin_2716_contig-100_752,Tp1_100_DCM_0-0d2_scaffold32342,Tp1_65_SUR_0-0d2_scaffold25526
1510	VC_11963_0	6	55.7305	98.612	0.361083	0.00997715	1.41421	2.44949	15	15	1	1.98241	1	1	1	GOV_bin_1168_contig-100_96,GOV_bin_2378_contig-100_521,GOV_bin_5663_contig-100_101,Tp1_52_DCM_0-0d2_scaffold73036,Tp1_70_SUR_0-0d2_C4628886,Tp1_76_SUR_0-0d2_scaffold102531
1511	VC_11964_0	2	21.0154	61.8605	0.253577	0.166461	3.16228	3.16228	1	1	1	3.16228	1	1	1	GOV_bin_1169_contig-100_0,GOV_bin_2004_contig-100_5
1512	VC_11965_0	3	46.0711	298.048	0.133881	0.0357725	2.23607	3.74166	3	3	1	3.09812	1	1	1	GOV_bin_1169_contig-100_1,GOV_bin_1950_contig-100_5,GOV_bin_5248_contig-100_3
1513	VC_11967_0	3	4.18192	21.8269	0.160788	0.258891	3	3.87298	3	3	1	3.44569	1	1	1	GOV_bin_3023_contig-100_2,Tp3_EafricaIndianSub_SURDCM_contig-100_787,Tp3_SouthAtlantic_SURDCM_contig-100_214
1514	VC_11968_0	4	40.9654	55.7702	0.423478	0.00325846	3.87298	4.89898	6	6	1	4.24943	1	1	1	GOV_bin_1169_contig-100_11,GOV_bin_2004_contig-100_2,GOV_bin_3767_contig-100_10,GOV_bin_5437_contig-100_3
1515	VC_11969_0	6	54.919	12.85	0.810386	0.0241769	2.44949	3.60555	15	15	1	2.91212	1	1	1	GOV_bin_1196_contig-100_100,GOV_bin_1605_contig-100_18,GOV_bin_4117_contig-100_33,GOV_bin_724_contig-100_41,Tp1_123_DCM_0-0d2_scaffold112776,Tp3_NorthPacific_SURDCM_contig-100_131
1516	VC_1196_0	2	8.95141	1.97831	0.818997	0.5	1.73205	1.73205	1	1	1	1.73205	1	1	1	Contig_1065799,k139_1090561
1517	VC_11970_0	2	8.25244	14.2565	0.36663	0.10565	1.73205	1.73205	1	1	1	1.73205	1	1	1	GOV_bin_48151_contig-100_24,Tp1_137_SUR_0-0d2_scaffold4896
1518	VC_11971_0	3	81.7858	99.9035	0.450141	0.0308533	1.73205	3	3	3	1	2.39385	1	1	1	GOV_bin_1169_contig-100_2,GOV_bin_2034_contig-100_2,Tp3_RedSeaArabianUp_SURDCM_contig-100_3561
1519	VC_11972_0	2	8.92145	50.3034	0.150637	0.171769	1.41421	1.41421	1	1	1	1.41421	1	1	1	GOV_bin_2004_contig-100_16,GOV_bin_5457_contig-100_6
1520	VC_11973_0	2	4.44664	9.46126	0.31972	0.172889	1.41421	1.41421	1	1	1	1.41421	1	1	1	GOV_bin_4278_contig-100_62,Tp1_123_DCM_0-0d2_scaffold118198
1521	VC_11974_0	2	8.81558	69.0862	0.113163	0.107423	4.58258	4.58258	1	1	1	4.58258	1	1	1	GOV_bin_3633_contig-100_15,GOV_bin_3677_contig-100_6
1522	VC_11975_0	5	36.3152	9.38831	0.794582	0.0370122	2.23607	3.4641	10	10	1	2.87491	1	1	1	GOV_bin_1356_contig-100_2,GOV_bin_2419_contig-100_7,GOV_bin_4182_contig-100_22,Tp1_23_DCM_0-0d2_scaffold97427,Tp1_32_SUR_0-0d2_scaffold103223
1523	VC_11977_0	2	26.8294	358.65	0.0696	0.052165	4	4	1	1	1	4	1	1	1	GOV_bin_5300_contig-100_0,Tp1_34_DCM_0-0d2_scaffold42741
1524	VC_11978_0	15	1144.67	1255.83	0.476846	5.92078e-12	0	4.89898	105	105	1	3.07611	1	1	1	GOV_bin_1515_contig-100_1,GOV_bin_1526_contig-100_3,GOV_bin_2376_contig-100_2,GOV_bin_306_contig-100_45,GOV_bin_3530_contig-100_11,GOV_bin_465_contig-100_16,GOV_bin_5104_contig-100_3,GOV_bin_5581_contig-100_3,GOV_bin_5656_contig-100_1,GOV_bin_5663_contig-100_13,GOV_bin_7357_contig-100_1,Tp1_102_DCM_0-0d2_scaffold32846,Tp1_109_DCM_0-0d2_scaffold53206,Tp1_45_SUR_0-0d2_scaffold63164,Tp1_52_DCM_0-0d2…
1525	VC_11979_0	4	37.5021	166.687	0.183664	0.201886	1.73205	3.87298	6	6	1	2.88484	1	1	1	GOV_bin_2009_contig-100_3,GOV_bin_2778_contig-100_5,GOV_bin_306_contig-100_24,GOV_bin_5663_contig-100_3
1526	VC_11980_0	4	80.1709	148.105	0.351202	0.0105806	2	3	6	6	1	2.45683	1	1	1	GOV_bin_3041_contig-100_10,GOV_bin_306_contig-100_27,Tp1_124_DCM_0-0d2_C3140605,Tp2_52_DCM_contig-100_11
1527	VC_11981_0	2	9.62042	39.783	0.194732	0.361837	1.41421	1.41421	1	1	1	1.41421	1	1	1	GOV_bin_3322_contig-100_70,GOV_bin_465_contig-100_137
1528	VC_11982_0	5	158.808	729.234	0.17883	0.000190308	4.12311	7	10	10	1	5.9419	1	1	1	GOV_bin_3814_contig-100_0,GOV_bin_4586_contig-100_5,GOV_bin_4843_contig-100_2,Tp1_67_SUR_0-0d2_scaffold16416,Tp2_124_DCM_contig-100_86
1529	VC_11983_0	2	3.10669	10.3395	0.231047	0.5	1.73205	1.73205	1	1	1	1.73205	1	1	1	GOV_bin_465_contig-100_39,GOV_bin_8600_contig-100_3
1530	VC_11984_0	7	89.5546	324.932	0.216062	0.0250141	1	2.64575	21	21	1	1.75213	1	1	1	GOV_bin_2514_contig-100_118,GOV_bin_465_contig-100_65,GOV_bin_7484_contig-100_22,GOV_bin_8600_contig-100_2,Tp1_111_DCM_0-0d2_scaffold112283,Tp1_45_SUR_0-0d2_scaffold92788,Tp2_52_DCM_contig-100_1228
1531	VC_11985_0	4	36.8055	75.0072	0.329171	0.00124881	0	2	6	6	1	1.37377	1	1	1	GOV_bin_4965_contig-100_62,GOV_bin_5669_contig-100_33,Tp1_124_DCM_0-0d2_scaffold16476,Tp2_124_SUR_contig-100_304
1532	VC_11986_0	3	15.9397	95.664	0.142824	0.00771594	2	2	3	3	1	2	1	1	1	GOV_bin_2706_contig-100_36,GOV_bin_6392_contig-100_16,Tp2_123_SUR_contig-100_119
1533	VC_11987_0	3	52.9136	59.0085	0.472772	0.00421528	3.16228	3.31662	3	3	1	3.26518	1	1	1	GOV_bin_4346_contig-100_14,GOV_bin_5167_contig-100_7,GOV_bin_7484_contig-100_3
1534	VC_11988_0	4	60.6821	275.429	0.180542	0.000438743	0	1.41421	6	6	1	0.902369	1	1	1	GOV_bin_2716_contig-100_137,GOV_bin_2802_contig-100_15,GOV_bin_8401_contig-100_40,Tp1_36_DCM_0-0d2_scaffold89764
1535	VC_11989_0	1	0	52.34	0	0	0	0	1	1	1	0	1	1	1	GOV_bin_3981_contig-100_37
1536	VC_1198_0	2	5.0487	32.3207	0.135102	0.166461	1	1	1	1	1	1	1	1	1	GOV_bin_2613_contig-100_10,Tp1_38_DCM_0-0d2_scaffold107891
1537	VC_11991_0	4	22.5422	159.786	0.123636	0.0244971	1.73205	2.82843	6	6	1	2.42292	1	1	1	GOV_bin_176_contig-100_147,GOV_bin_2976_contig-100_66,GOV_bin_860_contig-100_16,Tp3_EafricaIndianSub_SURDCM_contig-100_19272
1538	VC_11994_0	3	73.0241	144.454	0.335776	0.00276891	2.44949	3.4641	3	3	1	2.91401	1	1	1	GOV_bin_943_contig-100_3,Tp1_33_SUR_0-0d2_scaffold118218,Tp1_34_SUR_0-0d2_scaffold13481
1539	VC_11995_0	2	10.0975	26.2421	0.277866	0.0812277	1	1	1	1	1	1	1	1	1	GOV_bin_523_contig-100_31,Tp1_36_DCM_0-0d2_scaffold89721
1540	VC_11996_0	1	0	44.2561	0	0	0	0	1	1	1	0	1	1	1	GOV_bin_1423_contig-100_91
1541	VC_11997_0	3	15.7847	119.714	0.116493	0.0812524	2.23607	3.31662	3	3	1	2.66739	1	1	1	Tp1_102_DCM_0-0d2_scaffold131895,Tp1_109_SUR_0-0d2_scaffold81960,Tp1_34_DCM_0-0d2_scaffold14600
1542	VC_11998_0	1	0	41.7153	0	0	0	0	1	1	1	0	1	1	1	GOV_bin_528_contig-100_18
1543	VC_11999_0	2	2.80567	23.3592	0.10723	0.242454	2.23607	2.23607	1	1	1	2.23607	1	1	1	GOV_bin_4028_contig-100_250,GOV_bin_5676_contig-100_74
1544	VC_119_0	4	39.271	787.817	0.047481	0.193434	1	2.23607	6	6	1	1.73039	1	1	1	GOV_bin_3829_contig-100_2,GOV_bin_5_contig-100_3,Tp2_65_SUR_contig-100_3224,k139_9053860
1545	VC_11_0	2	300	4736.41	0.0595662	0.0448929	1.41421	1.41421	1	1	1	1.41421	1	1	1	Erwinia~phage~Ea9-2,Erwinia~phage~vB_EamP_Frozen
1546	VC_11_1	13	12701.5	12767.1	0.498712	3.9834e-42	2.64575	8.83176	78	78	1	6.76791	3	2	2	Achromobacter~phage~JWAlpha,Achromobacter~phage~phiAxp-3,Delftia~phage~RG-2014,Escherichia~phage~Bp4,Escherichia~phage~EC1-UPM,Escherichia~phage~ECBP1,Escherichia~phage~IME11,Escherichia~phage~vB_EcoP_G7C,Escherichia~phage~vB_EcoP_PhAPEC5,Escherichia~phage~vB_EcoP_PhAPEC7,Escherichia~virus~N4,GOV_bin_4120_contig-100_0,Shigella~phage~pSb-1
1547	VC_12000_0	1	0	20.0394	0	0	0	0	1	1	1	0	1	1	1	GOV_bin_5857_contig-100_411
1548	VC_12001_0	3	16.3476	47.0516	0.257852	0.303272	3.4641	3.87298	3	3	1	3.73669	1	1	1	GOV_bin_1324_contig-100_133,Tp3_Indian_SURDCM_contig-100_7769,Tp3_RedSeaArabianUp_SURDCM_contig-100_2020
1549	VC_12002_0	4	10.8451	0	1	0	1.73205	2.44949	6	6	1	2.02494	1	1	1	GOV_bin_1171_contig-100_16,GOV_bin_2743_contig-100_64,GOV_bin_3597_contig-100_85,GOV_bin_8008_contig-100_18
1550	VC_12004_0	8	277.605	1333.53	0.172304	2.66515e-16	0	1.73205	28	28	1	0.917194	1	1	1	GOV_bin_2593_contig-100_24,GOV_bin_2987_contig-100_3,GOV_bin_7418_contig-100_3,GOV_bin_7756_contig-100_18,Tp2_38_SUR_contig-100_926,Tp2_52_DCM_contig-100_314,Tp3_Indian_SURDCM_contig-100_252,Tp3_SouthPacific_SURDCM_contig-100_6558
1551	VC_12006_0	4	104.274	151.853	0.407119	3.97887e-05	1	2	6	6	1	1.64639	1	1	1	GOV_bin_2299_contig-100_18,GOV_bin_5672_contig-100_2,GOV_bin_5910_contig-100_3,GOV_bin_7190_contig-100_5
1552	VC_12007_0	16	1191	4171.78	0.222086	3.38854e-61	0	3.4641	120	120	1	1.46921	1	1	1	GOV_bin_136_contig-100_13,GOV_bin_1473_contig-100_226,GOV_bin_2959_contig-100_13,GOV_bin_3299_contig-100_4,GOV_bin_4523_contig-100_3,GOV_bin_4543_contig-100_1,GOV_bin_5434_contig-100_29,GOV_bin_5985_contig-100_22,GOV_bin_714_contig-100_13,GOV_bin_7400_contig-100_4,GOV_bin_7452_contig-100_4,GOV_bin_7756_contig-100_63,GOV_bin_926_contig-100_7,Tp2_102_DCM_contig-100_157,Tp3_Indian_SURDCM_contig-100_…
1553	VC_12008_0	4	34.8359	275.304	0.112323	0.000398876	0	1	6	6	1	0.666667	1	1	1	GOV_bin_5149_contig-100_8,GOV_bin_7492_contig-100_32,GOV_bin_7666_contig-100_24,Tp3_SouthPacific_SURDCM_contig-100_882
1554	VC_12009_0	8	328.836	922.012	0.26289	1.45781e-14	0	2	28	28	1	1.17064	1	1	1	GOV_bin_5466_contig-100_0,GOV_bin_6224_contig-100_307,GOV_bin_6814_contig-100_24,GOV_bin_714_contig-100_7,GOV_bin_7290_contig-100_2,Tp2_68_DCM_contig-100_996,Tp3_EafricaIndianSub_SURDCM_contig-100_5072,Tp3_SouthAtlantic_SURDCM_contig-100_167
1555	VC_12010_0	3	62.7632	78.13	0.445467	0.00282924	0	1.41421	3	3	1	0.942809	1	1	1	GOV_bin_2514_contig-100_243,GOV_bin_6788_contig-100_3,Tp3_MedSea_SURDCM_contig-100_4759
1556	VC_12011_0	2	8.07635	18.2096	0.30725	0.0951246	2.23607	2.23607	1	1	1	2.23607	1	1	1	GOV_bin_1171_contig-100_20,GOV_bin_4458_contig-100_39
1557	VC_12012_0	29	4116.87	8342.09	0.330434	5.06009e-200	0	2.64575	406	406	1	0.542559	1	1	1	GOV_bin_1713_contig-100_11,GOV_bin_1780_contig-100_2,GOV_bin_2432_contig-100_13,GOV_bin_2830_contig-100_2,GOV_bin_3141_contig-100_6,GOV_bin_3441_contig-100_20,GOV_bin_3472_contig-100_15,GOV_bin_4301_contig-100_54,GOV_bin_4663_contig-100_3,GOV_bin_4975_contig-100_45,GOV_bin_6884_contig-100_71,GOV_bin_8096_contig-100_47,GOV_bin_8180_contig-100_36,GOV_bin_956_contig-100_84,Tp1_109_DCM_0-0d2_C7653738…
1558	VC_12015_0	5	45.9515	70.2707	0.395376	0.00232346	1.41421	2	10	10	1	1.58995	1	1	1	GOV_bin_2299_contig-100_36,GOV_bin_3991_contig-100_11,GOV_bin_5609_contig-100_78,GOV_bin_899_contig-100_162,Tp2_125_SUR_contig-100_416
1559	VC_12018_0	6	83.7595	427.004	0.163989	0.000281587	0	1.41421	15	15	1	0.816176	1	1	1	GOV_bin_3759_contig-100_47,GOV_bin_7290_contig-100_8,GOV_bin_7666_contig-100_15,GOV_bin_8242_contig-100_1,Tp3_EafricaIndianSub_SURDCM_contig-100_16232,Tp3_RedSeaArabianUp_SURDCM_contig-100_136
1560	VC_12019_0	2	4.44664	19.8051	0.183353	0.279092	1.41421	1.41421	1	1	1	1.41421	1	1	1	GOV_bin_1424_contig-100_83,Tp2_34_SUR_contig-100_2436
1561	VC_1201_0	18	1279.5	637.426	0.667475	1.47607e-12	0	7.34847	153	153	1	2.79542	1	1	1	Contig_1065878,Contig_501228,Contig_53674,Contig_56399,GOV_bin_2748_contig-100_36,GOV_bin_4100_contig-100_203,GOV_bin_4518_contig-100_0,GOV_bin_6188_contig-100_198,GOV_bin_772_contig-100_76,Tp1_25_DCM_0-0d2_scaffold13135,Tp1_36_DCM_0-0d2_scaffold70281,Tp1_58_DCM_0-0d2_scaffold122129,Tp1_72_MES_0-0d2_scaffold169130,Tp1_76_DCM_0-0d2_scaffold172296,Tp2_25_DCM_contig-100_168,Tp2_67_SUR_contig-100_111…
1562	VC_12020_0	2	35.1107	267.222	0.116133	0.0475699	4.69042	4.69042	1	1	1	4.69042	1	1	1	GOV_bin_1254_contig-100_8,GOV_bin_6236_contig-100_63
1563	VC_12021_0	2	2.96952	13.682	0.178333	0.0858152	2.82843	2.82843	1	1	1	2.82843	1	1	1	GOV_bin_6236_contig-100_119,Tp1_125_SUR_0-0d2_C3580571
1564	VC_12022_0	2	3.74767	24.2615	0.133801	0.33031	2	2	1	1	1	2	1	1	1	GOV_bin_2151_contig-100_305,GOV_bin_3060_contig-100_36
1565	VC_12023_0	7	111.441	291.581	0.276514	2.37799e-10	0	1	21	21	1	0.285714	1	1	1	GOV_bin_1342_contig-100_169,GOV_bin_5213_contig-100_383,Tp1_38_SUR_0-0d2_scaffold89884,Tp1_78_DCM_0-0d2_scaffold23753,Tp2_109_SUR_contig-100_3182,Tp2_36_DCM_contig-100_999,Tp2_38_SUR_contig-100_1722
1566	VC_12024_0	2	7.77532	4.33682	0.641945	0.270146	2	2	1	1	1	2	1	1	1	GOV_bin_1171_contig-100_48,Tp2_45_SUR_contig-100_2008
1567	VC_12025_0	2	2.18242	43.1345	0.0481591	0.171854	2	2	1	1	1	2	1	1	1	GOV_bin_3252_contig-100_27,GOV_bin_7492_contig-100_53
1568	VC_12026_0	3	20.1243	465.206	0.0414652	0.0200294	2.44949	3.16228	3	3	1	2.68709	1	1	1	GOV_bin_4852_contig-100_6,GOV_bin_6612_contig-100_2,GOV_bin_8304_contig-100_60
1569	VC_12027_0	4	30.9045	22.8904	0.574488	0.0464592	0	1	6	6	1	0.5	1	1	1	GOV_bin_1992_contig-100_27,GOV_bin_3555_contig-100_166,GOV_bin_443_contig-100_74,Tp2_38_SUR_contig-100_1344
1570	VC_12029_0	3	8.30152	136.475	0.0573402	0.0243066	1.41421	2.44949	3	3	1	1.95457	1	1	1	GOV_bin_8227_contig-100_418,Tp1_31_SUR_0-0d2_scaffold30390,Tp2_67_SUR_contig-100_3969
1571	VC_12030_0	4	32.0984	256.423	0.111251	0.00123224	0	1	6	6	1	0.5	1	1	1	GOV_bin_3204_contig-100_17,Tp1_36_DCM_0-0d2_scaffold69541,Tp1_65_DCM_0-0d2_scaffold96862,Tp1_67_SUR_0-0d2_scaffold116233
1572	VC_12031_0	2	0	25.7019	0	0	2	2	1	1	1	2	1	1	1	GOV_bin_3537_contig-100_70,Tp1_36_DCM_0-0d2_scaffold94024
1573	VC_12032_0	3	29.7839	84.8543	0.259808	0.0526657	2.44949	3.60555	3	3	1	3.12389	1	1	1	GOV_bin_3419_contig-100_47,GOV_bin_658_contig-100_11,Tp1_34_SUR_0-0d2_scaffold66777
1574	VC_12033_0	4	47.5356	351.907	0.119005	6.38765e-05	0	1	6	6	1	0.5	1	1	1	GOV_bin_1171_contig-100_97,GOV_bin_6362_contig-100_178,GOV_bin_8245_contig-100_759,Tp1_52_SUR_0-0d2_scaffold39343
1575	VC_12034_0	21	1969.4	843.62	0.700102	1.66872e-49	0	2.64575	210	210	1	1.82793	1	1	1	GOV_bin_2026_contig-100_83,GOV_bin_3329_contig-100_152,GOV_bin_3459_contig-100_244,GOV_bin_3747_contig-100_49,GOV_bin_4022_contig-100_6,GOV_bin_4143_contig-100_3,GOV_bin_4311_contig-100_16,GOV_bin_4397_contig-100_107,GOV_bin_4501_contig-100_31,GOV_bin_4697_contig-100_21,GOV_bin_5324_contig-100_9,GOV_bin_7680_contig-100_28,GOV_bin_8059_contig-100_10,GOV_bin_99_contig-100_16,Tp1_109_SUR_0-0d2_scaff…
1576	VC_12035_0	4	37.842	125.939	0.231052	0.00160783	1.41421	2.44949	6	6	1	1.95457	1	1	1	GOV_bin_3259_contig-100_33,GOV_bin_3566_contig-100_37,Tp1_109_SUR_0-0d2_C4879145,Tp1_62_SUR_0-0d2_scaffold140961
1577	VC_12036_0	3	19.6898	247.456	0.0737043	0.0104737	0	1.41421	3	3	1	0.942809	1	1	1	GOV_bin_3907_contig-100_425,GOV_bin_8622_contig-100_679,Tp1_32_SUR_0-0d2_scaffold118225
1578	VC_12037_0	2	3.65076	15.5506	0.19013	0.23975	1.73205	1.73205	1	1	1	1.73205	1	1	1	GOV_bin_5336_contig-100_99,GOV_bin_7370_contig-100_29
1579	VC_12038_0	9	212.076	201.64	0.512613	1.17437e-09	0	2.23607	36	36	1	1.70562	1	1	1	GOV_bin_2661_contig-100_49,GOV_bin_3424_contig-100_71,GOV_bin_3865_contig-100_335,GOV_bin_482_contig-100_353,GOV_bin_4902_contig-100_47,Tp1_100_DCM_0-0d2_scaffold16192,Tp2_111_MES_contig-100_5364,Tp3_NorthPacific_SURDCM_contig-100_814,Tp3_Pacific_MES_contig-100_20475
1580	VC_12039_0	2	4.0487	70.1439	0.0545701	0.121126	1.73205	1.73205	1	1	1	1.73205	1	1	1	GOV_bin_6820_contig-100_574,Tp2_85_MES_contig-100_5526
1581	VC_12040_0	3	8.69946	6.61132	0.568192	0.122639	1.41421	1.73205	3	3	1	1.62611	1	1	1	GOV_bin_1171_contig-100_83,GOV_bin_3426_contig-100_251,GOV_bin_4800_contig-100_151
1582	VC_12041_0	7	148.168	633.637	0.18952	0.0181533	0	2.64575	21	21	1	1.7642	1	1	1	GOV_bin_2134_contig-100_48,GOV_bin_4084_contig-100_28,GOV_bin_4692_contig-100_5,GOV_bin_6087_contig-100_0,Tp1_70_SUR_0-0d2_C4629160,Tp2_33_SUR_contig-100_440,Tp3_RedSeaArabianUp_SURDCM_contig-100_6003
1583	VC_12042_0	1	0	78.4109	0	0	0	0	1	1	1	0	1	1	1	Tp3_EafricaIndianSub_SURDCM_contig-100_9286
1584	VC_12043_0	8	270.964	142.09	0.656001	1.05873e-11	0	4.3589	28	28	1	1.88202	1	1	1	GOV_bin_1362_contig-100_5,GOV_bin_1455_contig-100_17,GOV_bin_2840_contig-100_37,GOV_bin_6759_contig-100_12,Tp1_34_DCM_0-0d2_scaffold32131,Tp1_42_DCM_0-0d2_C6775019,Tp1_52_SUR_0-0d2_C5254197,Tp1_62_SUR_0-0d2_C7505629
1585	VC_12044_0	2	12.7192	13.1093	0.49245	0.0839909	4.58258	4.58258	1	1	1	4.58258	1	1	1	GOV_bin_1175_contig-100_1,Tp1_52_SUR_0-0d2_scaffold128530
1586	VC_12045_0	6	74.8179	40.5242	0.64866	0.072288	0	1.73205	15	15	1	1.24543	1	1	1	Tp1_100_DCM_0-0d2_scaffold111372,Tp1_25_DCM_0-0d2_scaffold105509,Tp1_34_SUR_0-0d2_scaffold59292,Tp1_36_DCM_0-0d2_scaffold91670,Tp1_39_SUR_0-0d2_scaffold142847,Tp1_85_MES_0-0d2_scaffold131263
1587	VC_12047_0	2	28.6851	0	1	0	2.44949	2.44949	1	1	1	2.44949	1	1	1	GOV_bin_1177_contig-100_1,GOV_bin_7379_contig-100_10
1588	VC_12048_0	23	1675.89	650.537	0.720371	4.55271e-26	0	3.4641	253	253	1	1.29407	1	1	1	GOV_bin_1783_contig-100_195,GOV_bin_3377_contig-100_189,GOV_bin_3782_contig-100_12,GOV_bin_4502_contig-100_68,GOV_bin_4774_contig-100_29,GOV_bin_5663_contig-100_16,GOV_bin_8579_contig-100_24,Tp1_122_DCM_0-0d2_scaffold15610,Tp1_18_DCM_0-0d2_scaffold73196,Tp1_22_SUR_0-0d2_scaffold156440,Tp1_25_SUR_0-0d2_scaffold108284,Tp1_25_SUR_0-0d2_scaffold110459,Tp1_42_SUR_0-0d2_C5876931,Tp1_45_SUR_0-0d2_scaffo…
1589	VC_1204_0	3	94.133	814.193	0.103634	0.00426403	4.24264	6.16441	3	3	1	5.16869	1	1	1	Tp1_32_SUR_0-0d2_scaffold101662,Tp1_52_SUR_0-0d2_scaffold94636,Tp1_76_DCM_0-0d2_scaffold34327
1590	VC_12050_0	17	2571.87	2198.62	0.539121	7.458e-37	0	5.38516	136	136	1	3.43507	1	1	1	GOV_bin_225_contig-100_62,GOV_bin_3630_contig-100_23,GOV_bin_3853_contig-100_5,Tp1_100_DCM_0-0d2_scaffold28938,Tp1_122_DCM_0-0d2_scaffold27207,Tp1_122_MES_0-0d2_scaffold80981,Tp1_123_SUR_0-0d2_scaffold6608,Tp1_125_DCM_0-0d2_C2125187,Tp1_30_DCM_0-0d2_scaffold57427,Tp1_32_SUR_0-0d2_scaffold144575,Tp1_34_DCM_0-0d2_C3587079,Tp1_37_OMZ_0-0d2_scaffold5199,Tp1_38_OMZ_0-0d2_scaffold65297,Tp1_64_MES_0-0d2…
1591	VC_12051_0	3	195.059	754.475	0.205426	0.00166765	4.89898	6.16441	3	3	1	5.57342	1	1	1	GOV_bin_3409_contig-100_0,GOV_bin_4561_contig-100_1,GOV_bin_4580_contig-100_0
1592	VC_12052_0	4	98.4199	641.375	0.133037	0.000988216	2.44949	4	6	6	1	3.17968	1	1	1	GOV_bin_2147_contig-100_80,GOV_bin_2346_contig-100_43,GOV_bin_7251_contig-100_59,Tp1_64_DCM_0-0d2_C5233324
1593	VC_12053_0	35	13332.5	8314.27	0.615912	5.30617e-152	0	8.42615	595	595	1	4.43016	1	1	1	GOV_bin_2026_contig-100_57,GOV_bin_3180_contig-100_1,GOV_bin_3325_contig-100_19,GOV_bin_4586_contig-100_26,GOV_bin_4932_contig-100_3,GOV_bin_5243_contig-100_1,GOV_bin_61_contig-100_4,GOV_bin_7418_contig-100_0,Tp1_111_DCM_0-0d2_scaffold105848,Tp1_123_DCM_0-0d2_scaffold144394,Tp1_123_DCM_0-0d2_scaffold54581,Tp1_124_DCM_0-0d2_scaffold37712,Tp1_124_DCM_0-0d2_scaffold41259,Tp1_125_DCM_0-0d2_scaffold63…
1594	VC_12054_0	6	191.425	749.715	0.203397	8.10494e-06	2	5.2915	15	15	1	3.98591	1	1	1	GOV_bin_1419_contig-100_42,Tp1_100_DCM_0-0d2_scaffold51334,Tp1_102_DCM_0-0d2_scaffold16624,Tp1_23_DCM_0-0d2_scaffold129083,Tp1_72_DCM_0-0d2_C4364636,Tp1_78_SUR_0-0d2_C4026728
1595	VC_12055_0	4	80.1805	145.864	0.354712	0.0113901	1.73205	2.82843	6	6	1	2.3153	1	1	1	Tp1_123_SUR_0-0d2_scaffold53745,Tp1_33_SUR_0-0d2_scaffold142086,Tp1_39_SUR_0-0d2_scaffold67685,Tp1_62_SUR_0-0d2_C7517541
1596	VC_12056_0	2	7.10632	68.8663	0.093538	0.281171	2.82843	2.82843	1	1	1	2.82843	1	1	1	Tp1_31_SUR_0-0d2_scaffold205414,Tp1_32_SUR_0-0d2_scaffold91412
1597	VC_12058_0	22	3245.69	1901.43	0.630584	8.05452e-46	0	7.74597	231	231	1	2.98307	1	1	1	GOV_bin_3215_contig-100_8,GOV_bin_3384_contig-100_3,GOV_bin_3439_contig-100_4,GOV_bin_3663_contig-100_1,GOV_bin_5682_contig-100_10,GOV_bin_6377_contig-100_69,GOV_bin_8289_contig-100_17,GOV_bin_870_contig-100_7,Tp1_102_MES_0-0d2_scaffold72108,Tp1_102_SUR_0-0d2_scaffold36819,Tp1_123_DCM_0-0d2_scaffold102214,Tp1_123_DCM_0-0d2_scaffold149984,Tp1_123_SUR_0-0d2_C2692286,Tp1_138_DCM_0-0d2_scaffold112882…
1598	VC_12059_0	14	2219.98	1403.98	0.612584	3.86665e-36	1.41421	6.08276	91	91	1	3.79455	1	1	1	GOV_bin_3313_contig-100_2,GOV_bin_870_contig-100_8,Tp1_102_MES_0-0d2_C4681367,Tp1_123_DCM_0-0d2_scaffold78072,Tp1_125_SUR_0-0d2_C3581951,Tp1_137_DCM_0-0d2_C4227590,Tp1_138_DCM_0-0d2_C4037136,Tp1_138_DCM_0-0d2_scaffold98461,Tp1_30_DCM_0-0d2_scaffold71686,Tp1_39_DCM_0-0d2_scaffold38924,Tp1_66_SUR_0-0d2_scaffold84658,Tp1_68_DCM_0-0d2_scaffold45089,Tp1_68_SUR_0-0d2_scaffold82016,Tp1_78_SUR_0-0d2_scaf…
1599	VC_1205_0	2	7.4609	5.67202	0.568107	0.270146	5.2915	5.2915	1	1	1	5.2915	1	1	1	Contig_1065895,Contig_368039
1600	VC_12061_0	1	0	8.89328	0	1	0	0	1	1	1	0	1	1	1	GOV_bin_668_contig-100_149
1601	VC_12063_0	2	8.92145	3.34973	0.727025	0.5	1.41421	1.41421	1	1	1	1.41421	1	1	1	GOV_bin_2884_contig-100_46,Tp1_66_DCM_0-0d2_scaffold57635
1602	VC_12065_0	19	1486.39	2283.12	0.394319	2.33888e-44	0	3.87298	171	171	1	2.05628	1	1	1	GOV_bin_3325_contig-100_662,GOV_bin_4026_contig-100_19,GOV_bin_5370_contig-100_179,GOV_bin_7524_contig-100_2,GOV_bin_973_contig-100_14,GOV_bin_973_contig-100_65,Tp1_109_SUR_0-0d2_scaffold42739,Tp1_111_SUR_0-0d2_scaffold13633,Tp1_123_SUR_0-0d2_scaffold9815,Tp1_23_DCM_0-0d2_scaffold2415,Tp1_30_DCM_0-0d2_C2233749,Tp1_32_SUR_0-0d2_scaffold103143,Tp1_32_SUR_0-0d2_scaffold117692,Tp1_46_SUR_0-0d2_scaffo…
1603	VC_12066_0	10	314.705	37.4037	0.893772	0.000138839	0	2.82843	45	45	1	1.69071	1	1	1	GOV_bin_2209_contig-100_6,GOV_bin_2400_contig-100_107,GOV_bin_3487_contig-100_140,GOV_bin_3487_contig-100_312,GOV_bin_7229_contig-100_825,GOV_bin_7639_contig-100_12,Tp1_18_DCM_0-0d2_scaffold29241,Tp1_18_SUR_0-0d2_scaffold11207,Tp1_34_SUR_0-0d2_C4992167,Tp1_82_SUR_0-0d2_scaffold51007
1604	VC_12067_0	3	12.76	11.7092	0.521472	0.29628	1.73205	2.82843	3	3	1	2.26552	1	1	1	GOV_bin_1178_contig-100_13,Tp1_122_DCM_0-0d2_C2727957,Tp1_125_SUR_0-0d2_C3570293
1605	VC_12068_0	3	19.5988	12.4234	0.612037	0.0680186	2.23607	2.44949	3	3	1	2.30721	1	1	1	GOV_bin_4404_contig-100_51,Tp1_111_DCM_0-0d2_scaffold90984,Tp1_67_SUR_0-0d2_scaffold24087
1606	VC_12069_0	8	460.673	336.305	0.578025	9.85814e-12	2	5	28	28	1	3.46126	1	1	1	GOV_bin_150_contig-100_198,GOV_bin_1819_contig-100_23,Tp1_100_DCM_0-0d2_scaffold103538,Tp1_111_DCM_0-0d2_scaffold14565,Tp1_23_DCM_0-0d2_scaffold10708,Tp1_25_SUR_0-0d2_scaffold104032,Tp1_32_SUR_0-0d2_scaffold36871,Tp1_72_MES_0-0d2_scaffold243610
1607	VC_1206_0	10	884.729	3550.43	0.199481	2.85354e-16	1.41421	4.12311	45	45	1	2.77067	1	1	1	Contig_303410,GOV_bin_221_contig-100_40,GOV_bin_3530_contig-100_13,GOV_bin_5236_contig-100_9,GOV_bin_5517_contig-100_1,GOV_bin_6250_contig-100_17,Tp1_122_SUR_0-0d2_C4630051,Tp1_138_SUR_0-0d2_scaffold44345,Tp1_56_SUR_0-0d2_C6438728,Tp3_RedSeaArabianUp_SURDCM_contig-100_16154
1608	VC_12070_0	4	42.3203	117.742	0.2644	0.000481073	1	3.4641	6	6	1	2.33743	1	1	1	GOV_bin_1674_contig-100_123,GOV_bin_3937_contig-100_15,GOV_bin_6046_contig-100_161,Tp1_46_SUR_0-0d2_scaffold44130
1609	VC_12071_0	2	4.0487	73.0173	0.0525354	0.181471	1.73205	1.73205	1	1	1	1.73205	1	1	1	Tp1_125_SUR_0-0d2_C3577263,Tp1_72_SUR_0-0d2_scaffold27112
1610	VC_12074_0	2	8.1019	92.9968	0.0801385	0.0588939	2.82843	2.82843	1	1	1	2.82843	1	1	1	GOV_bin_5046_contig-100_44,Tp1_52_DCM_0-0d2_scaffold119408
1611	VC_12075_0	4	57.631	56.0454	0.506974	0.000365872	0	2	6	6	1	1.24402	1	1	1	GOV_bin_7461_contig-100_259,Tp1_111_SUR_0-0d2_scaffold74851,Tp1_34_SUR_0-0d2_scaffold15968,Tp1_58_DCM_0-0d2_C5410702
1612	VC_12076_0	1	0	41.8027	0	0	0	0	1	1	1	0	1	1	1	Tp1_32_SUR_0-0d2_scaffold141888
1613	VC_12077_0	2	8.44433	31.3397	0.212254	0.188496	2	2	1	1	1	2	1	1	1	Tp1_34_SUR_0-0d2_scaffold92542,Tp1_76_DCM_0-0d2_scaffold124651
1614	VC_12078_0	3	15.9977	34.4813	0.316917	0.0591256	1.41421	2.64575	3	3	1	2.23524	1	1	1	Tp1_48_SUR_0-0d2_scaffold53805,Tp1_64_DCM_0-0d2_C5233678,Tp2_22_SUR_contig-100_5033
1615	VC_12081_0	12	1191.91	2970.41	0.286358	4.8892e-18	1	5	66	66	1	3.43367	1	1	1	GOV_bin_294_contig-100_2,GOV_bin_3698_contig-100_0,GOV_bin_4564_contig-100_35,GOV_bin_5849_contig-100_9,GOV_bin_6596_contig-100_2,GOV_bin_7156_contig-100_1,GOV_bin_7167_contig-100_3,Tp1_31_SUR_0-0d2_scaffold192896,Tp1_52_DCM_0-0d2_scaffold2042,Tp1_52_DCM_0-0d2_scaffold31116,Tp1_52_DCM_0-0d2_scaffold33983,Tp1_76_DCM_0-0d2_scaffold141975
1616	VC_12082_0	9	121.279	366.868	0.248448	0.000149709	0	3.16228	36	36	1	1.87112	1	1	1	GOV_bin_3121_contig-100_56,GOV_bin_4564_contig-100_41,Tp1_18_DCM_0-0d2_scaffold46097,Tp1_41_DCM_0-0d2_C8276793,Tp1_41_DCM_0-0d2_scaffold12905,Tp1_72_SUR_0-0d2_scaffold94458,Tp2_100_DCM_contig-100_138,Tp2_78_DCM_contig-100_759,Tp3_RedSeaArabianUp_SURDCM_contig-100_238
1617	VC_12083_0	3	22.4479	91.3489	0.197263	0.00766477	1.41421	2	3	3	1	1.60948	1	1	1	Tp1_100_DCM_0-0d2_scaffold27318,Tp1_66_SUR_0-0d2_scaffold89605,Tp3_MedSea_SURDCM_contig-100_6684
1618	VC_12084_0	5	82.7267	53.3255	0.608051	9.84585e-05	1	2.44949	10	10	1	1.96218	1	1	1	GOV_bin_4521_contig-100_20,GOV_bin_4946_contig-100_51,Tp1_32_SUR_0-0d2_C4576116,Tp1_70_SUR_0-0d2_C4624058,Tp2_70_SUR_contig-100_1388
1619	VC_12087_0	2	1.50902	17.4949	0.0794059	0.120783	3.16228	3.16228	1	1	1	3.16228	1	1	1	GOV_bin_2403_contig-100_3,GOV_bin_5727_contig-100_37
1620	VC_12088_0	5	58.367	37.1924	0.610793	0.00797313	1	3.31662	10	10	1	2.37091	1	1	1	GOV_bin_3197_contig-100_5,GOV_bin_3477_contig-100_3,GOV_bin_6809_contig-100_4,Tp3_MedSea_SURDCM_contig-100_9920,Tp3_SouthPacific_SURDCM_contig-100_17856
1621	VC_1208_0	9	234.335	352.323	0.39944	1.00526e-06	0	2.23607	36	36	1	1.2348	1	1	1	GOV_bin_1527_contig-100_205,GOV_bin_2906_contig-100_57,GOV_bin_4456_contig-100_61,GOV_bin_4652_contig-100_54,GOV_bin_6040_contig-100_10,GOV_bin_8245_contig-100_150,GOV_bin_8267_contig-100_85,GOV_bin_8660_contig-100_690,Tp3_MedSea_SURDCM_contig-100_553
1622	VC_12090_0	8	265.276	415.915	0.389429	5.33038e-07	0	2	28	28	1	1.12879	1	1	1	GOV_bin_636_contig-100_84,Tp1_100_MES_0-0d2_scaffold68940,Tp1_102_DCM_0-0d2_scaffold99598,Tp1_25_DCM_0-0d2_C4017895,Tp1_41_DCM_0-0d2_C8276227,Tp1_52_DCM_0-0d2_scaffold119339,Tp1_72_DCM_0-0d2_scaffold29441,Tp2_52_DCM_contig-100_512
1623	VC_12091_0	4	28.9097	178.16	0.139613	0.178429	1	2.82843	6	6	1	1.88965	1	1	1	GOV_bin_3065_contig-100_118,GOV_bin_4050_contig-100_84,GOV_bin_4548_contig-100_19,GOV_bin_5109_contig-100_2
1624	VC_12092_0	10	1115.73	1772.05	0.386362	6.22919e-16	3.60555	7.34847	45	45	1	5.1651	1	1	1	GOV_bin_1473_contig-100_19,GOV_bin_3065_contig-100_36,GOV_bin_4407_contig-100_0,GOV_bin_440_contig-100_2,GOV_bin_4522_contig-100_5,GOV_bin_4932_contig-100_1,GOV_bin_867_contig-100_0,Tp1_102_SUR_0-0d2_scaffold23374,Tp1_111_DCM_0-0d2_scaffold21889,Tp1_124_DCM_0-0d2_scaffold7136
1625	VC_12094_0	15	452.345	323.275	0.583205	2.38494e-05	0	2.44949	105	105	1	1.70816	1	1	1	GOV_bin_1191_contig-100_102,GOV_bin_1953_contig-100_404,GOV_bin_2819_contig-100_406,GOV_bin_4019_contig-100_30,GOV_bin_4027_contig-100_287,GOV_bin_4128_contig-100_118,GOV_bin_4689_contig-100_11,GOV_bin_5118_contig-100_351,GOV_bin_6234_contig-100_16,Tp1_102_SUR_0-0d2_scaffold40026,Tp1_123_DCM_0-0d2_scaffold22378,Tp1_39_DCM_0-0d2_scaffold15727,Tp2_102_MES_contig-100_2870,Tp2_111_SUR_contig-100_1248…
1626	VC_12095_0	13	688.988	505.128	0.576986	5.40363e-21	0	2.44949	78	78	1	1.29197	1	1	1	GOV_bin_1178_contig-100_226,GOV_bin_4047_contig-100_205,Tp2_102_DCM_contig-100_4798,Tp2_102_MES_contig-100_1775,Tp2_138_SUR_contig-100_1098,Tp2_23_DCM_contig-100_2239,Tp2_46_SUR_contig-100_1253,Tp2_48_SUR_contig-100_1217,Tp2_52_DCM_contig-100_3130,Tp2_56_SUR_contig-100_2823,Tp2_62_SUR_contig-100_1473,Tp2_65_SUR_contig-100_908,Tp2_70_SUR_contig-100_1725
1627	VC_12096_0	2	4.65076	6.75745	0.407668	0.270146	1.41421	1.41421	1	1	1	1.41421	1	1	1	GOV_bin_1191_contig-100_46,GOV_bin_6538_contig-100_84
1628	VC_12097_0	2	4.0487	7.30152	0.356707	0.23975	1.73205	1.73205	1	1	1	1.73205	1	1	1	GOV_bin_1797_contig-100_106,GOV_bin_6194_contig-100_54
1629	VC_12098_0	2	5.0487	6.5411	0.435616	0.270146	1	1	1	1	1	1	1	1	1	GOV_bin_1178_contig-100_26,GOV_bin_4032_contig-100_5
1630	VC_12099_0	2	3.10669	41.738	0.0692767	0.381945	2.44949	2.44949	1	1	1	2.44949	1	1	1	GOV_bin_674_contig-100_83,Tp1_100_DCM_0-0d2_scaffold112964
1631	VC_1209_0	10	162.295	144.754	0.528564	3.7416e-06	0	2	45	45	1	1.3501	1	1	1	GOV_bin_32802_contig-100_32,GOV_bin_4305_contig-100_24,GOV_bin_4675_contig-100_79,GOV_bin_6250_contig-100_11,GOV_bin_751_contig-100_9,Tp1_137_SUR_0-0d2_C3273741,Tp1_138_SUR_0-0d2_C4159200,Tp1_56_SUR_0-0d2_scaffold151185,Tp3_RedSeaArabianUp_SURDCM_contig-100_2371,Tp3_SouthPacific_SURDCM_contig-100_5906
1632	VC_120_0	8	154.048	1566.37	0.0895409	0.0364437	0	4	28	28	1	2.41087	1	1	1	GOV_bin_1247_contig-100_22,GOV_bin_2065_contig-100_113,GOV_bin_3829_contig-100_4,GOV_bin_4537_contig-100_4,GOV_bin_5068_contig-100_3,GOV_bin_6347_contig-100_2,Tp2_64_DCM_contig-100_2463,k139_7915732
1633	VC_12101_0	15	511.547	1616.12	0.240427	7.83616e-11	0	2.44949	105	105	1	1.71847	1	1	1	GOV_bin_1527_contig-100_136,GOV_bin_15_contig-100_170,GOV_bin_3668_contig-100_65,GOV_bin_4849_contig-100_14,GOV_bin_4992_contig-100_43,GOV_bin_941_contig-100_38,Tp1_123_DCM_0-0d2_scaffold69345,Tp1_125_SUR_0-0d2_scaffold16838,Tp1_18_SUR_0-0d2_C2132939,Tp1_41_DCM_0-0d2_C8254101,Tp1_48_SUR_0-0d2_C4762197,Tp1_66_SUR_0-0d2_scaffold59613,Tp2_138_SUR_contig-100_218,Tp3_SouthPacific_SURDCM_contig-100_394…
1634	VC_12102_0	4	141.332	614.876	0.186895	0.000126772	1.73205	3.74166	6	6	1	3.11284	1	1	1	GOV_bin_5438_contig-100_46,Tp1_22_SUR_0-0d2_scaffold56274,Tp1_41_DCM_0-0d2_scaffold56669,Tp1_72_DCM_0-0d2_scaffold49339
1635	VC_12103_0	10	225.072	1287.07	0.148843	4.04603e-08	0	2.23607	45	45	1	1.37077	1	1	1	GOV_bin_3674_contig-100_104,GOV_bin_5745_contig-100_101,GOV_bin_6073_contig-100_81,Tp1_109_DCM_0-0d2_scaffold37116,Tp1_111_SUR_0-0d2_scaffold6961,Tp1_124_SUR_0-0d2_C5388745,Tp1_39_SUR_0-0d2_scaffold136773,Tp1_46_SUR_0-0d2_scaffold88041,Tp2_82_SUR_contig-100_2136,Tp3_EafricaIndianSub_SURDCM_contig-100_15327
1636	VC_12104_0	1	0	55.1814	0	0	0	0	1	1	1	0	1	1	1	Tp1_23_DCM_0-0d2_scaffold65311
1637	VC_12106_0	20	3083.56	4418.73	0.411016	1.56619e-55	1	7.14143	190	190	1	3.95262	1	1	1	GOV_bin_2377_contig-100_0,GOV_bin_4122_contig-100_4,GOV_bin_4534_contig-100_1,GOV_bin_5027_contig-100_3,GOV_bin_5384_contig-100_1,GOV_bin_771_contig-100_112,GOV_bin_7866_contig-100_3,Tp1_100_DCM_0-0d2_scaffold114948,Tp1_100_SUR_0-0d2_scaffold29677,Tp1_102_MES_0-0d2_scaffold23608,Tp1_109_SUR_0-0d2_scaffold30307,Tp1_111_SUR_0-0d2_scaffold56325,Tp1_111_SUR_0-0d2_scaffold72246,Tp1_124_SUR_0-0d2_scaff…
1638	VC_12107_0	2	3.34973	2.1944	0.604194	0.5	2	2	1	1	1	2	1	1	1	GOV_bin_1178_contig-100_31,Tp1_30_DCM_0-0d2_C2218737
1639	VC_1210_0	4	70.9333	501.482	0.123919	0.00298229	1.73205	3	6	6	1	2.38209	1	1	1	GOV_bin_4965_contig-100_109,GOV_bin_5589_contig-100_68,GOV_bin_751_contig-100_3,Tp3_RedSeaArabianUp_SURDCM_contig-100_16094
1640	VC_12111_0	5	135.593	411.59	0.247801	1.95176e-07	0	2.44949	10	10	1	1.65093	1	1	1	GOV_bin_398_contig-100_3,GOV_bin_5431_contig-100_89,GOV_bin_5813_contig-100_1,Tp1_39_DCM_0-0d2_scaffold96117,Tp1_72_MES_0-0d2_scaffold82732
1641	VC_12112_0	2	5.0487	25.8061	0.163628	0.156475	1	1	1	1	1	1	1	1	1	GOV_bin_4190_contig-100_4,Tp1_52_SUR_0-0d2_scaffold64622
1642	VC_12113_0	4	60.5852	534.586	0.101795	1.62935e-05	0	0	6	6	1	0	1	1	1	GOV_bin_2676_contig-100_5,GOV_bin_56432_contig-100_12,GOV_bin_7362_contig-100_1,Tp1_100_DCM_0-0d2_scaffold88528
1643	VC_12116_0	3	5.45297	82.6426	0.0618983	0.19373	2.44949	3.16228	3	3	1	2.68709	1	1	1	GOV_bin_1178_contig-100_36,GOV_bin_5282_contig-100_44,Tp2_72_DCM_contig-100_258
1644	VC_12117_0	7	176.622	543.151	0.245386	0.00646851	2.23607	4.58258	21	21	1	3.50715	1	1	1	GOV_bin_4450_contig-100_22,GOV_bin_5644_contig-100_75,GOV_bin_6931_contig-100_25,GOV_bin_785_contig-100_77,Tp1_41_DCM_0-0d2_scaffold58970,Tp2_34_SUR_contig-100_9,Tp2_85_SUR_contig-100_347
1645	VC_12118_0	4	30.2922	28.2514	0.51743	0.0359645	0	1	6	6	1	0.5	1	1	1	GOV_bin_4157_contig-100_25,GOV_bin_5370_contig-100_71,Tp1_56_SUR_0-0d2_scaffold121787,Tp1_62_SUR_0-0d2_scaffold132325
1646	VC_12119_0	7	190.106	113.897	0.625342	5.00041e-09	1.41421	3	21	21	1	2.13356	1	1	1	GOV_bin_1178_contig-100_40,GOV_bin_1823_contig-100_39,GOV_bin_5663_contig-100_38,GOV_bin_7345_contig-100_17,GOV_bin_771_contig-100_67,Tp1_22_SUR_0-0d2_scaffold134480,Tp1_52_DCM_0-0d2_scaffold23625
1647	VC_1211_0	13	767.147	965.986	0.442636	2.26187e-12	2	4.47214	78	78	1	3.45555	1	1	1	Contig_1065920,GOV_bin_1171_contig-100_26,GOV_bin_1396_contig-100_9,GOV_bin_2743_contig-100_68,GOV_bin_2743_contig-100_97,GOV_bin_443_contig-100_44,Tp1_33_SUR_0-0d2_scaffold140632,Tp1_36_DCM_0-0d2_scaffold8681,Tp1_38_DCM_0-0d2_scaffold102634,Tp1_39_DCM_0-0d2_C5123291,Tp1_46_SUR_0-0d2_scaffold52952,Tp2_46_SUR_contig-100_3013,Tp3_RedSeaArabianUp_SURDCM_contig-100_2628
1648	VC_12120_0	2	5.0487	9.49533	0.347132	0.5	1	1	1	1	1	1	1	1	1	GOV_bin_6709_contig-100_114,Tp2_25_SUR_contig-100_5970
1649	VC_12121_0	1	0	7.77532	0	0	0	0	1	1	1	0	1	1	1	Tp1_34_DCM_0-0d2_scaffold84567
1650	VC_12123_0	7	187.174	260.369	0.418226	5.50832e-06	1.41421	3.74166	21	21	1	2.41911	1	1	1	GOV_bin_3853_contig-100_33,Tp1_124_SUR_0-0d2_scaffold2133,Tp1_33_SUR_0-0d2_scaffold140868,Tp1_62_SUR_0-0d2_scaffold67499,Tp1_72_MES_0-0d2_scaffold48716,Tp1_76_DCM_0-0d2_scaffold184188,Tp1_78_SUR_0-0d2_scaffold113557
1651	VC_12124_0	7	380.213	665.128	0.363722	9.00444e-12	0	4.12311	21	21	1	2.31001	1	1	1	GOV_bin_1178_contig-100_9,GOV_bin_3630_contig-100_13,Tp1_102_DCM_0-0d2_C3506349,Tp1_123_SUR_0-0d2_scaffold11250,Tp1_124_DCM_0-0d2_scaffold23008,Tp1_30_DCM_0-0d2_scaffold17691,Tp1_36_DCM_0-0d2_scaffold24573
1652	VC_12125_0	2	12.7749	6.03336	0.679218	0.185547	1.73205	1.73205	1	1	1	1.73205	1	1	1	GOV_bin_1178_contig-100_46,Tp2_76_SUR_contig-100_1683
1653	VC_12126_0	5	46.1188	83.1174	0.356857	0.258714	2.64575	3.74166	10	10	1	3.21191	1	1	1	GOV_bin_1178_contig-100_48,GOV_bin_2232_contig-100_50,GOV_bin_6980_contig-100_70,Tp2_76_DCM_contig-100_43,Tp3_MedSea_SURDCM_contig-100_911
1654	VC_12127_0	4	92.9853	25.1205	0.787305	0.0226638	2.44949	3.87298	6	6	1	3.2829	1	1	1	GOV_bin_1178_contig-100_5,Tp1_122_SUR_0-0d2_scaffold17278,Tp1_124_SUR_0-0d2_scaffold67279,Tp1_72_SUR_0-0d2_scaffold108655
1655	VC_12128_0	4	8.52286	31.2372	0.214357	0.00662238	2	3	6	6	1	2.51587	1	1	1	GOV_bin_1178_contig-100_55,Tp1_109_SUR_0-0d2_scaffold7488,Tp1_45_SUR_0-0d2_scaffold29005,Tp1_56_SUR_0-0d2_C6428240
1656	VC_12129_0	22	1886.53	3061.89	0.381239	4.84441e-29	0	5.38516	231	231	1	2.93867	1	1	1	GOV_bin_2593_contig-100_10,GOV_bin_3327_contig-100_3,GOV_bin_3713_contig-100_29,Tp1_100_DCM_0-0d2_scaffold82207,Tp1_109_DCM_0-0d2_scaffold14975,Tp1_111_SUR_0-0d2_scaffold76824,Tp1_138_SUR_0-0d2_scaffold40159,Tp1_18_DCM_0-0d2_scaffold77438,Tp1_22_SUR_0-0d2_scaffold159716,Tp1_25_SUR_0-0d2_scaffold111477,Tp1_31_SUR_0-0d2_scaffold148754,Tp1_31_SUR_0-0d2_scaffold57356,Tp1_32_SUR_0-0d2_scaffold124230,T…
1657	VC_1212_0	4	84.0696	170.732	0.329941	7.5371e-05	2.23607	3.31662	6	6	1	2.8919	1	1	1	GOV_bin_3407_contig-100_41,GOV_bin_5767_contig-100_10,Tp1_52_DCM_0-0d2_scaffold119991,Tp3_MedSea_SURDCM_contig-100_11937
1658	VC_12131_0	5	206.669	229.053	0.474314	3.56208e-07	2.23607	3.60555	10	10	1	2.86733	1	1	1	GOV_bin_1178_contig-100_59,Tp1_122_DCM_0-0d2_C2727893,Tp1_23_DCM_0-0d2_scaffold58414,Tp1_84_SUR_0-0d2_scaffold15876,Tp2_66_SUR_contig-100_2166
1659	VC_12133_0	3	8.89328	87.4379	0.0923198	0.316071	1	1.73205	3	3	1	1.38209	1	1	1	GOV_bin_4686_contig-100_25,GOV_bin_5370_contig-100_90,Tp1_64_SUR_0-0d2_scaffold154496
1660	VC_12134_0	3	19.1852	94.2829	0.16908	0.187969	2.82843	3.16228	3	3	1	2.93971	1	1	1	GOV_bin_1178_contig-100_64,GOV_bin_245_contig-100_25,GOV_bin_245_contig-100_38
1661	VC_12136_0	2	4.44664	57.1821	0.072152	0.184214	1.41421	1.41421	1	1	1	1.41421	1	1	1	GOV_bin_1178_contig-100_66,GOV_bin_3588_contig-100_462
1662	VC_12137_0	8	207.923	616.408	0.252232	1.78639e-08	0	2.82843	28	28	1	1.78996	1	1	1	GOV_bin_5440_contig-100_254,GOV_bin_5581_contig-100_55,Tp1_100_DCM_0-0d2_scaffold3903,Tp1_122_DCM_0-0d2_scaffold11117,Tp1_124_DCM_0-0d2_scaffold30964,Tp1_72_DCM_0-0d2_scaffold758,Tp2_42_DCM_contig-100_2725,Tp2_72_DCM_contig-100_274
1663	VC_12138_0	1	0	22.7717	0	0	0	0	1	1	1	0	1	1	1	GOV_bin_1178_contig-100_7
1664	VC_12139_0	4	85.6654	415.999	0.170762	0.0873419	3	4.24264	6	6	1	3.50899	1	1	1	GOV_bin_1524_contig-100_28,GOV_bin_2411_contig-100_1,GOV_bin_3261_contig-100_2,Tp1_52_SUR_0-0d2_scaffold138223
1665	VC_1213_0	4	42.725	158.105	0.212742	0.00145181	1.41421	2.23607	6	6	1	1.89174	1	1	1	GOV_bin_4397_contig-100_117,GOV_bin_5672_contig-100_31,Tp1_65_DCM_0-0d2_scaffold81728,Tp2_46_SUR_contig-100_2142
1666	VC_12140_0	3	7.00926	0	1	1	2.23607	2.44949	3	3	1	2.30721	1	1	1	GOV_bin_1178_contig-100_74,GOV_bin_941_contig-100_19,Tp1_30_DCM_0-0d2_scaffold55603
1667	VC_12141_0	29	3104.14	2873.76	0.519269	7.6212e-29	0	6.08276	406	406	1	2.94124	1	1	1	GOV_bin_1178_contig-100_76,GOV_bin_3735_contig-100_10,GOV_bin_5727_contig-100_1,GOV_bin_674_contig-100_13,Tp1_100_DCM_0-0d2_scaffold114103,Tp1_100_SUR_0-0d2_scaffold33577,Tp1_109_SUR_0-0d2_scaffold129607,Tp1_111_DCM_0-0d2_scaffold111858,Tp1_111_DCM_0-0d2_scaffold22027,Tp1_111_DCM_0-0d2_scaffold80607,Tp1_122_DCM_0-0d2_scaffold30117,Tp1_123_DCM_0-0d2_scaffold106561,Tp1_125_SUR_0-0d2_C3578141,Tp1_12…
1668	VC_12144_0	4	79.1197	106.045	0.427293	0.00028579	2.44949	3.31662	6	6	1	2.77752	1	1	1	GOV_bin_1178_contig-100_77,Tp1_41_DCM_0-0d2_scaffold27711,Tp1_41_DCM_0-0d2_scaffold58724,Tp2_64_DCM_contig-100_433
1669	VC_12145_0	3	28.0903	242.763	0.10371	0.157921	3	3.60555	3	3	1	3.35655	1	1	1	GOV_bin_3121_contig-100_27,GOV_bin_4888_contig-100_47,GOV_bin_6529_contig-100_2
1670	VC_12146_0	6	162.989	456.349	0.263167	2.17254e-08	0	2.23607	15	15	1	1.53169	1	1	1	GOV_bin_3680_contig-100_80,GOV_bin_7849_contig-100_66,Tp1_100_MES_0-0d2_scaffold63854,Tp1_41_DCM_0-0d2_C8255759,Tp1_72_DCM_0-0d2_scaffold95764,Tp1_72_SUR_0-0d2_scaffold46601
1671	VC_12149_0	16	878.296	2223.68	0.283141	3.06458e-11	0	7.81025	120	120	1	2.46249	1	1	1	GOV_bin_1178_contig-100_8,GOV_bin_3909_contig-100_13,Tp1_100_DCM_0-0d2_scaffold96961,Tp1_100_MES_0-0d2_scaffold70722,Tp1_123_DCM_0-0d2_scaffold84360,Tp1_138_DCM_0-0d2_scaffold75808,Tp1_34_DCM_0-0d2_C3579215,Tp1_34_DCM_0-0d2_C3583569,Tp1_68_DCM_0-0d2_C3483146,Tp1_68_DCM_0-0d2_scaffold74230,Tp1_72_MES_0-0d2_scaffold206130,Tp1_76_DCM_0-0d2_scaffold170680,Tp1_76_DCM_0-0d2_scaffold185256,Tp2_123_DCM_c…
1672	VC_1214_0	2	2.02752	0	1	0	3.31662	3.31662	1	1	1	3.31662	1	1	1	Contig_1065935,Tp2_109_SUR_contig-100_3063
1673	VC_12151_0	4	69.0836	105.164	0.396469	0.000640961	1.73205	3.74166	6	6	1	3.22068	1	1	1	Tp1_109_DCM_0-0d2_C7648888,Tp1_123_SUR_0-0d2_scaffold48392,Tp1_124_SUR_0-0d2_scaffold29528,Tp2_34_DCM_contig-100_6422
1674	VC_12152_0	8	384.841	1158.98	0.249279	6.33674e-14	1	3.16228	28	28	1	2.17706	1	1	1	GOV_bin_4450_contig-100_1,GOV_bin_4784_contig-100_22,GOV_bin_4784_contig-100_30,Tp1_100_MES_0-0d2_scaffold47869,Tp1_32_SUR_0-0d2_scaffold26674,Tp1_34_DCM_0-0d2_scaffold20590,Tp1_42_DCM_0-0d2_C6779901,Tp1_76_DCM_0-0d2_scaffold151132
1675	VC_12155_0	2	6.93023	19.1551	0.265675	0.0938906	2.64575	2.64575	1	1	1	2.64575	1	1	1	GOV_bin_1178_contig-100_80,Tp1_122_DCM_0-0d2_C2716256
1676	VC_12156_0	4	158.187	255.402	0.382474	4.97892e-05	1	2.44949	6	6	1	1.8053	1	1	1	GOV_bin_4745_contig-100_28,Tp1_122_DCM_0-0d2_C2726285,Tp1_33_SUR_0-0d2_scaffold141417,Tp1_42_SUR_0-0d2_C5871891
1677	VC_12157_0	10	179.135	135.089	0.570087	0.155784	0	2.82843	45	45	1	1.85448	1	1	1	GOV_bin_1178_contig-100_82,GOV_bin_4404_contig-100_140,GOV_bin_4700_contig-100_23,Tp1_125_DCM_0-0d2_scaffold18698,Tp1_137_SUR_0-0d2_C3266445,Tp1_32_SUR_0-0d2_scaffold70470,Tp1_56_SUR_0-0d2_scaffold166691,Tp1_64_SUR_0-0d2_scaffold58977,Tp1_68_DCM_0-0d2_scaffold38660,Tp2_18_DCM_contig-100_1391
1678	VC_12158_0	21	1318.28	407.573	0.763843	1.8105e-47	0	2.82843	210	210	1	1.57163	1	1	1	GOV_bin_1178_contig-100_89,GOV_bin_1191_contig-100_184,GOV_bin_6681_contig-100_17,Tp1_137_DCM_0-0d2_C4225178,Tp1_138_SUR_0-0d2_scaffold29874,Tp1_18_SUR_0-0d2_scaffold48904,Tp1_23_DCM_0-0d2_scaffold67709,Tp1_25_DCM_0-0d2_C4016907,Tp1_25_SUR_0-0d2_scaffold38351,Tp1_31_SUR_0-0d2_scaffold58663,Tp1_32_DCM_0-0d2_C1214566,Tp1_36_DCM_0-0d2_scaffold97480,Tp1_45_SUR_0-0d2_C7134502,Tp1_45_SUR_0-0d2_scaffold…
1679	VC_12159_0	2	7.77532	79.3706	0.0892219	0.146663	2.23607	2.23607	1	1	1	2.23607	1	1	1	Tp1_64_MES_0-0d2_scaffold58615,Tp1_68_DCM_0-0d2_C3478556
1680	VC_1215_0	13	459.224	187.676	0.709884	0.01002	0	4	78	78	1	2.36969	1	1	1	Contig_1065964,Contig_371321,GOV_bin_2169_contig-100_9,GOV_bin_4252_contig-100_3,GOV_bin_4289_contig-100_36,Tp1_25_DCM_0-0d2_scaffold66247,Tp1_25_SUR_0-0d2_C3554262,Tp1_58_DCM_0-0d2_scaffold122811,Tp1_72_MES_0-0d2_C11827435,Tp1_85_DCM_0-0d2_scaffold79462,Tp2_39_SUR_contig-100_2244,Tp2_68_MES_contig-100_4801,Tp2_85_MES_contig-100_392
1681	VC_12160_0	5	66.1386	230.421	0.223019	0.000180706	0	1.41421	10	10	1	0.882843	1	1	1	GOV_bin_1693_contig-100_56,GOV_bin_5046_contig-100_30,GOV_bin_6747_contig-100_26,Tp1_39_OMZ_0-0d2_C2563614,Tp1_65_DCM_0-0d2_scaffold96868
1682	VC_12161_0	4	80.5726	138.409	0.367943	0.0744573	1.73205	2.23607	6	6	1	2.03403	1	1	1	Tp1_123_DCM_0-0d2_scaffold126420,Tp1_32_SUR_0-0d2_scaffold85277,Tp1_52_SUR_0-0d2_scaffold120491,Tp1_78_DCM_0-0d2_C5010592
1683	VC_12162_0	8	320.494	1178.21	0.213847	3.67845e-08	1.73205	4.47214	28	28	1	3.26323	1	1	1	GOV_bin_4564_contig-100_7,GOV_bin_5930_contig-100_12,Tp1_56_SUR_0-0d2_scaffold173892,Tp1_58_DCM_0-0d2_scaffold122462,Tp1_62_SUR_0-0d2_scaffold55755,Tp1_68_DCM_0-0d2_scaffold68852,Tp1_72_DCM_0-0d2_scaffold108576,Tp1_72_DCM_0-0d2_scaffold56623
1684	VC_12163_0	3	16.1364	13.4027	0.546272	0.18838	2.23607	2.64575	3	3	1	2.44377	1	1	1	GOV_bin_1178_contig-100_91,GOV_bin_2819_contig-100_139,Tp1_62_SUR_0-0d2_scaffold42319
1685	VC_12164_0	2	7.10632	8.44149	0.457062	0.11784	2.23607	2.23607	1	1	1	2.23607	1	1	1	GOV_bin_1179_contig-100_0,GOV_bin_1987_contig-100_2
1686	VC_12165_0	2	15.8453	524.583	0.02932	0.0438501	0	0	1	1	1	0	1	1	1	GOV_bin_1919_contig-100_17,Tp1_33_SUR_0-0d2_scaffold13622
1687	VC_12166_0	2	2.90257	184.736	0.015469	0.446955	2.64575	2.64575	1	1	1	2.64575	1	1	1	GOV_bin_428_contig-100_134,Tp1_137_SUR_0-0d2_C3273021
1688	VC_12168_0	1	0	505.229	0	0	0	0	1	1	1	0	1	1	1	GOV_bin_607_contig-100_1
1689	VC_12169_0	13	360.333	168.516	0.681353	1.5486e-18	0	2	78	78	1	1.44587	1	1	1	GOV_bin_3091_contig-100_46,GOV_bin_4323_contig-100_23,GOV_bin_5559_contig-100_12,GOV_bin_5663_contig-100_219,Tp1_111_SUR_0-0d2_scaffold58133,Tp1_22_SUR_0-0d2_scaffold155496,Tp1_30_DCM_0-0d2_scaffold61213,Tp1_38_SUR_0-0d2_C4814109,Tp1_46_SUR_0-0d2_scaffold83320,Tp1_52_SUR_0-0d2_C5259075,Tp1_52_SUR_0-0d2_scaffold81787,Tp1_66_SUR_0-0d2_scaffold9211,Tp3_SouthPacific_SURDCM_contig-100_15342
1690	VC_1216_0	2	2.35851	0	1	0	2.64575	2.64575	1	1	1	2.64575	1	1	1	Contig_1066043,Contig_554112
1691	VC_12170_0	4	54.8561	599.134	0.0838792	0.00759253	0	2.44949	6	6	1	1.54632	1	1	1	GOV_bin_3725_contig-100_18,Tp1_45_SUR_0-0d2_C7144264,Tp1_52_SUR_0-0d2_scaffold72567,Tp1_58_DCM_0-0d2_scaffold122902
1692	VC_12171_0	5	66.7794	209.064	0.242092	1.57257e-05	1	2	10	10	1	1.37067	1	1	1	Tp1_109_SUR_0-0d2_scaffold128419,Tp1_122_DCM_0-0d2_C2718837,Tp1_123_SUR_0-0d2_scaffold76869,Tp1_138_SUR_0-0d2_C4158650,Tp1_68_SUR_0-0d2_C4005098
1693	VC_12173_0	3	55.0946	96.8418	0.362616	0.00245741	1.73205	2	3	3	1	1.82137	1	1	1	GOV_bin_1179_contig-100_10,Tp1_76_DCM_0-0d2_scaffold133159,Tp1_76_SUR_0-0d2_scaffold64457
1694	VC_12174_0	8	589.889	3801.01	0.134344	4.43903e-12	2.44949	3.60555	28	28	1	3.06286	1	1	1	GOV_bin_4521_contig-100_7,GOV_bin_5268_contig-100_46,Tp1_30_DCM_0-0d2_scaffold33685,Tp1_32_SUR_0-0d2_scaffold42282,Tp1_42_SUR_0-0d2_C5879977,Tp1_48_SUR_0-0d2_C4763391,Tp1_62_SUR_0-0d2_scaffold148595,Tp1_62_SUR_0-0d2_scaffold46544
1695	VC_12175_0	1	0	160.353	0	0	0	0	1	1	1	0	1	1	1	GOV_bin_3933_contig-100_14
1696	VC_12176_0	1	0	27.7046	0	0	0	0	1	1	1	0	1	1	1	Tp2_18_DCM_contig-100_2132
1697	VC_12177_0	4	103.229	174.123	0.372195	0.00460428	1.41421	3	6	6	1	2.13864	1	1	1	Tp1_64_DCM_0-0d2_scaffold52483,Tp1_64_SUR_0-0d2_scaffold168902,Tp1_66_SUR_0-0d2_scaffold87153,Tp1_76_SUR_0-0d2_C4885184
1698	VC_12178_0	4	26.5614	75.6167	0.259952	0.24178	1.73205	3.4641	6	6	1	2.72677	1	1	1	GOV_bin_5799_contig-100_18,GOV_bin_6884_contig-100_348,GOV_bin_6884_contig-100_618,Tp1_39_DCM_0-0d2_C5121685
1699	VC_12179_0	2	12.349	0	1	0	2	2	1	1	1	2	1	1	1	GOV_bin_1179_contig-100_16,Tp1_41_SUR_0-0d2_scaffold4802
1700	VC_1217_0	8	153.415	48.5666	0.75955	0.0227832	0	2.23607	28	28	1	1.08053	1	1	1	GOV_bin_1835_contig-100_41,GOV_bin_657_contig-100_75,Tp2_111_MES_contig-100_7275,Tp2_122_MES_contig-100_1098,Tp2_76_MES_contig-100_4436,Tp2_85_MES_contig-100_11206,Tp3_EafricaIndianSub_SURDCM_contig-100_1015,Tp3_Pacific_MES_contig-100_1697
1701	VC_12181_0	13	411.279	295.401	0.581988	1.36412e-11	1	3.16228	78	78	1	2.33908	1	1	1	GOV_bin_195_contig-100_101,GOV_bin_2365_contig-100_156,GOV_bin_3668_contig-100_5,GOV_bin_3913_contig-100_73,GOV_bin_4897_contig-100_138,GOV_bin_5074_contig-100_154,GOV_bin_5215_contig-100_71,GOV_bin_5618_contig-100_25,GOV_bin_5887_contig-100_40,GOV_bin_6188_contig-100_79,GOV_bin_7763_contig-100_5,GOV_bin_8395_contig-100_83,Tp1_100_DCM_0-0d2_scaffold112119
1702	VC_12182_0	2	14.289	55.377	0.205108	0.0590151	1.41421	1.41421	1	1	1	1.41421	1	1	1	GOV_bin_1179_contig-100_27,GOV_bin_3530_contig-100_24
1703	VC_12183_0	3	10.1713	39.1463	0.206241	0.0345516	2.82843	3.74166	3	3	1	3.43725	1	1	1	GOV_bin_5531_contig-100_151,Tp1_62_SUR_0-0d2_scaffold50009,Tp1_65_DCM_0-0d2_scaffold22492
1704	VC_12185_0	1	0	4.65076	0	0	0	0	1	1	1	0	1	1	1	Tp1_39_SUR_0-0d2_scaffold175462
1705	VC_12186_0	3	12.8336	2.56263	0.833555	0.5	2.44949	2.64575	3	3	1	2.58033	1	1	1	GOV_bin_1179_contig-100_38,Tp1_39_SUR_0-0d2_scaffold156118,Tp1_65_DCM_0-0d2_C5227827
1706	VC_12187_0	2	4.0487	83.5073	0.0462412	0.234615	1.73205	1.73205	1	1	1	1.73205	1	1	1	Tp1_137_SUR_0-0d2_C3267741,Tp1_31_SUR_0-0d2_scaffold43889
1707	VC_12188_0	3	259.548	416.498	0.38392	0.00191539	3.31662	4.89898	3	3	1	4.1129	1	1	1	Tp1_23_DCM_0-0d2_scaffold4514,Tp1_66_DCM_0-0d2_scaffold52736,Tp1_68_DCM_0-0d2_scaffold4135
1708	VC_12189_0	11	491.217	492.511	0.499342	4.03567e-13	0	3.74166	55	55	1	2.02136	1	1	1	GOV_bin_1179_contig-100_7,Tp1_100_MES_0-0d2_scaffold74806,Tp1_123_SUR_0-0d2_C2687678,Tp1_32_SUR_0-0d2_scaffold2313,Tp1_41_DCM_0-0d2_C8273937,Tp1_41_SUR_0-0d2_scaffold16479,Tp1_42_DCM_0-0d2_C6773153,Tp1_65_DCM_0-0d2_scaffold18930,Tp1_65_SUR_0-0d2_C5675527,Tp1_66_DCM_0-0d2_C3754898,Tp1_72_DCM_0-0d2_scaffold110330
1709	VC_12190_0	3	36.0404	160.41	0.183458	0.00227909	0	1	3	3	1	0.666667	1	1	1	GOV_bin_1395_contig-100_6,GOV_bin_32802_contig-100_24,Tp1_56_SUR_0-0d2_scaffold102529
1710	VC_12191_0	2	3.74767	193.995	0.0189522	0.285268	1.73205	1.73205	1	1	1	1.73205	1	1	1	GOV_bin_3380_contig-100_5,GOV_bin_6437_contig-100_5
1711	VC_12192_0	6	60.2459	91.8087	0.396213	0.0417923	0	2	15	15	1	1.55425	1	1	1	GOV_bin_1180_contig-100_11,GOV_bin_3474_contig-100_26,GOV_bin_3582_contig-100_41,GOV_bin_8096_contig-100_92,Tp1_34_DCM_0-0d2_scaffold47026,Tp2_70_SUR_contig-100_2866
1712	VC_12193_0	3	13.3399	16.5927	0.445664	0.0512352	1.41421	1.41421	3	3	1	1.41421	1	1	1	GOV_bin_3187_contig-100_94,GOV_bin_3725_contig-100_56,Tp1_102_MES_0-0d2_scaffold40865
1713	VC_12194_0	3	33.3872	54.6767	0.379125	0.00373954	1	1.73205	3	3	1	1.38209	1	1	1	GOV_bin_4757_contig-100_56,Tp1_31_SUR_0-0d2_scaffold87840,Tp1_33_SUR_0-0d2_C4047576
1714	VC_12195_0	4	59.6779	65.1691	0.478008	0.00656988	2	2.64575	6	6	1	2.18631	1	1	1	GOV_bin_2138_contig-100_18,Tp1_31_SUR_0-0d2_scaffold204177,Tp1_33_SUR_0-0d2_scaffold78567,Tp1_62_SUR_0-0d2_scaffold56521
1715	VC_12196_0	2	9.25244	26.6295	0.257858	0.0745333	1.73205	1.73205	1	1	1	1.73205	1	1	1	GOV_bin_5533_contig-100_7,Tp1_33_SUR_0-0d2_scaffold134963
1716	VC_12197_0	2	4.0487	28.3457	0.124981	0.348059	1.73205	1.73205	1	1	1	1.73205	1	1	1	GOV_bin_3041_contig-100_357,Tp1_33_SUR_0-0d2_scaffold136429
1717	VC_12199_0	4	59.9474	112.904	0.346815	0.000493059	1	2.23607	6	6	1	1.5881	1	1	1	GOV_bin_2161_contig-100_22,GOV_bin_3205_contig-100_4,Tp2_33_SUR_contig-100_609,Tp3_MedSea_SURDCM_contig-100_11813
1718	VC_1219_0	2	40.7506	68.4511	0.373168	0.0559564	2.82843	2.82843	1	1	1	2.82843	1	1	1	GOV_bin_384_contig-100_4,GOV_bin_400_contig-100_37
1719	VC_121_0	4	254.351	731.189	0.258083	2.29355e-05	5.19615	7.34847	6	6	1	6.38854	1	1	1	GOV_bin_2289_contig-100_0,QGNH01001313.1,QGNH01001467.1,Salmonella~phage~SEN34
1720	VC_12200_0	1	0	6.57935	0	0	0	0	1	1	1	0	1	1	1	GOV_bin_4351_contig-100_59
1721	VC_12202_0	2	2.90257	68.3631	0.0407289	0.220273	2.23607	2.23607	1	1	1	2.23607	1	1	1	GOV_bin_2577_contig-100_19,GOV_bin_761_contig-100_162
1722	VC_12203_0	3	7.30152	22.4327	0.245559	0.0834329	1.73205	2.64575	3	3	1	2.12593	1	1	1	GOV_bin_5402_contig-100_64,GOV_bin_5648_contig-100_111,Tp1_56_SUR_0-0d2_scaffold83874
1723	VC_12205_0	1	0	137.203	0	0	0	0	1	1	1	0	1	1	1	Tp1_52_DCM_0-0d2_scaffold13561
1724	VC_12206_0	6	227.686	1588.92	0.125336	1.31608e-07	1.41421	2.44949	15	15	1	1.93791	1	1	1	GOV_bin_1579_contig-100_18,GOV_bin_5045_contig-100_13,GOV_bin_5376_contig-100_57,Tp1_137_DCM_0-0d2_C4227336,Tp1_66_SUR_0-0d2_scaffold146282,Tp1_70_SUR_0-0d2_C4632878
1725	VC_12209_0	8	238.839	1573.09	0.131814	0.15006	1	4	28	28	1	3.07153	1	1	1	GOV_bin_418_contig-100_10,GOV_bin_7107_contig-100_29,GOV_bin_911_contig-100_5,Tp1_32_SUR_0-0d2_scaffold58251,Tp1_72_DCM_0-0d2_scaffold79535,Tp1_76_DCM_0-0d2_scaffold145770,Tp3_Pacific_MES_contig-100_261,Tp3_Pacific_MES_contig-100_730
1726	VC_12210_0	1	0	13.9601	0	0	0	0	1	1	1	0	1	1	1	Tp1_124_SUR_0-0d2_scaffold56679
1727	VC_12214_0	2	9.39857	52.434	0.152	0.0621834	1.41421	1.41421	1	1	1	1.41421	1	1	1	GOV_bin_5031_contig-100_70,Tp1_65_DCM_0-0d2_scaffold87258
1728	VC_12215_0	3	17.496	10.4259	0.626604	0.0820799	1.41421	1.73205	3	3	1	1.62611	1	1	1	GOV_bin_1840_contig-100_17,GOV_bin_3710_contig-100_5,GOV_bin_3907_contig-100_53
1729	VC_12216_0	2	0	11.8451	0	0	2.44949	2.44949	1	1	1	2.44949	1	1	1	GOV_bin_678_contig-100_21,GOV_bin_7609_contig-100_153
1730	VC_12217_0	4	35.1472	146.843	0.193127	0.0233429	0	1.41421	6	6	1	0.971405	1	1	1	GOV_bin_1180_contig-100_4,GOV_bin_2702_contig-100_15,GOV_bin_2819_contig-100_48,Tp1_124_SUR_0-0d2_scaffold119936
1731	VC_12219_0	1	0	408.486	0	0	0	0	1	1	1	0	1	1	1	GOV_bin_379_contig-100_31
1732	VC_1221_0	2	52.2919	102.401	0.338037	0.0532105	3.31662	3.31662	1	1	1	3.31662	1	1	1	k141_381408_length_13515_cov_392.6797,k141_665352_length_30610_cov_397.6892
1733	VC_12220_0	92	37709.7	18410	0.671952	0	0	7.28011	4186	4186	1	2.58809	1	1	1	GOV_bin_1181_contig-100_1,GOV_bin_1408_contig-100_449,GOV_bin_2362_contig-100_28,GOV_bin_2366_contig-100_93,GOV_bin_2401_contig-100_45,GOV_bin_2429_contig-100_97,GOV_bin_2480_contig-100_38,GOV_bin_2826_contig-100_9,GOV_bin_2910_contig-100_62,GOV_bin_3195_contig-100_1,GOV_bin_3393_contig-100_152,GOV_bin_3561_contig-100_20,GOV_bin_3674_contig-100_101,GOV_bin_3895_contig-100_10,GOV_bin_3916_contig-1…
1734	VC_12222_0	3	5.0487	172.875	0.0283757	0.108848	1	2.44949	3	3	1	1.89519	1	1	1	GOV_bin_4404_contig-100_255,Tp1_138_DCM_0-0d2_scaffold110831,Tp1_78_DCM_0-0d2_C5010086
1735	VC_12223_0	9	148.584	2086.53	0.0664772	6.1871e-09	0	2.64575	36	36	1	1.27873	1	1	1	GOV_bin_2134_contig-100_280,GOV_bin_2429_contig-100_112,GOV_bin_4073_contig-100_413,GOV_bin_4791_contig-100_60,Tp1_137_DCM_0-0d2_C4220928,Tp2_111_SUR_contig-100_808,Tp2_137_DCM_contig-100_3016,Tp2_68_MES_contig-100_5983,Tp3_Atlantic_MES_contig-100_9090
1736	VC_12227_0	14	626.165	1162.11	0.35015	2.60118e-06	0	3.16228	91	91	1	1.94727	1	1	1	GOV_bin_2181_contig-100_19,GOV_bin_2716_contig-100_194,GOV_bin_3121_contig-100_131,GOV_bin_3325_contig-100_55,GOV_bin_5613_contig-100_27,GOV_bin_7716_contig-100_23,Tp1_100_DCM_0-0d2_scaffold80255,Tp1_18_DCM_0-0d2_scaffold30483,Tp1_25_DCM_0-0d2_scaffold93376,Tp1_45_SUR_0-0d2_C7144696,Tp1_62_SUR_0-0d2_scaffold142126,Tp1_65_DCM_0-0d2_scaffold96472,Tp2_68_MES_contig-100_8287,Tp3_RedSeaArabianUp_SURDC…
1737	VC_12228_0	4	26.0984	67.1112	0.279997	0.0900844	1	1.73205	6	6	1	1.38209	1	1	1	Tp1_52_DCM_0-0d2_scaffold31711,Tp2_138_DCM_contig-100_3950,Tp3_Atlantic_MES_contig-100_739,Tp3_EafricaIndianSub_SURDCM_contig-100_7016
1738	VC_12229_0	4	44.4563	605.341	0.0684157	0.122491	2.64575	3.31662	6	6	1	3.01636	1	1	1	GOV_bin_2134_contig-100_87,GOV_bin_6233_contig-100_20,Tp1_111_DCM_0-0d2_scaffold108934,Tp1_125_SUR_0-0d2_C3575745
1739	VC_1222_0	2	18.1007	75.0351	0.194347	0.0493027	3.16228	3.16228	1	1	1	3.16228	1	1	1	Contig_500006,GOV_bin_848_contig-100_8
1740	VC_12231_0	1	0	330.767	0	0	0	0	1	1	1	0	1	1	1	Tp1_42_DCM_0-0d2_C6782179
1741	VC_12232_0	2	24.1614	51.281	0.320263	0.0858152	1.41421	1.41421	1	1	1	1.41421	1	1	1	Tp1_111_DCM_0-0d2_scaffold81305,Tp1_45_SUR_0-0d2_scaffold92527
1742	VC_12233_0	7	274.111	470.952	0.367903	4.84962e-06	0	4	21	21	1	2.53725	1	1	1	GOV_bin_3195_contig-100_112,Tp1_100_DCM_0-0d2_scaffold113873,Tp1_122_DCM_0-0d2_C2729981,Tp1_70_SUR_0-0d2_C4633906,Tp1_72_DCM_0-0d2_scaffold24680,Tp2_78_MES_contig-100_2865,Tp3_EafricaIndianSub_SURDCM_contig-100_7460
1743	VC_12234_0	4	92.159	121.143	0.432059	0.169843	1	2.23607	6	6	1	1.68573	1	1	1	Tp1_18_DCM_0-0d2_scaffold55150,Tp1_31_SUR_0-0d2_C5047910,Tp1_39_SUR_0-0d2_scaffold112963,Tp1_65_DCM_0-0d2_scaffold94905
1744	VC_12237_0	1	0	74.6441	0	0	0	0	1	1	1	0	1	1	1	Tp1_62_SUR_0-0d2_scaffold120595
1745	VC_1223_0	5	78.6394	678.936	0.103804	0.000790712	2.23607	4.12311	10	10	1	3.10539	1	1	1	Contig_1066423,Contig_305555,Contig_369398,Contig_502586,Contig_987025
1746	VC_12240_0	10	205.192	1168.23	0.149402	4.44711e-12	0	2.23607	45	45	1	1.06268	1	1	1	GOV_bin_4407_contig-100_90,GOV_bin_5970_contig-100_32,Tp1_124_SUR_0-0d2_C5382625,Tp1_138_DCM_0-0d2_scaffold111854,Tp1_38_SUR_0-0d2_C4812571,Tp1_67_SUR_0-0d2_scaffold481,Tp1_72_MES_0-0d2_scaffold132206,Tp1_78_SUR_0-0d2_scaffold104271,Tp1_82_DCM_0-0d2_C2225541,Tp2_72_MES_contig-100_8834
1747	VC_12241_0	9	255.013	1001.15	0.20301	0.00207217	1	2.82843	36	36	1	2.10977	1	1	1	GOV_bin_3195_contig-100_62,GOV_bin_5002_contig-100_34,Tp1_137_DCM_0-0d2_C4225554,Tp1_138_DCM_0-0d2_C4034424,Tp1_18_DCM_0-0d2_scaffold79096,Tp1_64_MES_0-0d2_scaffold35743,Tp1_68_DCM_0-0d2_scaffold693,Tp1_72_MES_0-0d2_scaffold190188,Tp1_72_MES_0-0d2_scaffold200458
1748	VC_12242_0	1	0	22.6524	0	0	0	0	1	1	1	0	1	1	1	Tp1_70_SUR_0-0d2_C4625688
1749	VC_12244_0	14	409.193	992.019	0.292028	5.61898e-12	0	3	91	91	1	1.26722	1	1	1	GOV_bin_1181_contig-100_3,GOV_bin_5002_contig-100_15,GOV_bin_5234_contig-100_38,GOV_bin_5423_contig-100_23,GOV_bin_6192_contig-100_10,GOV_bin_6591_contig-100_320,Tp1_109_DCM_0-0d2_C7648454,Tp1_111_SUR_0-0d2_scaffold76089,Tp1_122_SUR_0-0d2_C4628039,Tp1_18_DCM_0-0d2_scaffold81127,Tp1_38_SUR_0-0d2_scaffold51841,Tp1_39_DCM_0-0d2_scaffold100520,Tp1_39_SUR_0-0d2_scaffold176329,Tp1_64_MES_0-0d2_C4310466
1750	VC_12247_0	2	7.40735	41.0471	0.152873	0.0627773	2.23607	2.23607	1	1	1	2.23607	1	1	1	Tp1_64_DCM_0-0d2_scaffold60552,Tp1_78_SUR_0-0d2_scaffold113808
1751	VC_12248_0	3	22.881	132.909	0.146871	0.251521	3	4	3	3	1	3.43887	1	1	1	GOV_bin_4223_contig-100_9,GOV_bin_5484_contig-100_81,GOV_bin_5902_contig-100_7
1752	VC_12249_0	2	3.50463	19.6911	0.151089	0.306946	2.23607	2.23607	1	1	1	2.23607	1	1	1	GOV_bin_1182_contig-100_18,GOV_bin_5968_contig-100_34
1753	VC_1224_0	4	60.42	208.551	0.224634	0.0246546	1	3.16228	6	6	1	2.44604	1	1	1	Contig_368830,Contig_4275,Contig_59238,Contig_992910
1754	VC_12252_0	2	3.74767	18.1943	0.170799	0.33031	2	2	1	1	1	2	1	1	1	GOV_bin_225_contig-100_26,GOV_bin_7343_contig-100_245
1755	VC_12254_0	4	55.4672	407.825	0.119724	0.153717	2.23607	3.16228	6	6	1	2.72034	1	1	1	GOV_bin_5858_contig-100_27,Tp1_102_DCM_0-0d2_scaffold81393,Tp1_111_SUR_0-0d2_scaffold13899,Tp1_82_SUR_0-0d2_scaffold3846
1756	VC_12256_0	2	7.52005	30.087	0.199964	0.133099	1.73205	1.73205	1	1	1	1.73205	1	1	1	GOV_bin_221_contig-100_32,GOV_bin_61092_contig-100_17
1757	VC_12257_0	1	0	38.6657	0	0	0	0	1	1	1	0	1	1	1	GOV_bin_4421_contig-100_1
1758	VC_12258_0	2	4.0487	17.21	0.190449	0.0867209	1.41421	1.41421	1	1	1	1.41421	1	1	1	GOV_bin_2516_contig-100_42,Tp1_84_SUR_0-0d2_scaffold60256
1759	VC_12259_0	17	1390.77	3525.61	0.282884	4.92627e-57	0	2	136	136	1	0.900606	1	1	1	GOV_bin_1279_contig-100_168,GOV_bin_2283_contig-100_16,GOV_bin_3895_contig-100_85,GOV_bin_4407_contig-100_27,GOV_bin_5757_contig-100_6,Tp1_100_MES_0-0d2_scaffold80443,Tp1_124_SUR_0-0d2_scaffold56770,Tp1_18_DCM_0-0d2_C3042886,Tp1_18_DCM_0-0d2_scaffold78188,Tp1_23_DCM_0-0d2_scaffold115247,Tp1_30_DCM_0-0d2_scaffold48516,Tp1_65_SUR_0-0d2_C5679543,Tp1_68_DCM_0-0d2_C3479746,Tp1_70_SUR_0-0d2_C4620826,Tp…
1760	VC_1225_0	2	7.57903	371.741	0.0199805	0.144183	2.82843	2.82843	1	1	1	2.82843	1	1	1	GOV_bin_3143_contig-100_6,GOV_bin_3681_contig-100_9
1761	VC_12261_0	3	14.6047	22.3053	0.395684	0.117784	3	3.31662	3	3	1	3.15963	1	1	1	GOV_bin_2984_contig-100_36,GOV_bin_3028_contig-100_63,GOV_bin_5494_contig-100_13
1762	VC_12262_0	7	289.798	292.769	0.497451	1.42903e-07	3.60555	5.38516	21	21	1	4.57366	1	1	1	GOV_bin_15_contig-100_10,GOV_bin_2198_contig-100_0,GOV_bin_245_contig-100_2,GOV_bin_3582_contig-100_2,GOV_bin_409_contig-100_5,GOV_bin_4612_contig-100_0,GOV_bin_4952_contig-100_0
1763	VC_12263_0	5	114.196	16.0106	0.877037	0.0051025	2	3.4641	10	10	1	2.67689	1	1	1	GOV_bin_3625_contig-100_16,GOV_bin_3758_contig-100_1,GOV_bin_4190_contig-100_9,GOV_bin_8450_contig-100_2,Tp1_109_SUR_0-0d2_scaffold20842
1764	VC_12265_0	2	0	459.219	0	0	5.56776	5.56776	1	1	1	5.56776	1	1	1	GOV_bin_2659_contig-100_5,Tp1_109_SUR_0-0d2_scaffold164996
1765	VC_12266_0	2	0	12.0681	0	0	2.44949	2.44949	1	1	1	2.44949	1	1	1	GOV_bin_7909_contig-100_63,Tp3_SouthPacific_SURDCM_contig-100_4027
1766	VC_12267_0	6	65.9464	556.857	0.105886	0.0598354	1.41421	3	15	15	1	2.33389	1	1	1	GOV_bin_1184_contig-100_30,GOV_bin_2616_contig-100_70,GOV_bin_2640_contig-100_14,GOV_bin_2808_contig-100_29,GOV_bin_3944_contig-100_35,Tp1_123_SUR_0-0d2_scaffold8310
1767	VC_12269_0	1	0	113.088	0	0	0	0	1	1	1	0	1	1	1	Tp1_52_SUR_0-0d2_scaffold132355
1768	VC_1226_0	40	6964.01	6892.48	0.502581	5.66064e-139	0	5.56776	780	780	1	2.4118	1	1	1	Contig_201442,GOV_bin_1133_contig-100_12,GOV_bin_1133_contig-100_16,GOV_bin_1296_contig-100_0,GOV_bin_1609_contig-100_1,GOV_bin_1625_contig-100_3,GOV_bin_1718_contig-100_10,GOV_bin_1748_contig-100_6,GOV_bin_2159_contig-100_3,GOV_bin_2318_contig-100_7,GOV_bin_3156_contig-100_6,GOV_bin_3511_contig-100_0,GOV_bin_3647_contig-100_2,GOV_bin_3719_contig-100_3,GOV_bin_3727_contig-100_1,GOV_bin_4049_conti…
1769	VC_12270_0	1	0	226.492	0	0	0	0	1	1	1	0	1	1	1	GOV_bin_8245_contig-100_124
1770	VC_12271_0	8	204.155	1790.71	0.10234	0.0683827	0	2.64575	28	28	1	1.51702	1	1	1	GOV_bin_4017_contig-100_87,GOV_bin_4310_contig-100_82,GOV_bin_4718_contig-100_9,GOV_bin_4842_contig-100_209,GOV_bin_5051_contig-100_11,GOV_bin_8094_contig-100_1,Tp1_41_DCM_0-0d2_scaffold56488,Tp1_41_SUR_0-0d2_C6272939
1771	VC_12272_0	6	96.9712	533.487	0.153811	0.014222	0	2.23607	15	15	1	1.30452	1	1	1	GOV_bin_2180_contig-100_19,GOV_bin_242_contig-100_177,GOV_bin_4718_contig-100_11,GOV_bin_620_contig-100_45,Tp1_52_DCM_0-0d2_scaffold95992,Tp1_65_DCM_0-0d2_scaffold84721
1772	VC_12273_0	8	149.792	448.495	0.250369	1.98927e-13	0	1.41421	28	28	1	0.479079	1	1	1	GOV_bin_2180_contig-100_5,GOV_bin_2716_contig-100_66,Tp1_100_DCM_0-0d2_scaffold81,Tp1_109_DCM_0-0d2_C7651970,Tp1_109_DCM_0-0d2_C7652818,Tp1_52_SUR_0-0d2_scaffold138112,Tp1_56_SUR_0-0d2_scaffold117825,Tp1_65_SUR_0-0d2_C5686764
1773	VC_12275_0	2	4.0487	62.6883	0.0606665	0.232212	1.73205	1.73205	1	1	1	1.73205	1	1	1	GOV_bin_2748_contig-100_136,Tp1_56_SUR_0-0d2_scaffold25640
1774	VC_12276_0	6	127.739	666.941	0.160743	0.000106831	0	1.73205	15	15	1	1.37708	1	1	1	GOV_bin_3685_contig-100_30,GOV_bin_3992_contig-100_374,GOV_bin_4718_contig-100_6,Tp1_111_SUR_0-0d2_scaffold961,Tp1_41_SUR_0-0d2_C6271115,Tp3_RedSeaArabianUp_SURDCM_contig-100_16133
1775	VC_12277_0	3	10.058	175.263	0.0542732	0.186626	1.73205	2.44949	3	3	1	2.1392	1	1	1	GOV_bin_2644_contig-100_87,GOV_bin_5416_contig-100_89,GOV_bin_8620_contig-100_181
1776	VC_12278_0	2	3.74767	12.8467	0.22584	0.279092	2	2	1	1	1	2	1	1	1	GOV_bin_1185_contig-100_10,GOV_bin_6820_contig-100_419
1777	VC_12279_0	2	8.47429	69.7095	0.108389	0.102823	2.23607	2.23607	1	1	1	2.23607	1	1	1	GOV_bin_6211_contig-100_47,GOV_bin_871_contig-100_25
1778	VC_1227_0	12	610.781	594.625	0.506701	2.39859e-23	0	3.60555	66	66	1	1.84466	1	1	1	Contig_305448,GOV_bin_1763_contig-100_25,GOV_bin_2530_contig-100_8,GOV_bin_3177_contig-100_5,GOV_bin_3462_contig-100_18,GOV_bin_4609_contig-100_8,GOV_bin_5636_contig-100_72,GOV_bin_6334_contig-100_10,GOV_bin_8543_contig-100_57,Tp1_122_DCM_0-0d2_C2717592,Tp1_137_SUR_0-0d2_C3272263,Tp1_76_SUR_0-0d2_C4880104
1779	VC_12280_0	3	10.2071	69.5236	0.12802	0.307583	2.44949	2.64575	3	3	1	2.58033	1	1	1	GOV_bin_1185_contig-100_11,Tp1_109_DCM_0-0d2_C7648806,Tp1_62_SUR_0-0d2_scaffold59651
1780	VC_12281_0	3	4.83319	46.0586	0.09497	0.137497	1.73205	2.64575	3	3	1	2.12593	1	1	1	GOV_bin_1953_contig-100_19,GOV_bin_5965_contig-100_9,GOV_bin_7461_contig-100_28
1781	VC_12282_0	16	572.015	146.329	0.796296	1.40325e-09	0	1.41421	120	120	1	1.05997	1	1	1	GOV_bin_1185_contig-100_13,GOV_bin_2420_contig-100_125,GOV_bin_3635_contig-100_20,GOV_bin_5046_contig-100_163,GOV_bin_7327_contig-100_36,GOV_bin_7909_contig-100_62,Tp1_36_DCM_0-0d2_scaffold53843,Tp1_78_SUR_0-0d2_scaffold100552,Tp2_23_DCM_contig-100_1631,Tp2_52_DCM_contig-100_2386,Tp2_52_SUR_contig-100_2053,Tp3_EafricaIndianSub_SURDCM_contig-100_1986,Tp3_EafricaIndianSub_SURDCM_contig-100_3548,Tp3…
1782	VC_12283_0	4	33.0297	45.4066	0.421102	0.0115401	0	1.41421	6	6	1	0.971405	1	1	1	GOV_bin_1743_contig-100_455,GOV_bin_242_contig-100_103,Tp2_38_SUR_contig-100_1519,Tp2_64_SUR_contig-100_634
1783	VC_12284_0	3	11.7482	32.2502	0.267014	0.00421528	1	1.41421	3	3	1	1.13807	1	1	1	GOV_bin_1185_contig-100_19,GOV_bin_4164_contig-100_49,GOV_bin_7466_contig-100_109
1784	VC_12286_0	2	4.44664	22.1819	0.166988	0.300161	1.41421	1.41421	1	1	1	1.41421	1	1	1	GOV_bin_2375_contig-100_29,GOV_bin_6940_contig-100_169
1785	VC_12287_0	4	75.2172	25.1758	0.749227	0.00270168	1	2.23607	6	6	1	1.5881	1	1	1	GOV_bin_1185_contig-100_26,Tp1_62_SUR_0-0d2_scaffold145117,Tp1_64_SUR_0-0d2_scaffold158776,Tp1_76_DCM_0-0d2_scaffold155906
1786	VC_12290_0	2	13.745	19.6464	0.411633	0.144422	1.41421	1.41421	1	1	1	1.41421	1	1	1	GOV_bin_1185_contig-100_45,GOV_bin_1482_contig-100_5
1787	VC_12291_0	5	230.783	271.625	0.459354	2.54532e-05	3.60555	5.2915	10	10	1	4.59398	1	1	1	GOV_bin_5006_contig-100_0,Tp1_33_SUR_0-0d2_C4056876,Tp1_33_SUR_0-0d2_scaffold141529,Tp1_45_SUR_0-0d2_C7145686,Tp1_52_SUR_0-0d2_scaffold863
1788	VC_12293_0	1	0	192.485	0	0	0	0	1	1	1	0	1	1	1	Tp1_52_DCM_0-0d2_scaffold15880
1789	VC_12294_0	36	8535.05	4053.11	0.678022	6.14311e-157	0	4.79583	630	630	1	2.30068	1	1	1	GOV_bin_1187_contig-100_0,GOV_bin_1195_contig-100_0,GOV_bin_1240_contig-100_2,GOV_bin_1280_contig-100_0,GOV_bin_1320_contig-100_2,GOV_bin_1360_contig-100_2,GOV_bin_1662_contig-100_1,GOV_bin_1673_contig-100_3,GOV_bin_1727_contig-100_1,GOV_bin_1797_contig-100_3,GOV_bin_2374_contig-100_5,GOV_bin_2409_contig-100_1,GOV_bin_2811_contig-100_3,GOV_bin_2838_contig-100_3,GOV_bin_2852_contig-100_0,GOV_bin_2…
1790	VC_12295_0	14	478.623	813.905	0.3703	1.37109e-08	0	2.44949	91	91	1	1.41836	1	1	1	GOV_bin_1510_contig-100_16,GOV_bin_2631_contig-100_16,GOV_bin_3139_contig-100_11,GOV_bin_3203_contig-100_24,GOV_bin_3771_contig-100_32,GOV_bin_3969_contig-100_13,GOV_bin_4437_contig-100_7,GOV_bin_6936_contig-100_32,GOV_bin_7055_contig-100_0,GOV_bin_880_contig-100_7,Tp3_Atlantic_MES_contig-100_2033,Tp3_EafricaIndianSub_SURDCM_contig-100_4756,Tp3_RedSeaArabianUp_SURDCM_contig-100_9634,Tp3_SouthAtla…
1791	VC_12296_0	39	4174.26	3212.68	0.565086	3.42816e-22	0	2.82843	741	741	1	1.00263	1	1	1	GOV_bin_1662_contig-100_8,GOV_bin_1673_contig-100_9,GOV_bin_1803_contig-100_5,GOV_bin_1972_contig-100_5,GOV_bin_2425_contig-100_66,GOV_bin_2774_contig-100_36,GOV_bin_3034_contig-100_90,GOV_bin_3128_contig-100_0,GOV_bin_3651_contig-100_5,GOV_bin_3793_contig-100_28,GOV_bin_3799_contig-100_29,GOV_bin_4735_contig-100_77,GOV_bin_4777_contig-100_0,GOV_bin_5019_contig-100_78,GOV_bin_5067_contig-100_10,G…
1792	VC_12298_0	4	54.5217	564.818	0.0880319	4.01227e-05	0	2.23607	6	6	1	1.42143	1	1	1	GOV_bin_1673_contig-100_5,GOV_bin_2044_contig-100_8,GOV_bin_448_contig-100_10,GOV_bin_6505_contig-100_8
1793	VC_12299_0	4	12.7482	89.6784	0.124461	0.0172199	1.41421	2.23607	6	6	1	1.75477	1	1	1	GOV_bin_2597_contig-100_13,GOV_bin_5264_contig-100_18,Tp1_33_SUR_0-0d2_scaffold32420,Tp1_42_DCM_0-0d2_C6764961
1794	VC_122_0	4	193.175	197.395	0.494599	4.84189e-05	3.16228	6	6	6	1	4.78002	1	1	1	GOV_bin_3138_contig-100_3,GOV_bin_8365_contig-100_5,Tp1_102_MES_0-0d2_scaffold55327,Vibrio~phage~VBM1
1795	VC_12300_0	7	130.761	146.761	0.471173	0.0463533	0	1.73205	21	21	1	0.963901	1	1	1	GOV_bin_2840_contig-100_32,GOV_bin_4040_contig-100_3,GOV_bin_6085_contig-100_53,GOV_bin_724_contig-100_64,GOV_bin_7706_contig-100_75,Tp1_125_SUR_0-0d2_C3577633,Tp1_33_SUR_0-0d2_scaffold133318
1796	VC_12302_0	2	5.0487	8.17483	0.381796	0.185547	1	1	1	1	1	1	1	1	1	Tp2_68_DCM_contig-100_601,Tp3_SouthPacific_SURDCM_contig-100_18906
1797	VC_12304_0	22	1854.94	684.91	0.730334	7.20772e-21	0	6.08276	231	231	1	2.46397	1	1	1	GOV_bin_1187_contig-100_3,GOV_bin_1784_contig-100_73,GOV_bin_2106_contig-100_18,GOV_bin_2640_contig-100_26,GOV_bin_2849_contig-100_4,GOV_bin_3325_contig-100_309,GOV_bin_3491_contig-100_89,GOV_bin_3861_contig-100_10,GOV_bin_3905_contig-100_105,GOV_bin_6868_contig-100_33,Tp1_100_DCM_0-0d2_scaffold85280,Tp1_100_SUR_0-0d2_scaffold65005,Tp1_102_DCM_0-0d2_scaffold713,Tp1_111_DCM_0-0d2_scaffold65270,Tp1…
1798	VC_12305_0	3	9.64973	89.3565	0.0974658	0.190692	1.73205	2.64575	3	3	1	2.27576	1	1	1	GOV_bin_587_contig-100_76,Tp1_30_DCM_0-0d2_scaffold33708,Tp1_41_DCM_0-0d2_C8276247
1799	VC_12306_0	4	37.8847	198.402	0.160334	0.00309293	0	1.41421	6	6	1	0.942809	1	1	1	GOV_bin_6223_contig-100_16,Tp1_102_DCM_0-0d2_scaffold38957,Tp1_102_SUR_0-0d2_scaffold97846,Tp3_EafricaIndianSub_SURDCM_contig-100_1717
1800	VC_12307_0	3	53.9077	150.178	0.264142	0.00757597	0	2.82843	3	3	1	1.88562	1	1	1	Tp1_123_DCM_0-0d2_scaffold31668,Tp1_41_DCM_0-0d2_scaffold22291,Tp1_72_MES_0-0d2_C11845203
1801	VC_12310_0	1	0	14.2321	0	0	0	0	1	1	1	0	1	1	1	GOV_bin_7770_contig-100_40
1802	VC_12311_0	3	37.4831	109.097	0.255718	0.007364	3.31662	4.47214	3	3	1	3.7981	1	1	1	GOV_bin_1912_contig-100_29,GOV_bin_926_contig-100_28,Tp2_46_SUR_contig-100_887
1803	VC_12312_0	3	13.526	45.3375	0.229786	0.0221877	2.64575	3.16228	3	3	1	2.93601	1	1	1	GOV_bin_4116_contig-100_19,GOV_bin_4364_contig-100_188,GOV_bin_4698_contig-100_58
1804	VC_12313_0	3	26.3072	61.2816	0.300349	0.13321	1.73205	3.16228	3	3	1	2.51336	1	1	1	GOV_bin_1187_contig-100_9,GOV_bin_2597_contig-100_7,GOV_bin_2838_contig-100_11
1805	VC_12314_0	2	10.0975	0	1	0	0	0	1	1	1	0	1	1	1	GOV_bin_1188_contig-100_35,GOV_bin_2670_contig-100_366
1806	VC_12316_0	2	4.65076	119.015	0.0376076	0.140209	1.41421	1.41421	1	1	1	1.41421	1	1	1	Tp1_41_SUR_0-0d2_scaffold31269,Tp1_42_SUR_0-0d2_C5877395
1807	VC_12317_0	11	300.848	380.835	0.441331	1.83387e-14	0	1.41421	55	55	1	0.558689	1	1	1	GOV_bin_1823_contig-100_338,GOV_bin_4626_contig-100_87,GOV_bin_5531_contig-100_82,Tp1_102_SUR_0-0d2_scaffold70999,Tp1_111_DCM_0-0d2_scaffold43362,Tp1_111_SUR_0-0d2_scaffold53547,Tp1_122_DCM_0-0d2_C2718975,Tp1_122_DCM_0-0d2_C2727965,Tp1_123_SUR_0-0d2_scaffold2960,Tp1_33_SUR_0-0d2_scaffold1254,Tp1_76_DCM_0-0d2_scaffold60908
1808	VC_12318_0	3	20.2806	62.7501	0.244254	0.0506184	1.73205	2.64575	3	3	1	2.12593	1	1	1	GOV_bin_4745_contig-100_35,Tp1_111_SUR_0-0d2_scaffold35946,Tp1_18_SUR_0-0d2_scaffold41854
1809	VC_12319_0	4	58.4883	224.44	0.206725	0.000113092	0	1.41421	6	6	1	0.902369	1	1	1	GOV_bin_2181_contig-100_129,GOV_bin_234_contig-100_7,GOV_bin_4853_contig-100_315,Tp1_42_DCM_0-0d2_C6765033
1810	VC_1231_0	3	26.87	361.324	0.0692181	0.140112	1.41421	2.23607	3	3	1	1.79411	1	1	1	GOV_bin_2401_contig-100_72,GOV_bin_2954_contig-100_1,Tp1_38_DCM_0-0d2_scaffold107641
1811	VC_12320_0	1	0	101.947	0	0	0	0	1	1	1	0	1	1	1	Tp3_EafricaIndianSub_SURDCM_contig-100_11462
1812	VC_12321_0	3	8.79393	13.661	0.391626	0.121652	2	3	3	3	1	2.66667	1	1	1	GOV_bin_4881_contig-100_65,GOV_bin_7130_contig-100_68,Tp2_25_SUR_contig-100_4075
1813	VC_12325_0	3	30.0373	122.216	0.197286	0.0011683	0	1.41421	3	3	1	0.942809	1	1	1	GOV_bin_3172_contig-100_314,Tp1_123_DCM_0-0d2_scaffold90743,Tp1_67_SUR_0-0d2_scaffold116257
1814	VC_12328_0	2	3.65076	0	1	0	1.73205	1.73205	1	1	1	1.73205	1	1	1	GOV_bin_1189_contig-100_8,Tp2_72_MES_contig-100_6654
1815	VC_12330_0	2	5.65076	9.30151	0.37792	0.23975	0	0	1	1	1	0	1	1	1	Tp2_125_SUR_contig-100_1589,Tp2_68_DCM_contig-100_2374
1816	VC_12331_0	6	77.4989	62.629	0.553058	2.40654e-05	0	1.73205	15	15	1	0.95926	1	1	1	GOV_bin_4027_contig-100_339,GOV_bin_5082_contig-100_311,Tp1_100_DCM_0-0d2_scaffold73394,Tp1_111_DCM_0-0d2_scaffold67714,Tp2_124_SUR_contig-100_788,Tp2_30_DCM_contig-100_3525
1817	VC_12332_0	9	213.295	2082.91	0.09289	0.219553	1.41421	6.16441	36	36	1	3.60251	1	1	1	GOV_bin_1469_contig-100_127,GOV_bin_3349_contig-100_177,GOV_bin_3763_contig-100_29,GOV_bin_398_contig-100_8,GOV_bin_4443_contig-100_11,GOV_bin_505_contig-100_58,GOV_bin_5107_contig-100_168,GOV_bin_5361_contig-100_1,Tp1_122_SUR_0-0d2_C4623657
1818	VC_12334_0	3	49.2006	126	0.280825	0.00247404	1.73205	2.44949	3	3	1	2.1392	1	1	1	GOV_bin_118_contig-100_50,GOV_bin_6542_contig-100_57,Tp1_85_SUR_0-0d2_scaffold92115
1819	VC_12335_0	2	17.9207	132.183	0.119389	0.0821861	2	2	1	1	1	2	1	1	1	GOV_bin_3814_contig-100_58,Tp1_31_SUR_0-0d2_scaffold113512
1820	VC_12336_0	3	38.3775	3.39825	0.918655	0.0744573	2	3	3	3	1	2.41202	1	1	1	GOV_bin_118_contig-100_91,GOV_bin_1317_contig-100_24,GOV_bin_3622_contig-100_27
1821	VC_12337_0	1	0	68.872	0	0	0	0	1	1	1	0	1	1	1	GOV_bin_2224_contig-100_0
1822	VC_12338_0	2	4.10669	8.83792	0.317251	0.270146	1.73205	1.73205	1	1	1	1.73205	1	1	1	GOV_bin_1868_contig-100_29,GOV_bin_3393_contig-100_11
1823	VC_12339_0	2	116.339	141.325	0.451515	0.0815934	0	0	1	1	1	0	1	1	1	Tp1_123_DCM_0-0d2_scaffold26818,Tp1_125_DCM_0-0d2_scaffold5388
1824	VC_1233_0	3	38.7262	73.7714	0.344241	0.105952	1.41421	2.64575	3	3	1	2.23524	1	1	1	GOV_bin_1692_contig-100_15,GOV_bin_2372_contig-100_13,GOV_bin_3209_contig-100_13
1825	VC_12340_0	3	7.15539	21.6033	0.248808	0.306407	1.41421	2.23607	3	3	1	1.96212	1	1	1	GOV_bin_2975_contig-100_53,Tp2_85_DCM_contig-100_940,Tp3_Atlantic_MES_contig-100_4977
1826	VC_12341_0	10	513.181	900.572	0.362992	7.05765e-17	0	3	45	45	1	1.66131	1	1	1	GOV_bin_1812_contig-100_39,GOV_bin_1812_contig-100_8,GOV_bin_2197_contig-100_2,GOV_bin_2215_contig-100_3,Tp1_32_SUR_0-0d2_scaffold143455,Tp1_33_SUR_0-0d2_scaffold110658,Tp1_34_DCM_0-0d2_scaffold55995,Tp2_100_MES_contig-100_623,Tp2_85_DCM_contig-100_19,Tp3_Atlantic_MES_contig-100_601
1827	VC_12342_0	11	408.163	1215.92	0.251319	7.31715e-08	0	2.44949	55	55	1	1.63653	1	1	1	GOV_bin_3277_contig-100_22,GOV_bin_3755_contig-100_44,GOV_bin_5454_contig-100_7,GOV_bin_5815_contig-100_1259,GOV_bin_6627_contig-100_19,GOV_bin_8290_contig-100_51,Tp1_123_DCM_0-0d2_scaffold150126,Tp1_32_SUR_0-0d2_scaffold20904,Tp2_34_DCM_contig-100_1719,Tp3_Atlantic_MES_contig-100_2447,Tp3_Atlantic_MES_contig-100_8671
1828	VC_12343_0	6	65.7305	234.173	0.219172	2.12669e-05	0	2	15	15	1	0.887581	1	1	1	GOV_bin_3298_contig-100_49,GOV_bin_5651_contig-100_12,GOV_bin_7288_contig-100_32,GOV_bin_7910_contig-100_127,Tp1_100_MES_0-0d2_scaffold132417,Tp2_76_MES_contig-100_3615
1829	VC_12345_0	16	848.443	1007.17	0.457231	7.41172e-17	0	2.64575	120	120	1	1.56997	1	1	1	GOV_bin_2179_contig-100_20,GOV_bin_3428_contig-100_17,GOV_bin_3645_contig-100_42,GOV_bin_3838_contig-100_16,GOV_bin_4350_contig-100_151,GOV_bin_4888_contig-100_81,GOV_bin_5536_contig-100_6,GOV_bin_7284_contig-100_52,GOV_bin_7814_contig-100_64,GOV_bin_7841_contig-100_77,GOV_bin_8068_contig-100_117,GOV_bin_8506_contig-100_11,Tp2_122_MES_contig-100_1366,Tp3_Atlantic_MES_contig-100_6200,Tp3_Pacific_M…
1830	VC_12346_0	7	95.9423	70.606	0.576063	0.0402031	0	2	21	21	1	1.30081	1	1	1	GOV_bin_3630_contig-100_105,GOV_bin_3755_contig-100_76,GOV_bin_4244_contig-100_65,GOV_bin_5992_contig-100_204,Tp2_72_MES_contig-100_9633,Tp2_85_MES_contig-100_4873,Tp3_MedSea_SURDCM_contig-100_2764
1831	VC_12347_0	4	30.2922	50.63	0.374337	0.00180246	0	1	6	6	1	0.5	1	1	1	GOV_bin_4062_contig-100_127,GOV_bin_5636_contig-100_189,Tp1_78_DCM_0-0d2_scaffold59781,Tp2_78_DCM_contig-100_2876
1832	VC_12348_0	1	0	72.8144	0	0	0	0	1	1	1	0	1	1	1	GOV_bin_7233_contig-100_22
1833	VC_12349_0	2	19.9699	158.448	0.111928	0.130494	1	1	1	1	1	1	1	1	1	GOV_bin_2650_contig-100_4,GOV_bin_3890_contig-100_6
1834	VC_1234_0	2	5.78633	603.55	0.00949612	0.127667	3.4641	3.4641	1	1	1	3.4641	1	1	1	Contig_368090,Tp1_70_SUR_0-0d2_C4626542
1835	VC_12350_0	3	14.544	151.491	0.0875959	0.0348084	0	1	3	3	1	0.666667	1	1	1	GOV_bin_5812_contig-100_56,GOV_bin_8636_contig-100_17,Tp3_Atlantic_MES_contig-100_3275
1836	VC_12353_0	2	1.11504	5.32875	0.173041	0.23975	8.544	8.544	1	1	1	8.544	1	1	1	GOV_bin_8447_contig-100_54,QGNH01001865.1
1837	VC_12354_0	4	29.0984	156.806	0.156523	0.000425333	0	0	6	6	1	0	1	1	1	GOV_bin_4669_contig-100_11,GOV_bin_5612_contig-100_7,Tp3_MedSea_SURDCM_contig-100_807,Tp3_Pacific_MES_contig-100_404
1838	VC_12355_0	5	51.6911	163.772	0.239907	0.000161266	0	1.41421	10	10	1	0.741421	1	1	1	GOV_bin_3187_contig-100_127,GOV_bin_4533_contig-100_40,GOV_bin_5099_contig-100_95,GOV_bin_8234_contig-100_105,GOV_bin_8296_contig-100_6
1839	VC_12356_0	11	500.976	1349.88	0.270673	0.00186325	0	2.23607	55	55	1	1.49152	1	1	1	GOV_bin_160_contig-100_7,GOV_bin_1870_contig-100_79,GOV_bin_3992_contig-100_77,GOV_bin_6317_contig-100_11,Tp1_102_MES_0-0d2_C4678301,Tp1_137_SUR_0-0d2_C3271147,Tp1_137_SUR_0-0d2_C3271811,Tp1_52_SUR_0-0d2_scaffold80375,Tp1_56_SUR_0-0d2_C6436982,Tp2_137_SUR_contig-100_115,Tp2_38_SUR_contig-100_299
1840	VC_12357_0	12	2178.93	7950.17	0.215116	2.75856e-36	1	7.34847	66	66	1	5.07938	1	1	1	GOV_bin_1301_contig-100_6,GOV_bin_1870_contig-100_0,GOV_bin_2299_contig-100_6,GOV_bin_2853_contig-100_10,GOV_bin_3250_contig-100_0,GOV_bin_4264_contig-100_1,GOV_bin_5179_contig-100_4,GOV_bin_627_contig-100_1,GOV_bin_7097_contig-100_0,Tp1_102_SUR_0-0d2_scaffold29021,Tp1_111_DCM_0-0d2_scaffold48554,Tp1_111_SUR_0-0d2_scaffold54471
1841	VC_12358_0	12	678.889	1826.15	0.271009	6.59842e-19	0	2.64575	66	66	1	1.73744	1	1	1	GOV_bin_1779_contig-100_8,GOV_bin_3759_contig-100_15,GOV_bin_5213_contig-100_482,GOV_bin_5904_contig-100_8,GOV_bin_7636_contig-100_0,Tp1_111_DCM_0-0d2_scaffold62109,Tp1_33_SUR_0-0d2_C4046588,Tp1_52_SUR_0-0d2_scaffold111334,Tp1_52_SUR_0-0d2_scaffold116837,Tp1_78_SUR_0-0d2_scaffold7039,Tp3_Atlantic_MES_contig-100_671,Tp3_EafricaIndianSub_SURDCM_contig-100_7643
1842	VC_12359_0	1	0	60.5438	0	0	0	0	1	1	1	0	1	1	1	GOV_bin_99_contig-100_11
1843	VC_12364_0	2	10.0975	81.9956	0.109645	0.0775987	1	1	1	1	1	1	1	1	1	GOV_bin_2299_contig-100_164,GOV_bin_3231_contig-100_33
1844	VC_12367_0	24	1545.76	1349.56	0.533883	1.39511e-94	0	1	276	276	1	0.0833333	1	1	1	GOV_bin_1190_contig-100_122,GOV_bin_1416_contig-100_54,GOV_bin_1605_contig-100_15,GOV_bin_1643_contig-100_129,GOV_bin_2936_contig-100_17,GOV_bin_2940_contig-100_28,GOV_bin_3588_contig-100_607,GOV_bin_3603_contig-100_89,GOV_bin_5038_contig-100_129,GOV_bin_5038_contig-100_225,GOV_bin_5402_contig-100_78,GOV_bin_5581_contig-100_22,GOV_bin_6284_contig-100_80,GOV_bin_6693_contig-100_82,GOV_bin_6747_con…
1845	VC_12368_0	4	57.06	662.782	0.0792674	0.00555455	1.41421	2.44949	6	6	1	1.88265	1	1	1	GOV_bin_8620_contig-100_6,Tp1_123_DCM_0-0d2_scaffold17449,Tp1_30_DCM_0-0d2_scaffold20611,Tp1_30_DCM_0-0d2_scaffold64683
1846	VC_12369_0	21	1178.69	500.623	0.701888	5.54164e-34	0	1.73205	210	210	1	0.610158	1	1	1	GOV_bin_1670_contig-100_55,GOV_bin_3721_contig-100_134,GOV_bin_4351_contig-100_124,GOV_bin_4552_contig-100_107,GOV_bin_5300_contig-100_73,GOV_bin_5313_contig-100_33,GOV_bin_5464_contig-100_24,GOV_bin_636_contig-100_26,GOV_bin_6668_contig-100_9,GOV_bin_668_contig-100_14,GOV_bin_6747_contig-100_29,GOV_bin_7833_contig-100_19,Tp1_100_MES_0-0d2_scaffold8584,Tp1_109_DCM_0-0d2_scaffold32835,Tp1_123_DCM_…
1847	VC_1236_0	5	50.5028	579.559	0.0801553	0.0014642	1	2.44949	10	10	1	1.73923	1	1	1	GOV_bin_1191_contig-100_137,GOV_bin_8244_contig-100_27,GOV_bin_8244_contig-100_46,Tp1_138_SUR_0-0d2_C4157906,Tp1_52_SUR_0-0d2_scaffold129725
1848	VC_12370_0	2	3.12442	5.51511	0.361642	0.5	2.44949	2.44949	1	1	1	2.44949	1	1	1	GOV_bin_4091_contig-100_65,Tp1_32_SUR_0-0d2_C4583636
1849	VC_12371_0	3	16.7089	2.80567	0.856227	0.185547	1	2.23607	3	3	1	1.74536	1	1	1	GOV_bin_5412_contig-100_200,Tp1_137_DCM_0-0d2_C4221558,Tp1_72_DCM_0-0d2_scaffold109638
1850	VC_12373_0	1	0	30.2171	0	0	0	0	1	1	1	0	1	1	1	GOV_bin_5315_contig-100_5
1851	VC_12375_0	1	0	26.5252	0	0	0	0	1	1	1	0	1	1	1	GOV_bin_5033_contig-100_31
1852	VC_12376_0	2	10.0975	21.0087	0.324615	0.0858152	1	1	1	1	1	1	1	1	1	GOV_bin_1190_contig-100_134,GOV_bin_7271_contig-100_18
1853	VC_12377_0	4	56.851	277.704	0.16993	0.0428821	1	3.87298	6	6	1	2.60565	1	1	1	GOV_bin_2878_contig-100_1,GOV_bin_7044_contig-100_4,GOV_bin_7716_contig-100_94,Tp3_RedSeaArabianUp_SURDCM_contig-100_3387
1854	VC_1237_0	15	1253.45	7120.07	0.149692	1.73889e-22	0	6.08276	105	105	1	2.66526	1	1	1	GOV_bin_1221_contig-100_24,GOV_bin_2138_contig-100_73,GOV_bin_4244_contig-100_343,GOV_bin_4384_contig-100_1,Tp1_100_SUR_0-0d2_scaffold22995,Tp1_102_DCM_0-0d2_scaffold139566,Tp1_111_SUR_0-0d2_scaffold50714,Tp1_125_SUR_0-0d2_C3573799,Tp1_138_SUR_0-0d2_scaffold31393,Tp1_18_DCM_0-0d2_scaffold77212,Tp1_42_SUR_0-0d2_C5880345,Tp1_52_DCM_0-0d2_scaffold29647,Tp1_56_SUR_0-0d2_scaffold36390,Tp1_58_DCM_0-0d2…
1855	VC_12380_0	2	4.44664	201.074	0.0216359	0.242872	1.41421	1.41421	1	1	1	1.41421	1	1	1	GOV_bin_4105_contig-100_92,Tp3_MedSea_SURDCM_contig-100_12547
1856	VC_12382_0	18	1332.66	955.64	0.58238	2.09297e-10	0	3	153	153	1	1.79335	1	1	1	GOV_bin_1190_contig-100_161,GOV_bin_1190_contig-100_4,GOV_bin_1592_contig-100_3,GOV_bin_1871_contig-100_4,GOV_bin_1871_contig-100_50,GOV_bin_3380_contig-100_76,GOV_bin_3603_contig-100_37,GOV_bin_379_contig-100_96,GOV_bin_4217_contig-100_30,GOV_bin_4257_contig-100_51,GOV_bin_4425_contig-100_13,GOV_bin_4546_contig-100_99,GOV_bin_4677_contig-100_36,GOV_bin_6839_contig-100_0,GOV_bin_7879_contig-100_5…
1857	VC_12384_0	1	0	24.6772	0	0	0	0	1	1	1	0	1	1	1	Tp1_124_DCM_0-0d2_scaffold6028
1858	VC_12385_0	2	5.0487	0	1	0	1	1	1	1	1	1	1	1	1	GOV_bin_1190_contig-100_165,GOV_bin_3277_contig-100_16
1859	VC_12386_0	2	5.65076	0	1	0	0	0	1	1	1	0	1	1	1	GOV_bin_1190_contig-100_177,GOV_bin_7951_contig-100_25
1860	VC_12388_0	19	921.856	428.706	0.682572	2.63163e-13	0	3	171	171	1	1.69009	1	1	1	GOV_bin_1364_contig-100_117,GOV_bin_2439_contig-100_2,GOV_bin_2903_contig-100_146,GOV_bin_2903_contig-100_27,GOV_bin_3603_contig-100_3,GOV_bin_4128_contig-100_18,GOV_bin_4660_contig-100_16,GOV_bin_4739_contig-100_20,GOV_bin_5038_contig-100_293,GOV_bin_5038_contig-100_337,GOV_bin_5917_contig-100_11,GOV_bin_6224_contig-100_19,GOV_bin_7437_contig-100_35,Tp1_102_DCM_0-0d2_scaffold53543,Tp1_123_DCM_0-…
1861	VC_12389_0	4	19.603	23.572	0.454036	0.0315985	0	1.41421	6	6	1	1.17851	1	1	1	GOV_bin_1190_contig-100_190,GOV_bin_3060_contig-100_61,GOV_bin_379_contig-100_45,Tp1_100_DCM_0-0d2_scaffold93076
1862	VC_1238_0	4	32.0984	296.377	0.0977194	0.000401673	0	1	6	6	1	0.5	1	1	1	GOV_bin_2821_contig-100_38,Tp1_33_SUR_0-0d2_scaffold141695,Tp1_41_DCM_0-0d2_scaffold58602,Tp1_70_SUR_0-0d2_C4617224
1863	VC_12390_0	14	646.004	624.973	0.508274	2.84203e-13	1	3.60555	91	91	1	2.42207	1	1	1	GOV_bin_2151_contig-100_193,GOV_bin_2572_contig-100_7,GOV_bin_3060_contig-100_87,Tp2_102_SUR_contig-100_1444,Tp2_31_SUR_contig-100_2901,Tp2_42_SUR_contig-100_1676,Tp2_45_SUR_contig-100_341,Tp2_45_SUR_contig-100_368,Tp2_52_DCM_contig-100_2623,Tp2_56_SUR_contig-100_2359,Tp2_62_SUR_contig-100_2269,Tp2_62_SUR_contig-100_607,Tp2_72_SUR_contig-100_861,Tp3_EafricaIndianSub_SURDCM_contig-100_15985
1864	VC_12391_0	4	56.6447	115.506	0.329041	0.000413809	1.41421	2.64575	6	6	1	1.99559	1	1	1	GOV_bin_3814_contig-100_20,GOV_bin_4091_contig-100_116,Tp1_32_SUR_0-0d2_scaffold70742,Tp1_32_SUR_0-0d2_scaffold90407
1865	VC_12392_0	2	18.9965	210.058	0.0829348	0.0470333	4.24264	4.24264	1	1	1	4.24264	1	1	1	GOV_bin_1190_contig-100_39,GOV_bin_1778_contig-100_1
1866	VC_12393_0	2	18.6784	6.20945	0.750503	0.5	5	5	1	1	1	5	1	1	1	GOV_bin_1190_contig-100_2,GOV_bin_1778_contig-100_3
1867	VC_12394_0	6	86.1677	944.006	0.0836438	1.76261e-06	0	1.73205	15	15	1	1.19663	1	1	1	GOV_bin_7218_contig-100_2,GOV_bin_7264_contig-100_10,GOV_bin_8477_contig-100_6,Tp2_137_SUR_contig-100_482,Tp3_RedSeaArabianUp_SURDCM_contig-100_1164,Tp3_SouthAtlantic_SURDCM_contig-100_762
1868	VC_12395_0	1	0	70.5001	0	0	0	0	1	1	1	0	1	1	1	Tp2_22_SUR_contig-100_1744
1869	VC_12396_0	2	5.0487	3.12442	0.61772	0.5	1	1	1	1	1	1	1	1	1	GOV_bin_1190_contig-100_217,GOV_bin_5059_contig-100_159
1870	VC_12397_0	5	51.0231	216.608	0.190647	0.000166111	0	3	10	10	1	2.0255	1	1	1	GOV_bin_406_contig-100_3,GOV_bin_5333_contig-100_10,Tp1_52_DCM_0-0d2_scaffold118847,Tp1_56_SUR_0-0d2_scaffold129239,Tp1_62_SUR_0-0d2_scaffold147779
1871	VC_12399_0	13	1025.25	1010.19	0.5037	7.22989e-35	0	2.23607	78	78	1	0.662926	1	1	1	GOV_bin_4517_contig-100_1,GOV_bin_5031_contig-100_26,GOV_bin_5099_contig-100_15,GOV_bin_6029_contig-100_168,GOV_bin_6118_contig-100_80,GOV_bin_779_contig-100_59,GOV_bin_8234_contig-100_212,Tp1_102_SUR_0-0d2_scaffold108472,Tp1_109_DCM_0-0d2_C7646232,Tp1_18_DCM_0-0d2_scaffold57861,Tp1_34_SUR_0-0d2_C4986761,Tp2_34_SUR_contig-100_2173,Tp3_RedSeaArabianUp_SURDCM_contig-100_24818
1872	VC_12400_0	2	7.40294	0	1	0	2	2	1	1	1	2	1	1	1	GOV_bin_1190_contig-100_228,GOV_bin_4091_contig-100_32
1873	VC_12401_0	13	1272.3	1248.64	0.504693	2.70575e-27	1	4.89898	78	78	1	3.4113	1	1	1	GOV_bin_1714_contig-100_4,GOV_bin_3003_contig-100_52,GOV_bin_302_contig-100_51,GOV_bin_3630_contig-100_9,GOV_bin_5707_contig-100_8,Tp1_100_DCM_0-0d2_scaffold56019,Tp1_122_DCM_0-0d2_C2728439,Tp1_137_SUR_0-0d2_C3269827,Tp1_22_SUR_0-0d2_scaffold65103,Tp1_32_SUR_0-0d2_scaffold135937,Tp1_39_SUR_0-0d2_scaffold176459,Tp1_65_SUR_0-0d2_C5689330,Tp1_78_SUR_0-0d2_scaffold21286
1874	VC_12402_0	6	127.966	259.88	0.32994	5.5016e-06	1.41421	2.82843	15	15	1	2.23474	1	1	1	GOV_bin_3533_contig-100_194,GOV_bin_4450_contig-100_31,GOV_bin_6696_contig-100_17,Tp1_100_DCM_0-0d2_scaffold106734,Tp1_138_SUR_0-0d2_C4154610,Tp1_32_SUR_0-0d2_scaffold29912
1875	VC_12403_0	15	720.274	389.699	0.648912	5.56031e-16	0	3.31662	105	105	1	2.13718	1	1	1	GOV_bin_1800_contig-100_22,GOV_bin_2118_contig-100_126,GOV_bin_2968_contig-100_49,GOV_bin_3167_contig-100_7,GOV_bin_3303_contig-100_37,GOV_bin_4294_contig-100_479,GOV_bin_752_contig-100_131,GOV_bin_8083_contig-100_12,GOV_bin_8136_contig-100_225,GOV_bin_8136_contig-100_31,GOV_bin_8136_contig-100_363,GOV_bin_8136_contig-100_53,Tp1_64_DCM_0-0d2_C5229808,Tp1_64_SUR_0-0d2_scaffold118577,Tp1_64_SUR_0-0…
1876	VC_12404_0	2	3.74767	8.97346	0.294602	0.117382	2	2	1	1	1	2	1	1	1	GOV_bin_1190_contig-100_24,GOV_bin_3528_contig-100_335
[truncated: 31,733 more rows]
