# Supplementary material for: Revealing the Viral Community in the Hadal Sediment of the New Britain Trench
Source: Genes (Basel). 2021 Jun 29;12(7):990. doi: 10.3390/genes12070990 (PMC8306916; doi:10.3390/genes12070990)
Supplement: Supplementary file 1 [file genes-12-00990-s001.zip › Supplemental Table S5.xlsx]

## Sheet: Supplemental Table S5
Supplemental Table S5. List of eggNOG-mapper annotations for the NBT virome
Virome contigID	e-value	score	Preferred_name	GO terms	EC number	KEGG KO	KEGG pathway	KEGG module	KEGG reaction	KEGG rclass	BRITE	KEGG TC	CAZy	BiGG reaction	matching OGs	COG cat	Description
k139_10001442	9.7e-45	188.3													1QWCX@1224,1RZS8@1236,COG3566@1,COG3566@2	S	protein conserved in bacteria
k139_10002032	8.4e-17	95.1	sigM	GO:0001101,GO:0005575,GO:0005623,GO:0005886,GO:0006355,GO:0008150,GO:0009410,GO:0009415,GO:0009628,GO:0009889,GO:0009891,GO:0009893,GO:0010035,GO:0010468,GO:0010556,GO:0010557,GO:0010604,GO:0010628,GO:0016020,GO:0019219,GO:0019222,GO:0031323,GO:0031325,GO:0031326,GO:0031328,GO:0042221,GO:0044464,GO:0045893,GO:0045935,GO:0048518,GO:0048522,GO:0050789,GO:0050794,GO:0050896,GO:0051171,GO:0051173,GO:…		ko:K03088					ko00000,ko03021				2GJMX@201174,4DUU0@85009,COG1595@1,COG1595@2	K	Sigma-70 region 2
k139_10002285	1.4e-72	282.7	imuB		2.7.7.7	ko:K02346,ko:K14161					ko00000,ko01000,ko03400				1MU5X@1224,2VIKH@28216,COG0389@1,COG0389@2	L	Nucleotidyltransferase DNA polymerase involved in DNA repair
k139_10004016	4.3e-47	196.1	queD	GO:0003674,GO:0003824,GO:0005488,GO:0005515,GO:0006139,GO:0006725,GO:0006807,GO:0008150,GO:0008152,GO:0008270,GO:0008616,GO:0009058,GO:0009116,GO:0009119,GO:0009163,GO:0009987,GO:0016829,GO:0016835,GO:0016836,GO:0018130,GO:0019438,GO:0034404,GO:0034641,GO:0034654,GO:0042455,GO:0042802,GO:0043167,GO:0043169,GO:0044237,GO:0044238,GO:0044249,GO:0044271,GO:0044281,GO:0044283,GO:0046116,GO:0046483,GO:…	4.1.2.50,4.2.3.12	ko:K01737	ko00790,ko01100,map00790,map01100	M00842,M00843	R04286,R09959	RC01117,RC02846,RC02847	ko00000,ko00001,ko00002,ko01000,ko03016			iECIAI39_1322.ECIAI39_2947,iUTI89_1310.UTI89_C3129,ic_1306.c3324	1RI4P@1224,1S3T6@1236,1X6I0@135614,COG0720@1,COG0720@2	H	synthase
k139_10005303	2.6e-17	96.7				ko:K03111	ko03030,ko03430,ko03440,map03030,map03430,map03440				ko00000,ko00001,ko03029,ko03032,ko03400				1UI1P@1239,24MGJ@186801,COG0629@1,COG0629@2	L	ERF superfamily
k139_10005960	1.1e-173	617.1	yheS	GO:0000166,GO:0003674,GO:0005488,GO:0005524,GO:0008144,GO:0017076,GO:0030554,GO:0032553,GO:0032555,GO:0032559,GO:0035639,GO:0036094,GO:0043167,GO:0043168,GO:0097159,GO:0097367,GO:1901265,GO:1901363		ko:K06158					ko00000,ko03012				1MU37@1224,1RPES@1236,1XEJJ@135618,COG0488@1,COG0488@2	S	ABC transporter
k139_10006365	1.2e-18	100.9	nuoD		1.6.5.3	ko:K00333,ko:K13378	ko00190,ko01100,map00190,map01100	M00144	R11945	RC00061	ko00000,ko00001,ko00002,ko01000	3.D.1			1MVIN@1224,2MSRT@213481,2WIS7@28221,42M9G@68525,COG0649@1,COG0649@2	C	NDH-1 shuttles electrons from NADH, via FMN and iron- sulfur (Fe-S) centers, to quinones in the respiratory chain. The immediate electron acceptor for the enzyme in this species is believed to be ubiquinone. Couples the redox reaction to proton translocation (for every two electrons transferred, four hydrogen ions are translocated across the cytoplasmic membrane), and thus conserves the redox ene…
k139_10007736	3.9e-17	96.3													1TSMG@1239,1ZNND@1386,4HBFH@91061,COG5362@1,COG5362@2,COG5410@1,COG5410@2	S	Terminase-like family
k139_10008318	4e-84	319.3	parB			ko:K03497					ko00000,ko03000,ko03036,ko04812				1MW2E@1224,1RN65@1236,1WWNZ@135613,COG1475@1,COG1475@2	K	Belongs to the ParB family
k139_10008647	5.5e-47	195.7				ko:K01990		M00254			ko00000,ko00002,ko02000	3.A.1			2G5Z4@200795,COG1131@1,COG1131@2	V	AAA domain, putative AbiEii toxin, Type IV TA system
k139_10010064	1.8e-94	353.2	dinB		2.7.7.7	ko:K02346,ko:K14161					ko00000,ko01000,ko03400				2NP5S@2323,COG0389@1,COG0389@2	L	Poorly processive, error-prone DNA polymerase involved in untargeted mutagenesis. Copies undamaged DNA at stalled replication forks, which arise in vivo from mismatched or misaligned primer ends. These misaligned primers can be extended by PolIV. Exhibits no 3'-5' exonuclease (proofreading) activity. May be involved in translesional synthesis, in conjunction with the beta clamp from PolIII
k139_10011247	5.6e-12	79.7	pimB		2.4.1.346,3.2.1.8	ko:K01181,ko:K13668			R11703,R11704		ko00000,ko01000,ko01003		GT4		2GM6D@201174,COG0438@1,COG0438@2	M	PFAM Glycosyl transferase, group 1
k139_1001304	4.1e-70	271.9													1Q2A4@1224,28J3M@1,2TSHZ@28211,2Z8ZT@2
k139_1001325	3.6e-73	285.0			5.1.3.2	ko:K01784	ko00052,ko00520,ko01100,map00052,map00520,map01100	M00361,M00362,M00632	R00291,R02984	RC00289	ko00000,ko00001,ko00002,ko01000				1NEDD@1224,2WIME@28221,42QH7@68525,COG0451@1,COG0451@2	GM	ADP-glyceromanno-heptose 6-epimerase activity
k139_10015815	3.3e-79	302.4	ribE	GO:0003674,GO:0003824,GO:0004746,GO:0005575,GO:0005622,GO:0005623,GO:0005737,GO:0005829,GO:0006766,GO:0006767,GO:0006771,GO:0006807,GO:0008150,GO:0008152,GO:0009058,GO:0009110,GO:0009231,GO:0009987,GO:0016740,GO:0016765,GO:0017144,GO:0018130,GO:0034641,GO:0042364,GO:0042726,GO:0042727,GO:0044237,GO:0044249,GO:0044271,GO:0044281,GO:0044283,GO:0044424,GO:0044444,GO:0044464,GO:0046483,GO:0071704,GO:…	2.5.1.9	ko:K00793	ko00740,ko01100,ko01110,map00740,map01100,map01110	M00125	R00066	RC00958,RC00960	ko00000,ko00001,ko00002,ko01000			iECABU_c1320.ECABU_c19160,iECP_1309.ECP_1609,ic_1306.c2056	2GKC5@201174,4CNAB@84992,COG0307@1,COG0307@2	H	Lumazine binding domain
k139_10016389	8.9e-68	265.4													1TPAA@1239,2492T@186801,3WDHA@538999,COG5421@1,COG5421@2	L	Transposase DDE domain
k139_10016642	6.6e-07	62.8													1NS77@1224,2EXSU@1,33R23@2
k139_10022597	7.3e-08	66.2													1P06W@1224,2AM58@1,2UU8Q@28211,31BZI@2
k139_10022971	1.5e-37	164.9													1NBHR@1224,28HPK@1,2M8E7@213115,2WUDS@28221,2Z7XJ@2,42YKK@68525	S	Bacteriophage head to tail connecting protein
k139_10023722	2.7e-178	633.3													1K3QF@119060,1R3NX@1224,2VNNI@28216,COG5421@1,COG5421@2	L	Transposase DDE domain
k139_10026777	1.7e-88	333.6				ko:K01996	ko02010,ko02024,map02010,map02024	M00237			ko00000,ko00001,ko00002,ko02000	3.A.1.4			1R6QK@1224,2U82Z@28211,3JZBP@41294,COG0410@1,COG0410@2	E	ABC transporter
k139_10026864	1.8e-29	137.1	ogt		2.1.1.63	ko:K00567					ko00000,ko01000,ko03400				2GKA9@201174,4FGDJ@85021,COG0350@1,COG0350@2	L	Methyltransferase
k139_10027000	4.7e-58	232.3			2.1.1.148	ko:K03465	ko00240,ko00670,ko01100,map00240,map00670,map01100		R06613	RC00022,RC00332	ko00000,ko00001,ko01000				1GDYD@1117,COG1351@1,COG1351@2	F	Catalyzes the reductive methylation of 2'-deoxyuridine- 5'-monophosphate (dUMP) to 2'-deoxythymidine-5'-monophosphate (dTMP) while utilizing 5,10-methylenetetrahydrofolate (mTHF) as the methyl donor, and NADPH and FADH(2) as the reductant
k139_100312	3.5e-21	109.4				ko:K06909					ko00000				1TRQP@1239,248E9@186801,262YA@186807,COG1783@1,COG1783@2	S	Phage terminase large subunit
k139_10032208	5.2e-57	228.4													1ZSNC@142182,COG3391@1,COG3391@2	S	amine dehydrogenase activity
k139_10032730	2e-25	124.0													1RAXM@1224,28NSJ@1,2U60W@28211,2ZBRH@2
k139_10033865	1.4e-14	88.2	hisA	GO:0000105,GO:0000162,GO:0003674,GO:0003824,GO:0003949,GO:0005575,GO:0005622,GO:0005623,GO:0005737,GO:0006082,GO:0006520,GO:0006547,GO:0006568,GO:0006576,GO:0006586,GO:0006725,GO:0006807,GO:0008150,GO:0008152,GO:0008652,GO:0009058,GO:0009072,GO:0009073,GO:0009308,GO:0009309,GO:0009987,GO:0016053,GO:0016853,GO:0016860,GO:0016861,GO:0018130,GO:0019438,GO:0019752,GO:0034641,GO:0040007,GO:0042401,GO:…	5.3.1.16,5.3.1.24	ko:K01814,ko:K01817	ko00340,ko00400,ko01100,ko01110,ko01130,ko01230,map00340,map00400,map01100,map01110,map01130,map01230	M00023,M00026	R03509,R04640	RC00945	ko00000,ko00001,ko00002,ko01000				1WI6G@1297,COG0106@1,COG0106@2	E	1-(5-phosphoribosyl)-5- (5-phosphoribosylamino)methylideneamino imidazole-4-carboxamide isomerase
k139_10037745	3.4e-09	69.7	AAG												1MXXZ@1224,2TV2W@28211,COG4733@1,COG4733@2	S	COG4733 Phage-related protein, tail component
k139_10038203	9.5e-166	591.7		GO:0003674,GO:0003724,GO:0003824,GO:0004004,GO:0004386,GO:0005575,GO:0005622,GO:0005623,GO:0005737,GO:0006139,GO:0006725,GO:0006807,GO:0008026,GO:0008150,GO:0008152,GO:0008186,GO:0009987,GO:0010501,GO:0016070,GO:0016462,GO:0016787,GO:0016817,GO:0016818,GO:0016887,GO:0017111,GO:0034641,GO:0042623,GO:0043170,GO:0044237,GO:0044238,GO:0044424,GO:0044464,GO:0046483,GO:0070035,GO:0071704,GO:0090304,GO:…		ko:K06877					ko00000				41SZS@651137,COG1205@1,arCOG00555@2157,arCOG08693@1,arCOG08693@2157	L	DEAD DEAH box helicase
k139_10038669	1.3e-67	265.0													COG0500@1,COG2226@2	Q	methyltransferase
k139_10040076	4.7e-72	278.5	rpoD	GO:0000988,GO:0000990,GO:0003674,GO:0005575,GO:0005622,GO:0005623,GO:0005737,GO:0005829,GO:0006139,GO:0006351,GO:0006352,GO:0006355,GO:0006725,GO:0006807,GO:0006950,GO:0008150,GO:0008152,GO:0009058,GO:0009059,GO:0009266,GO:0009408,GO:0009628,GO:0009889,GO:0009987,GO:0010467,GO:0010468,GO:0010556,GO:0016070,GO:0016987,GO:0018130,GO:0019219,GO:0019222,GO:0019438,GO:0031323,GO:0031326,GO:0032774,GO:…		ko:K03086					ko00000,ko03021				COG0568@1,COG0568@2	K	sigma factors are initiation factors that promote the attachment of RNA polymerase to specific initiation sites and are then released
k139_10040350	1.6e-09	71.2	norQ			ko:K04748			R00294	RC02794	ko00000	3.D.4.10			1I0MP@117743,4NGME@976,COG0714@1,COG0714@2	S	ATPase (AAA
k139_10041252	2e-50	206.8		GO:0005575,GO:0019012,GO:0019028,GO:0019030,GO:0039620,GO:0044423											4QB9S@10239,4QM6J@10699,4QPW1@28883,4QUXK@35237	S	Phage major capsid protein E
k139_10043183	3.2e-38	166.8													1JSFA@119045,1MUGT@1224,2TRF6@28211,COG0451@1,COG0451@2	GM	PFAM NAD-dependent epimerase dehydratase
k139_10043485	5.3e-114	417.9	xbaIM		2.1.1.72	ko:K00571,ko:K07316					ko00000,ko01000,ko02048				2G5WR@200795,376Z9@32061,COG2189@1,COG2189@2	H	PFAM DNA methylase N-4 N-6 domain protein
k139_10043999	1.6e-07	63.9				ko:K02674,ko:K07004					ko00000,ko02035,ko02044				1P85A@1224,COG3204@1,COG3204@2	L	pilus organization
k139_10045881	1.3e-33	150.6	bisC		2.8.1.7	ko:K04487	ko00730,ko01100,ko04122,map00730,map01100,map04122		R07460,R11528,R11529	RC01789,RC02313	ko00000,ko00001,ko01000,ko02048,ko03016,ko03029				2J1TP@203682,COG0243@1,COG0243@2,COG1104@1,COG1104@2	CE	Molybdopterin oxidoreductase Fe4S4 domain
k139_10046218	1.7e-142	512.7	insI3	GO:0003674,GO:0003676,GO:0003677,GO:0003690,GO:0003824,GO:0004803,GO:0005488,GO:0005575,GO:0005622,GO:0005623,GO:0005737,GO:0005829,GO:0006139,GO:0006259,GO:0006310,GO:0006313,GO:0006725,GO:0006807,GO:0008150,GO:0008152,GO:0009987,GO:0030983,GO:0032135,GO:0032196,GO:0032991,GO:0032993,GO:0034641,GO:0043170,GO:0043565,GO:0044237,GO:0044238,GO:0044260,GO:0044424,GO:0044444,GO:0044464,GO:0046483,GO:…		ko:K07482					ko00000				1JBRQ@118884,1PP49@1224,1RN7B@1236,COG2826@1,COG2826@2	L	L COG2826 Transposase and inactivated derivatives, IS30 family
k139_10047001	1.2e-111	410.6	fcl		1.1.1.271	ko:K02377,ko:K16554	ko00051,ko00520,ko01100,ko05111,map00051,map00520,map01100,map05111		R05692	RC01014	ko00000,ko00001,ko01000,ko02000	8.A.3.1			4NDV4@976,COG0451@1,COG0451@2	GM	Catalyzes the two-step NADP-dependent conversion of GDP- 4-dehydro-6-deoxy-D-mannose to GDP-fucose, involving an epimerase and a reductase reaction
k139_10048436	1.6e-22	114.0	omp												1N0YF@1224,1SAAR@1236,1X1DX@135613,COG4520@1,COG4520@2	M	17 kDa outer membrane surface antigen
k139_1005060	1e-122	446.8	glnS	GO:0003674,GO:0003824,GO:0004812,GO:0004819,GO:0005575,GO:0005622,GO:0005623,GO:0005737,GO:0005829,GO:0006082,GO:0006139,GO:0006399,GO:0006412,GO:0006418,GO:0006425,GO:0006518,GO:0006520,GO:0006725,GO:0006807,GO:0008150,GO:0008152,GO:0009058,GO:0009059,GO:0009987,GO:0010467,GO:0016070,GO:0016874,GO:0016875,GO:0019538,GO:0019752,GO:0034641,GO:0034645,GO:0034660,GO:0043038,GO:0043039,GO:0043043,GO:…	6.1.1.18	ko:K01886	ko00970,ko01100,map00970,map01100	M00359,M00360	R03652	RC00055,RC00523	ko00000,ko00001,ko00002,ko01000,ko01007,ko03016			iECIAI39_1322.ECIAI39_0637	1MUC8@1224,2MQTV@213462,2WJ5B@28221,42MAX@68525,COG0008@1,COG0008@2	J	tRNA synthetases class I (E and Q), anti-codon binding domain
k139_10053001	1.3e-27	131.0				ko:K07221					ko00000,ko02000	1.B.5.1			1N7SD@1224,2UFGW@28211,COG3750@1,COG3750@2	S	Belongs to the UPF0335 family
k139_10055246	3.3e-84	319.7	rfbB	GO:0000166,GO:0000271,GO:0003674,GO:0003824,GO:0005488,GO:0005575,GO:0005618,GO:0005623,GO:0005975,GO:0005976,GO:0006139,GO:0006725,GO:0006807,GO:0008150,GO:0008152,GO:0008460,GO:0009058,GO:0009059,GO:0009225,GO:0009226,GO:0009987,GO:0016051,GO:0016829,GO:0016835,GO:0016836,GO:0018130,GO:0019305,GO:0019438,GO:0030312,GO:0033692,GO:0034637,GO:0034641,GO:0034645,GO:0034654,GO:0036094,GO:0040007,GO:…	4.2.1.46,4.2.1.76	ko:K01710,ko:K12450	ko00520,ko00521,ko00523,ko00525,ko01055,ko01130,map00520,map00521,map00523,map00525,map01055,map01130	M00793	R00293,R06513	RC00402	ko00000,ko00001,ko00002,ko01000			iNJ661.Rv3464	1MU5E@1224,2WIJE@28221,2YXG7@29,42MFN@68525,COG1088@1,COG1088@2	M	Belongs to the NAD(P)-dependent epimerase dehydratase family. dTDP-glucose dehydratase subfamily
k139_1005563	3.2e-171	607.8													41SNX@651137,arCOG08647@2157,arCOG08777@1
k139_10056156	4.3e-09	69.3	VPA1096												1N9HY@1224,1SCRT@1236,2C852@1,32YB2@2	S	Domain of unknown function (DUF4136)
k139_10056683	2.1e-94	353.6	livF2			ko:K01996	ko02010,ko02024,map02010,map02024	M00237			ko00000,ko00001,ko00002,ko02000	3.A.1.4			1MVVC@1224,2MN4Y@213118,2WTKT@28221,42YP9@68525,COG0410@1,COG0410@2	E	ABC transporter
k139_10058252	1.5e-59	237.3	mlaF	GO:0000166,GO:0003674,GO:0003824,GO:0005488,GO:0005524,GO:0008144,GO:0016462,GO:0016787,GO:0016817,GO:0016818,GO:0016887,GO:0017076,GO:0017111,GO:0030554,GO:0032553,GO:0032555,GO:0032559,GO:0035639,GO:0036094,GO:0043167,GO:0043168,GO:0097159,GO:0097367,GO:1901265,GO:1901363		ko:K02065	ko02010,map02010	M00210,M00669,M00670			ko00000,ko00001,ko00002,ko02000	3.A.1.27			1MUSD@1224,2MQE7@213462,2WKRT@28221,42NI4@68525,COG1127@1,COG1127@2	Q	PFAM ABC transporter
k139_10061420	7.9e-45	188.7	devS	GO:0000166,GO:0000287,GO:0001666,GO:0003032,GO:0003674,GO:0003824,GO:0004672,GO:0004673,GO:0005488,GO:0005509,GO:0005524,GO:0005575,GO:0005618,GO:0005623,GO:0005886,GO:0006464,GO:0006468,GO:0006793,GO:0006796,GO:0006807,GO:0006950,GO:0008144,GO:0008150,GO:0008152,GO:0009593,GO:0009628,GO:0009987,GO:0016020,GO:0016301,GO:0016310,GO:0016740,GO:0016772,GO:0016773,GO:0016775,GO:0017076,GO:0018106,GO:…	2.7.13.3	ko:K07682	ko02020,map02020	M00482			ko00000,ko00001,ko00002,ko01000,ko01001,ko02022				COG0642@1,COG2203@1,COG2203@2,COG2205@2	T	PhoQ Sensor
k139_10062693	1.3e-175	623.6													1K3QF@119060,1R3NX@1224,2VNNI@28216,COG5421@1,COG5421@2	L	Transposase DDE domain
k139_10065582	7.1e-70	271.6				ko:K02049		M00188			ko00000,ko00002,ko02000	3.A.1.16,3.A.1.17			1MUDV@1224,2WMNQ@28221,42QRU@68525,COG1116@1,COG1116@2	P	ABC transporter
k139_10067357	1.2e-06	62.4													1N8BD@1224,2JTVT@204441,2UG6G@28211,COG3307@1,COG3307@2	M	O-antigen ligase like membrane protein
k139_10068027	7.4e-53	215.3				ko:K02481,ko:K07713	ko02020,map02020	M00499			ko00000,ko00001,ko00002,ko02022				1MU0N@1224,2WM1P@28221,2YUD4@29,42P6D@68525,COG2204@1,COG2204@2	T	DNA-binding response regulator
k139_10068880	1.5e-17	97.4			2.1.1.72	ko:K07319					ko00000,ko01000,ko02048				1MVH7@1224,2TRNA@28211,3JW7V@41294,COG0863@1,COG0863@2,COG1475@1,COG1475@2	KL	DNA methylase
k139_10068897	2e-49	204.9	peaA		1.4.9.1	ko:K08685	ko00680,ko01120,map00680,map01120		R00606	RC00189	ko00000,ko00001,ko01000				2IXKB@203682,COG1225@1,COG1225@2,COG2010@1,COG2010@2	O	PFAM Copper type II ascorbate-dependent monooxygenase, C-terminal domain
k139_10069037	5.1e-57	229.6													1PBTP@1224,28IR7@1,2Z8QR@2
k139_10070812	7.5e-120	438.0	res												1MV9F@1224,2KCX6@204457,2U1ZE@28211,COG1061@1,COG1061@2	KL	helicase superfamily c-terminal domain
k139_10073660	8.5e-75	287.7	ybbA	GO:0000166,GO:0003674,GO:0005488,GO:0005524,GO:0008144,GO:0017076,GO:0030554,GO:0032553,GO:0032555,GO:0032559,GO:0035639,GO:0036094,GO:0043167,GO:0043168,GO:0097159,GO:0097367,GO:1901265,GO:1901363		ko:K02003		M00258			ko00000,ko00002,ko02000	3.A.1			1ZUJS@142182,COG4181@1,COG4181@2	Q	ABC transporter
k139_10075196	3.8e-55	224.6													2DNRB@1,32YRN@2
k139_1007524	1.5e-32	147.1													1MZRW@1224,2D0K9@1,2UDZH@28211,32T8S@2
k139_10077435	5.2e-72	278.5													3Y468@57723,COG4805@1,COG4805@2	S	Bacterial protein of unknown function (DUF885)
k139_10080682	2.5e-89	336.7													1MV9F@1224,2TUXC@28211,COG1061@1,COG1061@2	L	Type III restriction enzyme res subunit
k139_10083407	2.4e-37	163.3													1NEIV@1224,1T0WD@1236,2BI7V@1,32CD5@2
k139_10086160	5.2e-19	102.1	MA20_09275												1PPAP@1224,2VUN4@28216,COG0811@1,COG0811@2	U	MotA/TolQ/ExbB proton channel family
k139_10091533	1.2e-78	300.4	queF	GO:0003674,GO:0003824,GO:0005575,GO:0005622,GO:0005623,GO:0005737,GO:0005829,GO:0006139,GO:0006725,GO:0006807,GO:0008150,GO:0008152,GO:0008616,GO:0009058,GO:0009116,GO:0009119,GO:0009163,GO:0009987,GO:0016491,GO:0016645,GO:0016646,GO:0016651,GO:0016657,GO:0018130,GO:0019438,GO:0033739,GO:0034404,GO:0034641,GO:0034654,GO:0042455,GO:0044237,GO:0044238,GO:0044249,GO:0044271,GO:0044281,GO:0044283,GO:…	1.7.1.13	ko:K06879,ko:K09457	ko00790,ko01100,map00790,map01100		R07605	RC01875	ko00000,ko00001,ko01000,ko03016			iSFV_1184.SFV_2663,iSF_1195.SF2807,iS_1188.S3002	1K0W9@119060,1MW0M@1224,2VINU@28216,COG0780@1,COG0780@2,COG2904@1,COG2904@2	F	Catalyzes the NADPH-dependent reduction of 7-cyano-7- deazaguanine (preQ0) to 7-aminomethyl-7-deazaguanine (preQ1)
k139_10091609	1.7e-63	250.8													1TQQ9@1239,24AG9@186801,COG3666@1,COG3666@2	L	Transposase
k139_1009328	1.5e-52	214.9													1MVRK@1224,1RQ79@1236,1WYRR@135613,COG4764@1,COG4764@2	S	protein conserved in bacteria
k139_10095510	1.6e-83	317.0		GO:0003674,GO:0005488,GO:0005515,GO:0042802											1MU0H@1224,2TU5A@28211,43GWS@69277,COG0678@1,COG0678@2	O	Peroxiredoxin
k139_10101466	9e-44	184.5													1PEIB@1224,2X5AJ@28221,2YWZV@29,439WA@68525,COG3291@1,COG3291@2,COG5492@1,COG5492@2	N	Chitobiase/beta-hexosaminidase C-terminal domain
k139_10102361	2.4e-55	223.4	yfhM			ko:K22369					ko00000,ko01000,ko01002				COG0596@1,COG0596@2	S	hydrolase activity, acting on ester bonds
k139_10102891	2.5e-21	110.5		GO:0003674,GO:0003824,GO:0004518,GO:0004519,GO:0004520,GO:0004521,GO:0004523,GO:0004527,GO:0004536,GO:0004540,GO:0006139,GO:0006259,GO:0006725,GO:0006807,GO:0008150,GO:0008152,GO:0008409,GO:0009987,GO:0016070,GO:0016787,GO:0016788,GO:0016888,GO:0016891,GO:0016893,GO:0017108,GO:0034641,GO:0043170,GO:0044237,GO:0044238,GO:0044260,GO:0046483,GO:0048256,GO:0071704,GO:0090304,GO:0090305,GO:0090501,GO:…											4QAM2@10239,4QNW0@10744,4QPGK@28883,4QV3W@35237	S	exonuclease activity
k139_10103370	2.9e-34	152.9				ko:K03088					ko00000,ko03021				COG1595@1,COG1595@2	K	DNA-templated transcription, initiation
k139_10103591	3.2e-99	369.4	ligA	GO:0000166,GO:0003674,GO:0003676,GO:0003677,GO:0003824,GO:0003909,GO:0003911,GO:0005488,GO:0005575,GO:0005622,GO:0005623,GO:0005737,GO:0005829,GO:0006139,GO:0006259,GO:0006260,GO:0006266,GO:0006281,GO:0006284,GO:0006288,GO:0006310,GO:0006725,GO:0006807,GO:0006950,GO:0006974,GO:0008150,GO:0008152,GO:0009058,GO:0009059,GO:0009987,GO:0016874,GO:0016886,GO:0033554,GO:0034641,GO:0034645,GO:0036094,GO:…	6.5.1.2	ko:K01972	ko03030,ko03410,ko03420,ko03430,map03030,map03410,map03420,map03430		R00382	RC00005	ko00000,ko00001,ko01000,ko03032,ko03400			iEC55989_1330.EC55989_2701,iECABU_c1320.ECABU_c27320,iECIAI1_1343.ECIAI1_2469,iECO103_1326.ECO103_2930,iECO111_1330.ECO111_3141,iECO26_1355.ECO26_3464,iECSE_1348.ECSE_2702,iECW_1372.ECW_m2640,iEKO11_1354.EKO11_1317,iEcE24377_1341.EcE24377A_2698,iEcSMS35_1347.EcSMS35_2566,iWFL_1372.ECW_m2640,iYL1228.KPN_02758,ic_1306.c2945	1MV3R@1224,1RPAV@1236,1WX4B@135613,COG0272@1,COG0272@2	L	DNA ligase that catalyzes the formation of phosphodiester linkages between 5'-phosphoryl and 3'-hydroxyl groups in double-stranded DNA using NAD as a coenzyme and as the energy source for the reaction. It is essential for DNA replication and repair of damaged DNA
k139_10104669	1.1e-09	72.0													2RYBC@2759,COG0800@1	G	Acetyltransferase (GNAT) domain
k139_10104735	8e-33	148.3				ko:K07484					ko00000				1RE5Q@1224,2WRPQ@28221,42WSA@68525,COG2433@1,COG2433@2	S	Transposase IS66 family
k139_10104887	5.5e-65	255.8	gpt		2.4.2.22	ko:K00769,ko:K07101	ko00230,ko01100,ko01110,map00230,map01100,map01110		R01229,R02142	RC00063,RC00122	ko00000,ko00001,ko01000				1MXS1@1224,1RPSD@1236,1XJDA@135619,COG2236@1,COG2236@2	F	Phosphoribosyl transferase domain
k139_10105123	5.8e-87	328.6	degS	GO:0003674,GO:0003824,GO:0004175,GO:0004252,GO:0005488,GO:0005515,GO:0005575,GO:0005623,GO:0005886,GO:0005887,GO:0006457,GO:0006508,GO:0006515,GO:0006807,GO:0006950,GO:0006979,GO:0008150,GO:0008152,GO:0008233,GO:0008236,GO:0009056,GO:0009057,GO:0009266,GO:0009408,GO:0009628,GO:0009897,GO:0009986,GO:0009987,GO:0010033,GO:0016020,GO:0016021,GO:0016787,GO:0017171,GO:0019538,GO:0030163,GO:0030288,GO:…	3.4.21.107	ko:K04691,ko:K04771,ko:K04772	ko01503,ko02020,map01503,map02020	M00728			ko00000,ko00001,ko00002,ko01000,ko01002,ko03110				1MU63@1224,1RN9T@1236,COG0265@1,COG0265@2	M	Belongs to the peptidase S1C family
k139_10105158	3.8e-248	864.8	yjjK	GO:0003674,GO:0003824,GO:0005488,GO:0006417,GO:0006448,GO:0008150,GO:0009889,GO:0009890,GO:0009892,GO:0010468,GO:0010556,GO:0010558,GO:0010605,GO:0010608,GO:0010629,GO:0016462,GO:0016787,GO:0016817,GO:0016818,GO:0016887,GO:0017111,GO:0017148,GO:0019222,GO:0031323,GO:0031324,GO:0031326,GO:0031327,GO:0032268,GO:0032269,GO:0034248,GO:0034249,GO:0043021,GO:0043022,GO:0044877,GO:0045900,GO:0048519,GO:…	3.6.3.25	ko:K06020					ko00000,ko01000				1MU37@1224,1RPWS@1236,1WWTW@135613,COG0488@1,COG0488@2	S	ABC transporter
k139_10110614	1.3e-14	88.2													2ECPY@1,2GR5C@201174,336MN@2
k139_10111278	2.9e-33	149.4													2DR2N@1,2GRVD@201174,339WX@2
k139_10111547	3e-61	243.8				ko:K06919					ko00000				1R4EA@1224,2JXHP@204441,2U8VM@28211,COG3598@1,COG3598@2	L	AAA domain
k139_10113478	8.3e-76	290.8				ko:K11477,ko:K21572					ko00000,ko02000	8.A.46.1,8.A.46.3			1R215@1224,COG3193@1,COG3193@2	S	protein possibly involved in utilization of glycolate and propanediol
k139_10114731	4.3e-51	210.7													1R29N@1224,28J1Q@1,2TV1C@28211,2Z8YK@2
k139_10115222	2e-49	203.4													4QBYN@10239,4QR5G@28883,4QZT8@35237
k139_10115326	1.5e-19	104.4													1RAN4@1224,2U47D@28211,COG0582@1,COG0582@2	L	Belongs to the 'phage' integrase family
k139_1011780	1.6e-62	246.9				ko:K07497					ko00000				1MVXQ@1224,2WMKB@28221,2YXV7@29,42M98@68525,COG2801@1,COG2801@2	L	HTH-like domain
k139_10122745	1.1e-10	75.1													1TQWH@1239,1ZM6Z@1386,4HF2Y@91061,COG0507@1,COG0507@2	L	Phage terminase large subunit
k139_1012360	7.9e-111	409.8	arc	GO:0000302,GO:0000502,GO:0003674,GO:0003824,GO:0005488,GO:0005515,GO:0005575,GO:0005618,GO:0005622,GO:0005623,GO:0005886,GO:0006508,GO:0006807,GO:0006950,GO:0006979,GO:0008150,GO:0008152,GO:0009056,GO:0009057,GO:0009405,GO:0009987,GO:0010035,GO:0010498,GO:0010499,GO:0016020,GO:0016462,GO:0016787,GO:0016817,GO:0016818,GO:0016887,GO:0017111,GO:0019538,GO:0019941,GO:0022623,GO:0022624,GO:0030163,GO:…		ko:K03420,ko:K13525,ko:K13527,ko:K17681	ko03050,ko04141,ko05134,map03050,map04141,map05134	M00342,M00343,M00400,M00403			ko00000,ko00001,ko00002,ko03019,ko03029,ko03051,ko04131,ko04147	3.A.16.1			1TQTZ@1239,24C5G@186801,COG0464@1,COG0464@2,COG1222@1,COG1222@2	O	PFAM AAA ATPase central domain protein
k139_10125255	1.9e-57	231.1													1P1DE@1224,2WKHC@28221,2YX43@29,42PIK@68525,COG5283@1,COG5283@2	S	phage tail tape measure protein, TP901 family
k139_1012581	6.1e-85	322.0				ko:K02004		M00258			ko00000,ko00002,ko02000	3.A.1			2IVW0@203494,46TM1@74201,COG0577@1,COG0577@2	V	MacB-like periplasmic core domain
k139_10128615	3e-63	249.2													1REBM@1224,1S5FD@1236,COG3550@1,COG3550@2	S	peptidyl-serine autophosphorylation
k139_10130427	1.4e-12	81.3		GO:0005575,GO:0005618,GO:0005623,GO:0030312,GO:0044464,GO:0071944	3.2.1.4	ko:K01179,ko:K07004,ko:K13277,ko:K20276,ko:K21449	ko00500,ko01100,ko02024,map00500,map01100,map02024		R06200,R11307,R11308		ko00000,ko00001,ko01000,ko01002,ko02000,ko03110	1.B.40.2	GH5,GH9		3Y354@57723,COG0823@1,COG0823@2,COG2374@1,COG2374@2,COG3170@1,COG3170@2,COG3291@1,COG3291@2,COG3391@1,COG3391@2,COG3867@1,COG3867@2,COG4257@1,COG4257@2,COG4625@1,COG4625@2	M	PKD domain containing protein
k139_101312	9.8e-29	134.8				ko:K03088,ko:K03091					ko00000,ko03021				COG1595@1,COG1595@2	K	DNA-templated transcription, initiation
k139_10133228	3.2e-22	113.2													2IFH7@201174,COG2304@1,COG2304@2	S	von Willebrand factor (vWF) type A domain
k139_10134385	3e-128	465.7	norM			ko:K03327					ko00000,ko02000	2.A.66.1			2IX5Q@203682,COG0534@1,COG0534@2	V	COG0534 Na -driven multidrug efflux pump
k139_10135908	4.5e-10	72.4	lptF			ko:K07091,ko:K11720	ko02010,map02010	M00320			ko00000,ko00001,ko00002,ko02000	1.B.42.1			1MUF2@1224,2JP9K@204441,2TQUB@28211,COG0795@1,COG0795@2	S	Predicted permease YjgP/YjgQ family
k139_10137833	5.4e-70	271.9													COG3335@1,COG3335@2	L	DDE superfamily endonuclease
k139_10138688	8.7e-74	284.6													1K9ZR@119060,1QWHI@1224,2WH0J@28216,COG3293@1,COG3293@2	L	Transposase
k139_10138715	2.2e-23	117.5	idh		1.1.1.18,1.1.1.369	ko:K00010	ko00521,ko00562,ko01100,ko01120,ko01130,map00521,map00562,map01100,map01120,map01130		R01183,R09951	RC00182	ko00000,ko00001,ko01000				1MV7C@1224,1RSE0@1236,1XI0V@135619,COG0673@1,COG0673@2	S	2-dehydrogenase
k139_10138805	2.4e-15	90.1	vicK		2.7.13.3	ko:K07652	ko02020,map02020	M00459			ko00000,ko00001,ko00002,ko01000,ko01001,ko02022				1TQ1H@1239,26RDT@186822,4HA52@91061,COG5002@1,COG5002@2	T	Histidine kinase
k139_10138868	2e-98	366.7	yknV	GO:0003674,GO:0003824,GO:0005215,GO:0005319,GO:0006810,GO:0006869,GO:0008150,GO:0010876,GO:0015399,GO:0015405,GO:0016462,GO:0016787,GO:0016817,GO:0016818,GO:0016887,GO:0017111,GO:0022804,GO:0022857,GO:0033036,GO:0034040,GO:0042623,GO:0042626,GO:0043492,GO:0051179,GO:0051234,GO:0055085,GO:0071702		ko:K02021,ko:K06147					ko00000,ko02000	3.A.1.106,3.A.1.109,3.A.1.110,3.A.1.112,3.A.1.113,3.A.1.117,3.A.1.21			2G66A@200795,COG1132@1,COG1132@2	V	ABC transporter, transmembrane region
k139_10139482	4.8e-23	115.5													COG0582@1,COG0582@2	L	DNA integration
k139_10141148	3.9e-52	212.2	clpP		3.4.21.92	ko:K01358	ko04112,ko04212,map04112,map04212				ko00000,ko00001,ko01000,ko01002				1J1Z8@118882,1MV46@1224,2TR5M@28211,COG0740@1,COG0740@2	OU	Cleaves peptides in various proteins in a process that requires ATP hydrolysis. Has a chymotrypsin-like activity. Plays a major role in the degradation of misfolded proteins
k139_10146287	2.6e-32	146.4													COG4191@1,COG4191@2	T	Histidine kinase
k139_10152017	2.9e-14	86.7													1P5RS@1224,2DZ2X@1,2UW52@28211,34C8R@2
k139_10155802	7.3e-67	261.5				ko:K01995,ko:K01998	ko02010,ko02024,map02010,map02024	M00237			ko00000,ko00001,ko00002,ko02000	3.A.1.4			1TR0P@1239,2490B@186801,COG0411@1,COG0411@2	E	Abc transporter
k139_10157040	1.3e-19	104.4													23Y7Z@183963,2Y0CS@28890,COG2369@1,arCOG09510@2157	T	head morphogenesis protein, SPP1 gp7
k139_10159122	1e-20	108.2	cysS	GO:0000166,GO:0001871,GO:0003674,GO:0003824,GO:0004812,GO:0004817,GO:0005488,GO:0005524,GO:0005575,GO:0005622,GO:0005623,GO:0005737,GO:0005829,GO:0006082,GO:0006139,GO:0006399,GO:0006412,GO:0006418,GO:0006423,GO:0006518,GO:0006520,GO:0006725,GO:0006807,GO:0008144,GO:0008150,GO:0008152,GO:0009058,GO:0009059,GO:0009986,GO:0009987,GO:0010467,GO:0016070,GO:0016874,GO:0016875,GO:0017076,GO:0019538,GO:…	6.1.1.16,6.3.1.13	ko:K01883,ko:K15526	ko00970,map00970	M00359,M00360	R03650	RC00055,RC00523	ko00000,ko00001,ko00002,ko01000,ko01007,ko03016				1MV8H@1224,2JPU0@204441,2TQQ1@28211,COG0215@1,COG0215@2	J	Belongs to the class-I aminoacyl-tRNA synthetase family
k139_10160220	1.6e-54	221.1				ko:K07096,ko:K07496					ko00000				2J1K1@203682,COG2129@1,COG2129@2	S	Metallophosphoesterase, calcineurin superfamily
k139_10160355	5.8e-09	69.7													1N3Y1@1224,1SBSN@1236,2JBT7@204037,COG5346@1,COG5346@2	S	Predicted membrane protein (DUF2335)
k139_10160763	2e-131	477.2													1MXQ6@1224,1SJSR@1236,2DBQZ@1,2ZAHJ@2
k139_1016188	4.9e-20	105.9	gp17a			ko:K06909					ko00000				1TQNK@1239,1ZBVH@1386,4HDES@91061,COG4373@1,COG4373@2	S	Mu-like prophage FluMu protein gp28
k139_10163365	6.7e-19	102.4													2GK1J@201174,COG0642@1,COG2205@2	T	PhoQ Sensor
k139_10163526	1.3e-78	300.4													2ID9R@201174,COG1961@1,COG1961@2	L	COG1961 Site-specific recombinases, DNA invertase Pin homologs
k139_10164811	2.8e-128	465.3				ko:K07497					ko00000				1MVXQ@1224,2VQF1@28216,37275@32003,COG2801@1,COG2801@2	L	HTH-like domain
k139_10165253	1.5e-75	290.0				ko:K07481					ko00000				COG3039@1,COG3039@2	L	Transposase
k139_10169301	2.8e-51	211.5													1Q45C@1224,2U08F@28211,COG3170@1,COG3170@2	NU	Tfp pilus assembly protein FimV
k139_10169418	2.7e-10	73.6													1FIN5@1100069,4NGHH@976,COG0739@1,COG0739@2	M	Peptidase family M23
k139_10172162	3e-14	87.0													1P1VX@1224,2AMMY@1,2UVEF@28211,31CI1@2
k139_10172557	1.9e-63	250.0				ko:K03496					ko00000,ko03036,ko04812				1RFUN@1224,2MAQP@213115,2WNDF@28221,42RTS@68525,COG1192@1,COG1192@2	D	PFAM Cobyrinic acid a,c-diamide synthase
k139_10176558	4.2e-14	85.9													2DPIM@1,33285@2
k139_10177339	5.9e-17	95.5			2.1.1.223	ko:K15460					ko00000,ko01000,ko03016				1MXEQ@1224,2TUBR@28211,3N6VC@45401,COG4123@1,COG4123@2	S	Methyltransferase small domain
k139_10179500	1.7e-96	359.8				ko:K02003		M00258			ko00000,ko00002,ko02000	3.A.1			3Y2X0@57723,COG1136@1,COG1136@2	V	AAA domain, putative AbiEii toxin, Type IV TA system
k139_10181971	9e-49	201.1													1R8XM@1224,2C5GI@1,2TUME@28211,2Z8C1@2	S	P22 coat protein - gene protein 5
k139_10182808	3.1e-57	229.9				ko:K02003		M00258			ko00000,ko00002,ko02000	3.A.1			2JIKD@204432,3Y2J0@57723,COG1136@1,COG1136@2	V	ABC transporter
k139_10182935	1.3e-25	124.0	hyaE	GO:0003674,GO:0005048,GO:0005488,GO:0033218,GO:0042277	1.11.1.5	ko:K00428,ko:K03619					ko00000,ko01000				1MV70@1224,1RRZM@1236,1XH02@135618,COG1858@1,COG1858@2,COG1999@1,COG1999@2	C	SCO1/SenC
k139_10183929	4.2e-92	345.1				ko:K07497					ko00000				1MVXQ@1224,2MKA1@213118,2WMKB@28221,42M98@68525,COG2801@1,COG2801@2	L	Integrase core domain
k139_10185512	4.2e-85	323.2	dnaG	GO:0003674,GO:0003824,GO:0003896,GO:0003899,GO:0005488,GO:0005575,GO:0005622,GO:0005623,GO:0005737,GO:0005886,GO:0006139,GO:0006259,GO:0006260,GO:0006261,GO:0006269,GO:0006725,GO:0006807,GO:0008150,GO:0008152,GO:0008270,GO:0009058,GO:0009059,GO:0009987,GO:0016020,GO:0016070,GO:0016740,GO:0016772,GO:0016779,GO:0018130,GO:0019438,GO:0032774,GO:0034062,GO:0034641,GO:0034645,GO:0034654,GO:0040007,GO:…		ko:K02316	ko03030,map03030				ko00000,ko00001,ko01000,ko03032				1MUHC@1224,2WJ9Y@28221,42MDZ@68525,43RZN@69541,COG0358@1,COG0358@2	L	zinc finger
k139_10186281	5.8e-114	417.9	queE	GO:0005575,GO:0005622,GO:0005623,GO:0005737,GO:0005829,GO:0044424,GO:0044444,GO:0044464	1.97.1.4,4.3.99.3	ko:K04068,ko:K10026	ko00790,ko01100,map00790,map01100		R04710,R10002	RC02989	ko00000,ko00001,ko01000,ko03016				1MUJ2@1224,1RNQZ@1236,2QF3A@267893,COG0602@1,COG0602@2	H	Catalyzes the complex heterocyclic radical-mediated conversion of 6-carboxy-5,6,7,8-tetrahydropterin (CPH4) to 7- carboxy-7-deazaguanine (CDG), a step common to the biosynthetic pathways of all 7-deazapurine-containing compounds
k139_10187775	1.8e-132	479.2		GO:0005575,GO:0018995,GO:0030430,GO:0033643,GO:0033646,GO:0043656,GO:0043657,GO:0044215,GO:0044216,GO:0044217											4QGWA@10239,4R0PQ@35268	K	regulation of translation
k139_10188801	1.1e-11	77.8													1MWC0@1224,2TU6G@28211,43K51@69277,COG2771@1,COG2771@2	K	helix_turn_helix, Lux Regulon
k139_10189869	7.6e-34	151.4													1FGV4@10,1RBSP@1224,1S3RZ@1236,290UJ@1,2ZNGJ@2
k139_10191517	1.5e-31	144.1	nadK	GO:0000166,GO:0003674,GO:0003824,GO:0003951,GO:0005488,GO:0005524,GO:0006793,GO:0006796,GO:0008144,GO:0008150,GO:0008152,GO:0009987,GO:0016301,GO:0016310,GO:0016740,GO:0016772,GO:0016773,GO:0017076,GO:0030554,GO:0032553,GO:0032555,GO:0032559,GO:0035639,GO:0036094,GO:0043167,GO:0043168,GO:0044237,GO:0048037,GO:0050662,GO:0051287,GO:0097159,GO:0097367,GO:1901265,GO:1901363	2.7.1.23	ko:K00858	ko00760,ko01100,map00760,map01100		R00104	RC00002,RC00078	ko00000,ko00001,ko01000				41SEC@651137,COG0061@1,COG0640@1,arCOG00394@2157,arCOG01348@2157	HK	Involved in the regulation of the intracellular balance of NAD and NADP, and is a key enzyme in the biosynthesis of NADP. Catalyzes specifically the phosphorylation on 2'-hydroxyl of the adenosine moiety of NAD to yield NADP
k139_10195016	9.6e-07	62.0													1NCHM@1224,2EB0T@1,2WBFI@28216,3351P@2,373DI@32003
k139_10195891	5.8e-79	301.6	dcd	GO:0003674,GO:0003824,GO:0006139,GO:0006220,GO:0006244,GO:0006253,GO:0006725,GO:0006753,GO:0006793,GO:0006796,GO:0006807,GO:0008150,GO:0008152,GO:0008829,GO:0009056,GO:0009058,GO:0009117,GO:0009141,GO:0009143,GO:0009147,GO:0009149,GO:0009166,GO:0009200,GO:0009204,GO:0009211,GO:0009213,GO:0009219,GO:0009223,GO:0009262,GO:0009264,GO:0009394,GO:0009987,GO:0016787,GO:0016810,GO:0016814,GO:0018130,GO:…	3.5.4.13	ko:K01494	ko00240,ko01100,map00240,map01100	M00053	R00568,R02325	RC00074	ko00000,ko00001,ko00002,ko01000				2IZ2N@203682,COG0717@1,COG0717@2	F	dUTPase
k139_10202416	2e-167	595.9	insI3	GO:0003674,GO:0003676,GO:0003677,GO:0003690,GO:0003824,GO:0004803,GO:0005488,GO:0005575,GO:0005622,GO:0005623,GO:0005737,GO:0005829,GO:0006139,GO:0006259,GO:0006310,GO:0006313,GO:0006725,GO:0006807,GO:0008150,GO:0008152,GO:0009987,GO:0030983,GO:0032135,GO:0032196,GO:0032991,GO:0032993,GO:0034641,GO:0043170,GO:0043565,GO:0044237,GO:0044238,GO:0044260,GO:0044424,GO:0044444,GO:0044464,GO:0046483,GO:…		ko:K07482					ko00000				1JBRQ@118884,1PP49@1224,1RN7B@1236,COG2826@1,COG2826@2	L	L COG2826 Transposase and inactivated derivatives, IS30 family
k139_10203081	1.2e-22	114.4													1RCHR@1224,2JRQM@204441,2U6QN@28211,COG4643@1,COG4643@2	S	Toprim domain
k139_10203164	1.5e-59	236.9	tldD	GO:0005575,GO:0005622,GO:0005623,GO:0005737,GO:0005829,GO:0006508,GO:0006807,GO:0008150,GO:0008152,GO:0019538,GO:0043170,GO:0044238,GO:0044424,GO:0044444,GO:0044464,GO:0071704,GO:1901564		ko:K03568					ko00000,ko01002				1MUSK@1224,1RMA5@1236,1XTGF@135623,COG0312@1,COG0312@2	S	Zn-dependent proteases and their inactivated homologs
k139_10204499	2.2e-32	146.7			1.1.1.271	ko:K02377	ko00051,ko00520,ko01100,map00051,map00520,map01100		R05692	RC01014	ko00000,ko00001,ko01000				1R4HG@1224,2WUGS@28221,42ZCS@68525,COG0451@1,COG0451@2	GM	Polysaccharide biosynthesis protein
k139_1020481	8.8e-58	231.1	yagA	GO:0005575,GO:0005622,GO:0005623,GO:0005737,GO:0005829,GO:0044424,GO:0044444,GO:0044464		ko:K07497					ko00000				1N207@1224,2WU31@28221,42Z4V@68525,COG2801@1,COG2801@2	L	PFAM Integrase, catalytic core
k139_10204888	7.7e-09	68.6	cwlJ		3.5.1.28	ko:K01449			R04112	RC00064,RC00141	ko00000,ko01000				1MWX3@1224,2TT15@28211,COG3773@1,COG3773@2	M	Cell wall hydrolyses involved in spore germination
k139_1020620	2.7e-53	216.1	sppA			ko:K04773					ko00000,ko01000,ko01002				1MUXE@1224,1RNYW@1236,COG0616@1,COG0616@2	OU	Signal peptide peptidase
k139_10206809	7.7e-33	149.1													379V7@32066,COG2304@1,COG2304@2	S	Von Willebrand factor type A
k139_10207088	1.5e-151	544.3													1MW8S@1224,2TREI@28211,3EYR8@335928,COG5323@1,COG5323@2	S	Terminase RNaseH-like domain
k139_10207149	6.9e-33	149.8													1MXK2@1224,2TTWS@28211,COG5449@1,COG5449@2	S	Conserved protein
k139_10208933	3.7e-27	129.8													1PT0R@1224,1RPWY@1236,4660F@72275,COG4775@1,COG4775@2	M	COG4775 Outer membrane protein protective antigen OMA87
k139_10209585	6.1e-31	142.5				ko:K02012	ko02010,map02010	M00190			ko00000,ko00001,ko00002,ko02000	3.A.1.10			1MXZ8@1224,1RPPC@1236,COG1840@1,COG1840@2	P	ABC-type Fe3 transport system, periplasmic component
k139_10212497	5.7e-121	442.6	mdlC		4.1.1.7	ko:K01576	ko00627,ko01120,map00627,map01120		R01764,R02672	RC00595	ko00000,ko00001,ko01000				1MX6Q@1224,2MRV1@213462,2WPDH@28221,42T3U@68525,COG0028@1,COG0028@2	EH	Thiamine pyrophosphate enzyme, central domain
k139_10212943	7.3e-96	358.6	rpoH	GO:0000150,GO:0000976,GO:0000984,GO:0000985,GO:0000988,GO:0000990,GO:0001017,GO:0001046,GO:0001047,GO:0001067,GO:0001121,GO:0001130,GO:0001131,GO:0001140,GO:0001216,GO:0003674,GO:0003676,GO:0003677,GO:0003690,GO:0003700,GO:0003824,GO:0005488,GO:0005575,GO:0005622,GO:0005623,GO:0005737,GO:0005829,GO:0005886,GO:0006139,GO:0006259,GO:0006310,GO:0006351,GO:0006352,GO:0006355,GO:0006725,GO:0006807,GO:…		ko:K03089					ko00000,ko03021				1MVWR@1224,2JPF6@204441,2TR9Q@28211,COG0568@1,COG0568@2	K	RNA polymerase sigma
k139_10213436	4.7e-44	186.4													1NRP8@1224,2X1U5@28221,2YY1H@29,4345Q@68525,COG0642@1,COG0745@1,COG0745@2,COG2205@2	T	PhoQ Sensor
k139_10216910	6.5e-30	138.7	groS	GO:0003674,GO:0005488,GO:0005515,GO:0005575,GO:0005622,GO:0005623,GO:0005737,GO:0005829,GO:0006457,GO:0006458,GO:0006950,GO:0006986,GO:0008150,GO:0009266,GO:0009408,GO:0009628,GO:0009987,GO:0010033,GO:0016032,GO:0016465,GO:0019058,GO:0019068,GO:0032991,GO:0035966,GO:0042221,GO:0042802,GO:0043167,GO:0043169,GO:0044403,GO:0044419,GO:0044424,GO:0044444,GO:0044445,GO:0044464,GO:0046872,GO:0050896,GO:…		ko:K04078					ko00000,ko03029,ko03110				3Y4VQ@57723,COG0234@1,COG0234@2	O	Binds to Cpn60 in the presence of Mg-ATP and suppresses the ATPase activity of the latter
k139_10217185	4.1e-12	80.5													2DR2N@1,2GRVD@201174,339WX@2
k139_1021833	1e-47	197.6				ko:K09961					ko00000				23X7N@183963,2XZID@28890,arCOG13684@1,arCOG13684@2157	S	Protein of unknown function (DUF1073)
k139_1021896	5.6e-46	192.2													1MUP5@1224,2WWZC@28221,42MDD@68525,COG4695@1,COG4695@2	S	Phage portal protein
k139_10220022	1.1e-19	104.8													4QCZC@10239,4QHVR@10662,4QRH3@28883,4QX3V@35237	S	Bacterial DNA polymerase III alpha subunit
k139_10221480	1.4e-87	330.1	htrA	GO:0003674,GO:0003824,GO:0004175,GO:0004252,GO:0005575,GO:0005623,GO:0006508,GO:0006807,GO:0008150,GO:0008152,GO:0008233,GO:0008236,GO:0016787,GO:0017171,GO:0019538,GO:0030288,GO:0030313,GO:0031975,GO:0042597,GO:0043170,GO:0044238,GO:0044464,GO:0070011,GO:0071704,GO:0140096,GO:1901564	3.4.21.107	ko:K04771	ko01503,ko02020,map01503,map02020	M00728			ko00000,ko00001,ko00002,ko01000,ko01002,ko03110				1MU63@1224,2MQU0@213462,2WIWE@28221,42NB6@68525,COG0265@1,COG0265@2	M	PDZ domain (Also known as DHR or GLGF)
k139_10221780	3.4e-59	236.5													1N9VQ@1224,2DVPY@1,2UIC5@28211,33WQ8@2
k139_10223366	8.5e-21	108.2				ko:K09961					ko00000				1QNPU@1224,1RNYY@1236,COG3567@1,COG3567@2	S	Protein of unknown function (DUF1073)
k139_10225801	3.6e-34	152.5				ko:K07483,ko:K07497					ko00000				1MZ3D@1224,1S6KR@1236,COG2963@1,COG2963@2	L	Transposase
k139_1022628	2.7e-145	522.7	fleQ			ko:K10941	ko02020,ko02025,ko05111,map02020,map02025,map05111				ko00000,ko00001,ko03000				2GHIR@200940,COG2204@1,COG2204@2	T	Bacterial regulatory protein, Fis family
k139_10230125	7.9e-81	307.8	exeA	GO:0005575,GO:0005622,GO:0005623,GO:0005737,GO:0005886,GO:0016020,GO:0044424,GO:0044464,GO:0071944		ko:K02450,ko:K03791,ko:K17733		M00331			ko00000,ko00002,ko01000,ko01002,ko01011,ko02044	9.B.42	GH19		COG3179@1,COG3179@2,COG3409@1,COG3409@2	Q	chitinase
k139_1023292	7.6e-36	159.8													2JHII@204432,3Y2IP@57723,COG0457@1,COG0457@2	S	Tetratricopeptide repeat
k139_10234606	9.7e-31	142.5													1TP0V@1239,248AI@186801,260EE@186807,COG4666@1,COG4666@2	S	TIGRFAM TRAP transporter, 4TM 12TM fusion protein
k139_10235983	7.4e-86	325.5	nifS		2.8.1.7	ko:K04487	ko00730,ko01100,ko04122,map00730,map01100,map04122		R07460,R11528,R11529	RC01789,RC02313	ko00000,ko00001,ko01000,ko02048,ko03016,ko03029				2IXJC@203682,COG1104@1,COG1104@2	E	COG1104 Cysteine sulfinate desulfinase cysteine desulfurase
k139_10238316	4.1e-28	132.5				ko:K14059					ko00000				1MVZB@1224,2WRE7@28221,42W21@68525,COG0582@1,COG0582@2	L	Belongs to the 'phage' integrase family
k139_10241965	2.4e-30	139.8				ko:K07484					ko00000				1RGZ6@1224,1S3VM@1236,COG3436@1,COG3436@2	L	COG3436 Transposase and inactivated derivatives
k139_10242536	9.9e-19	101.3				ko:K03088					ko00000,ko03021				2IZ91@203682,COG1595@1,COG1595@2	K	TIGRFAM RNA polymerase sigma factor, sigma-70 family
k139_10243192	6.7e-82	311.2													1MU3A@1224,1RQAV@1236,1XJCN@135619,COG0745@1,COG0745@2	T	Transcriptional regulatory protein, C terminal
k139_10243423	8.5e-10	72.8													1RIWF@1224,2A9EH@1,2U99B@28211,30YJX@2,3JZV2@41294
k139_10243557	3.4e-190	672.2			4.6.1.1	ko:K01768,ko:K04769	ko00230,ko02025,ko04113,ko04213,map00230,map02025,map04113,map04213	M00695	R00089,R00434	RC00295	ko00000,ko00001,ko00002,ko01000,ko03000				COG2114@1,COG2114@2,COG2203@1,COG2203@2	T	Pfam Adenylate and Guanylate cyclase catalytic domain
k139_10245234	3.3e-18	99.8													2GKDY@201174,4D3W9@85005,COG2801@1,COG2801@2	L	Integrase core domain protein
k139_10246365	5e-25	122.1	gp36			ko:K06919					ko00000				2I9AZ@201174,COG4653@1,COG4653@2	S	Phage capsid family
k139_10246793	2.6e-48	200.7				ko:K02011	ko02010,map02010	M00190			ko00000,ko00001,ko00002,ko02000	3.A.1.10			1MWEV@1224,2VEX7@28211,43R8I@69277,COG1178@1,COG1178@2	P	Binding-protein-dependent transport system inner membrane component
k139_10248106	4.8e-21	109.8													2C2FS@1,3347I@2	S	ASCH domain
k139_10251406	1.1e-57	232.3				ko:K03497					ko00000,ko03000,ko03036,ko04812				3Y7ZH@57723,COG1475@1,COG1475@2	K	ParB-like nuclease domain
k139_10252967	6.4e-63	248.4				ko:K07497					ko00000				1MVC8@1224,1RXYF@1236,1XHWD@135619,COG2801@1,COG2801@2	L	HTH-like domain
k139_10255109	2.5e-98	366.3													1RD3U@1224,1S3RA@1236,466Y0@72275,COG2992@1,COG2992@2	S	FlgJ-related protein
k139_10255385	1.9e-13	83.6	idsA		2.5.1.1,2.5.1.10,2.5.1.29	ko:K13787,ko:K13789	ko00900,ko01100,ko01110,ko01130,map00900,map01100,map01110,map01130	M00364,M00365,M00366	R01658,R02003,R02061	RC00279	ko00000,ko00001,ko00002,ko01000,ko01006				2G6BM@200795,COG0142@1,COG0142@2	H	Belongs to the FPP GGPP synthase family
k139_10259751	7e-28	132.1			3.2.1.40	ko:K05989,ko:K20541					ko00000,ko01000,ko02000	4.D.3.1.6			COG3387@1,COG3387@2	G	glucan 1,4-alpha-glucosidase activity
k139_10263666	8.5e-17	95.9													1G0DX@1117,1H9Z9@1150,COG2931@1,COG2931@2,COG5276@1,COG5276@2	QU	COG2931 RTX toxins and related Ca2 -binding proteins
k139_10266290	6.6e-62	245.0													1R9WG@1224,2M9VS@213115,2WN92@28221,42RFX@68525,COG1592@1,COG1592@2	C	PFAM Rubrerythrin
k139_10267061	1.7e-18	100.9				ko:K07497					ko00000				COG2801@1,COG2801@2	L	transposition
k139_10267124	6.2e-71	274.6		GO:0008150,GO:0009405,GO:0009605,GO:0009607,GO:0043207,GO:0044403,GO:0044419,GO:0050896,GO:0051701,GO:0051704,GO:0051707,GO:0052173,GO:0052200,GO:0052564,GO:0052572,GO:0075136		ko:K02003		M00258			ko00000,ko00002,ko02000	3.A.1			4PP61@976,COG1136@1,COG1136@2	V	abc transporter (atp-binding protein)
k139_10268684	1.4e-86	327.4	ycgN			ko:K09160					ko00000				1RHMX@1224,1S5XU@1236,1XWWH@135623,COG2983@1,COG2983@2	S	Belongs to the UPF0260 family
k139_10269169	2.8e-53	216.9													1QVEM@1224,2MIPB@213118,2WM8K@28221,42PZ9@68525,COG1216@1,COG1216@2	M	Glycosyl transferase family 2
k139_10271232	1.3e-37	164.9													1RGAJ@1224,1S2QK@1236,462Y7@72273,COG3391@1,COG3391@2	S	amine dehydrogenase activity
k139_10271433	1.2e-67	264.2													1MU3A@1224,2JPIU@204441,2TR97@28211,COG0745@1,COG0745@2	KT	COG0745 Response regulators consisting of a CheY-like receiver domain and a winged-helix DNA-binding domain
k139_10271799	1.2e-99	370.9	crtB		2.5.1.21,2.5.1.32,2.5.1.99	ko:K00801,ko:K02291,ko:K18163	ko00100,ko00906,ko00909,ko01062,ko01100,ko01110,ko01130,ko04714,map00100,map00906,map00909,map01062,map01100,map01110,map01130,map04714	M00097	R00702,R02065,R02872,R04218,R06223,R07270,R10177	RC00362,RC00796,RC01101,RC02839,RC02869	ko00000,ko00001,ko00002,ko01000,ko01006,ko03029				1R4ZD@1224,1RS93@1236,1X0KC@135613,COG1562@1,COG1562@2	I	Squalene phytoene synthase
k139_10275921	5e-38	165.2													2NPR7@2323,COG0432@1,COG0432@2	S	Uncharacterised protein family UPF0047
k139_10278926	3.1e-08	67.0	umuD		3.4.21.88	ko:K01356,ko:K03503		M00729			ko00000,ko00002,ko01000,ko01002,ko03400				2HV5A@201174,4CWC4@84998,COG1974@1,COG1974@2	K	Peptidase S24-like
k139_10279439	5e-20	105.9	resA2												1VAPY@1239,4HJN1@91061,COG0526@1,COG0526@2	CO	COG0526, thiol-disulfide isomerase and thioredoxins
k139_10281301	1.1e-30	141.4													1MV6M@1224,2TU4W@28211,3ND09@45404,COG0553@1,COG0553@2	L	SNF2 family N-terminal domain
k139_10282117	2.6e-84	319.7	uvrA			ko:K03701	ko03420,map03420				ko00000,ko00001,ko03400				1MW0W@1224,2JP8R@204441,2TQK9@28211,COG0178@1,COG0178@2	L	The UvrABC repair system catalyzes the recognition and processing of DNA lesions. UvrA is an ATPase and a DNA-binding protein. A damage recognition complex composed of 2 UvrA and 2 UvrB subunits scans DNA for abnormalities. When the presence of a lesion has been verified by UvrB, the UvrA molecules dissociate
k139_10282737	2.9e-34	152.9	barH			ko:K07045					ko00000				1N0C7@1224,2TRXY@28211,COG2159@1,COG2159@2	P	PFAM amidohydrolase
k139_10282762	6.7e-39	168.3													2G9RC@200795,COG3335@1,COG3335@2,COG3415@1,COG3415@2	L	DDE superfamily endonuclease
k139_10284759	6e-18	100.1				ko:K04763					ko00000,ko03036				1R43B@1224,1TEX9@1236,1Z8T6@136849,COG4974@1,COG4974@2	L	Phage integrase, N-terminal SAM-like domain
k139_10285483	4.5e-139	501.5	radA			ko:K04485					ko00000,ko03400				3J0BP@40117,COG1066@1,COG1066@2	O	DNA-dependent ATPase involved in processing of recombination intermediates, plays a role in repairing DNA breaks. Stimulates the branch migration of RecA-mediated strand transfer reactions, allowing the 3' invading strand to extend heteroduplex DNA faster. Binds ssDNA in the presence of ADP but not other nucleotides, has ATPase activity that is stimulated by ssDNA and various branched DNA structu…
k139_10287327	2.9e-41	176.0													1RI31@1224,2AQI0@1,2KYD2@206389,2VUDX@28216,31FQP@2
k139_1029302	1.8e-69	270.0	wcbK		1.1.1.281,4.2.1.47	ko:K01711,ko:K15856	ko00051,ko00520,ko01100,map00051,map00520,map01100		R00888,R03397,R03399	RC00182,RC00402	ko00000,ko00001,ko01000				2NP6U@2323,COG1089@1,COG1089@2	M	Polysaccharide biosynthesis protein
k139_10294254	1.5e-26	127.9													1MU9K@1224,1RMTG@1236,2PZU2@267888,COG1629@1,COG4771@2	P	TonB dependent receptor
k139_10294828	8.4e-61	241.9	repB			ko:K02031,ko:K02032,ko:K15269,ko:K15583	ko01501,ko02010,ko02024,map01501,map02010,map02024	M00239,M00439			ko00000,ko00001,ko00002,ko02000	2.A.7.3.3,3.A.1.5,3.A.1.5.1,3.A.1.5.18,3.A.1.5.19,3.A.1.5.25			1TP6E@1239,1ZB72@1386,4HA4E@91061,COG0444@1,COG0444@2	P	Belongs to the ABC transporter superfamily
k139_10296735	2e-115	422.5	lspL		5.1.3.6	ko:K08679	ko00520,ko01100,map00520,map01100		R01385	RC00289	ko00000,ko00001,ko01000				2NNT0@2323,COG0451@1,COG0451@2	M	Polysaccharide biosynthesis protein
k139_10298626	4.8e-15	89.0													1GAD8@1117,COG1598@1,COG1598@2	S	PFAM Uncharacterised protein family UPF0150
k139_10301724	2.4e-83	316.2	gnfL		2.7.13.3	ko:K07708,ko:K10942	ko02020,ko05111,map02020,map05111	M00497,M00515			ko00000,ko00001,ko00002,ko01000,ko01001,ko02022				1NTTH@1224,2WIYS@28221,42MC9@68525,43T97@69541,COG3852@1,COG3852@2	T	Nitrogen fixation master sensor histidine kinase, PAS domain-containing
k139_10302787	1.3e-161	576.2	gmd		4.2.1.47	ko:K01711	ko00051,ko00520,ko01100,map00051,map00520,map01100		R00888	RC00402	ko00000,ko00001,ko01000				1MUX0@1224,2W9KM@28216,374DX@32003,COG1089@1,COG1089@2	M	Polysaccharide biosynthesis protein
k139_1030660	3e-25	122.9				ko:K15045	ko05164,map05164				ko00000,ko00001				1PCDW@1224,2WW5X@28221,430T3@68525,COG0535@1,COG0535@2	C	PFAM Radical SAM domain protein
k139_10307174	3.9e-101	375.2													1R90H@1224,COG5362@1,COG5362@2	L	TIGRFAM Phage
k139_10308296	1.2e-59	237.7	iscU	GO:0003674,GO:0003824,GO:0005488,GO:0005506,GO:0005515,GO:0005575,GO:0005622,GO:0005623,GO:0005737,GO:0005829,GO:0006790,GO:0006807,GO:0006873,GO:0006875,GO:0006879,GO:0008150,GO:0008152,GO:0008198,GO:0009987,GO:0010467,GO:0016043,GO:0016226,GO:0016740,GO:0016782,GO:0019538,GO:0019725,GO:0022607,GO:0030003,GO:0031163,GO:0036455,GO:0042592,GO:0042802,GO:0043167,GO:0043169,GO:0043170,GO:0044085,GO:…		ko:K04488					ko00000			iAPECO1_1312.APECO1_3996,iB21_1397.B21_02385,iBWG_1329.BWG_2293,iE2348C_1286.E2348C_2812,iEC042_1314.EC042_2733,iEC55989_1330.EC55989_2814,iECABU_c1320.ECABU_c28350,iECBD_1354.ECBD_1155,iECB_1328.ECB_02421,iECDH10B_1368.ECDH10B_2696,iECDH1ME8569_1439.ECDH1ME8569_2456,iECD_1391.ECD_02421,iECED1_1282.ECED1_2960,iECH74115_1262.ECH74115_3761,iECIAI1_1343.ECIAI1_2581,iECIAI39_1322.ECIAI39_2730,iECNA11…	3J123@40117,COG0822@1,COG0822@2	C	A scaffold on which IscS assembles Fe-S clusters. It is likely that Fe-S cluster coordination is flexible as the role of this complex is to build and then hand off Fe-S clusters
k139_10309977	6.2e-53	215.3													1MU23@1224,2VHG5@28216,371Q8@32003,COG0582@1,COG0582@2	L	Belongs to the 'phage' integrase family
k139_10311718	4.2e-59	235.3													COG5323@1,COG5323@2	M	Terminase RNaseH-like domain
k139_10311792	1.9e-60	241.5													COG5323@1,COG5323@2	M	Terminase RNaseH-like domain
k139_10311835	3.2e-64	252.3	prfA			ko:K02835					ko00000,ko03012				2IY77@203682,COG0216@1,COG0216@2	J	Peptide chain release factor 1 directs the termination of translation in response to the peptide chain termination codons UAG and UAA
k139_10312566	5.1e-109	403.3													1PXS8@1224,2UAZ5@28211,COG0553@1,COG0553@2	KL	COG0553 Superfamily II DNA RNA helicases, SNF2 family
k139_10315418	2.4e-25	123.6			2.1.1.163,2.1.1.201	ko:K03183	ko00130,ko01100,ko01110,map00130,map01100,map01110	M00116,M00117	R04990,R04993,R06859,R08774,R09736	RC00003,RC01253,RC01662	ko00000,ko00001,ko00002,ko01000				1R41W@1224,COG0500@1,COG2226@2	Q	methyltransferase
k139_10316183	8.1e-63	247.7													4QGIT@10239,4QMVR@10699,4QQNT@28883	S	viral capsid
k139_10316673	3.1e-19	102.8	peaA		1.4.9.1	ko:K08685	ko00680,ko01120,map00680,map01120		R00606	RC00189	ko00000,ko00001,ko01000				COG2010@1,COG2010@2	C	Cytochrome c
k139_10318131	4.8e-50	205.7													COG4397@1,COG4397@2	S	Mu-like prophage major head subunit gpT
k139_10318337	7.4e-54	218.4													2J0W8@203682,COG1835@1,COG1835@2	I	PFAM Acyltransferase
k139_10318549	1.1e-19	104.4	Z012_10445												1TQ28@1239,247QT@186801,36E7F@31979,COG5283@1,COG5283@2,COG5412@1,COG5412@2	M	tail tape measure protein
k139_1031871	2.1e-11	77.8	terB			ko:K05793,ko:K05795					ko00000				1RD4Q@1224,2JUCK@204441,2UFQW@28211,COG3793@1,COG3793@2	P	Tellurite resistance protein TerB
k139_10319144	3.5e-75	288.9				ko:K07504					ko00000				1MXDA@1224,2MM7F@213118,2WSYJ@28221,42NFQ@68525,COG4748@1,COG4748@2	S	PFAM Type I restriction enzyme R protein N terminus (HSDR_N)
k139_1031959	7.6e-74	284.6				ko:K03496					ko00000,ko03036,ko04812				1MV43@1224,2WJ6X@28221,42MTF@68525,COG1192@1,COG1192@2	D	PFAM Cobyrinic acid ac-diamide synthase
k139_10322656	2.3e-125	456.8													1PYY9@1224,2M981@213115,2WZZT@28221,435M3@68525,COG5362@1,COG5362@2	S	TIGRFAM Phage
k139_1032287	2.5e-90	340.1	soj	GO:0008150,GO:0022603,GO:0042173,GO:0042174,GO:0043937,GO:0043939,GO:0045595,GO:0045596,GO:0048519,GO:0048523,GO:0050789,GO:0050793,GO:0050794,GO:0051093,GO:0065007		ko:K03496					ko00000,ko03036,ko04812				1ZTH2@142182,COG1192@1,COG1192@2	D	Cellulose biosynthesis protein BcsQ
k139_10323018	6.1e-99	368.6	gdhA		1.4.1.3	ko:K00261	ko00220,ko00250,ko00471,ko00910,ko01100,ko01200,ko04217,ko04964,map00220,map00250,map00471,map00910,map01100,map01200,map04217,map04964	M00740	R00243,R00248	RC00006,RC02799	ko00000,ko00001,ko00002,ko01000,ko04147				1MUMF@1224,2WIWB@28221,2YXGA@29,42NM8@68525,COG0334@1,COG0334@2	E	Glutamate/Leucine/Phenylalanine/Valine dehydrogenase
k139_10323885	7.2e-20	105.1													4QHUT@10662	S	Major capsid protein Gp23
k139_10325313	1.2e-43	184.1	intD	GO:0000150,GO:0003674,GO:0003824,GO:0005575,GO:0005622,GO:0005623,GO:0005737,GO:0005829,GO:0006139,GO:0006259,GO:0006310,GO:0006725,GO:0006807,GO:0008150,GO:0008152,GO:0008907,GO:0008979,GO:0009009,GO:0009987,GO:0015074,GO:0016032,GO:0019042,GO:0019043,GO:0034641,GO:0043170,GO:0044237,GO:0044238,GO:0044260,GO:0044403,GO:0044419,GO:0044424,GO:0044444,GO:0044464,GO:0046483,GO:0051704,GO:0071704,GO:…		ko:K03111	ko03030,ko03430,ko03440,map03030,map03430,map03440				ko00000,ko00001,ko03029,ko03032,ko03400				COG0582@1,COG0582@2	L	DNA integration
k139_10327826	4.8e-66	258.5	ansB		3.5.1.1	ko:K01424	ko00250,ko00460,ko01100,ko01110,map00250,map00460,map01100,map01110		R00485	RC00010,RC02798	ko00000,ko00001,ko01000				1MWIR@1224,2JX2I@204441,2U1B3@28211,COG0252@1,COG0252@2	EJ	Asparaginase
k139_10328982	1e-36	161.0													1MZRW@1224,1SF0N@1236,2D0K9@1,32T8S@2
k139_10329033	1.7e-76	294.7				ko:K06905					ko00000				COG3500@1,COG3500@2
k139_10329966	9.4e-42	179.1	sbcC			ko:K03546					ko00000,ko03400				1WJ38@1297,COG0419@1,COG0419@2	L	ATPase involved in DNA repair
k139_10331278	2.8e-49	202.6	rnhA		2.7.7.7,3.1.26.4	ko:K03469,ko:K14159	ko00230,ko00240,ko01100,ko03030,ko03430,ko03440,map00230,map00240,map01100,map03030,map03430,map03440	M00260	R00375,R00376,R00377,R00378	RC02795	ko00000,ko00001,ko00002,ko01000,ko03032,ko03400				1RCZ1@1224,1S3YC@1236,1XJJ8@135619,COG0328@1,COG0328@2	L	Endonuclease that specifically degrades the RNA of RNA- DNA hybrids
k139_10331790	1.7e-09	70.9													2ES38@1,2H6E9@201174,33JN4@2
k139_10335143	6.2e-108	397.9	int			ko:K04763					ko00000,ko03036				1MVAN@1224,1RMSS@1236,1WWP3@135613,COG4974@1,COG4974@2	L	Belongs to the 'phage' integrase family
k139_10337309	2.5e-122	446.4				ko:K06909					ko00000				1R66A@1224,2W8DU@28216,3T87D@506,COG1783@1,COG1783@2	S	Phage terminase large subunit
k139_10339428	7.2e-13	82.0			2.4.99.18,3.5.1.56	ko:K03418,ko:K07151	ko00510,ko00513,ko00630,ko01100,ko04141,map00510,map00513,map00630,map01100,map04141	M00072	R02509,R04216,R05976	RC00005,RC00111,RC00482,RC00731	ko00000,ko00001,ko00002,ko01000,ko01003		GT66		COG3794@1,arCOG02926@2157,arCOG07813@1,arCOG07813@2157,arCOG10599@1,arCOG10599@2157	C	copper ion binding
k139_10340532	8.9e-78	297.7	lolD	GO:0000166,GO:0003674,GO:0003824,GO:0005215,GO:0005488,GO:0005524,GO:0005575,GO:0005623,GO:0005886,GO:0006807,GO:0006810,GO:0008104,GO:0008144,GO:0008150,GO:0008152,GO:0015031,GO:0015399,GO:0015405,GO:0015833,GO:0016020,GO:0016021,GO:0016462,GO:0016787,GO:0016817,GO:0016818,GO:0016887,GO:0017076,GO:0017111,GO:0019538,GO:0022804,GO:0022857,GO:0030554,GO:0031224,GO:0032553,GO:0032555,GO:0032559,GO:…		ko:K09810	ko02010,map02010	M00255			ko00000,ko00001,ko00002,ko01000,ko02000	3.A.1.125			1MVSQ@1224,2KPQ6@206351,2VHAQ@28216,COG1136@1,COG1136@2	V	Part of the ABC transporter complex LolCDE involved in the translocation of lipoproteins, in an ATP-dependent manner
k139_10341573	6.9e-39	168.7	nrdR	GO:0000166,GO:0003674,GO:0003676,GO:0003677,GO:0003690,GO:0005488,GO:0005524,GO:0005575,GO:0005622,GO:0005623,GO:0005737,GO:0005829,GO:0006355,GO:0008144,GO:0008150,GO:0009889,GO:0009890,GO:0009892,GO:0010468,GO:0010556,GO:0010558,GO:0010605,GO:0010629,GO:0017076,GO:0019219,GO:0019222,GO:0030554,GO:0031323,GO:0031324,GO:0031326,GO:0031327,GO:0032553,GO:0032555,GO:0032559,GO:0035639,GO:0036094,GO:…		ko:K07738					ko00000,ko03000				1V3JA@1239,24HFT@186801,36HY1@31979,COG1327@1,COG1327@2	K	Negatively regulates transcription of bacterial ribonucleotide reductase nrd genes and operons by binding to NrdR- boxes
k139_10341702	9.2e-130	471.5													4QGMJ@10239,4QM5B@10699,4QSYG@28883,4QX02@35237
k139_10347969	4.6e-32	147.1	gpP												1MX68@1224,COG4379@1,COG4379@2	S	Tail protein
k139_1035090	3.5e-87	328.6	fecA			ko:K16091					ko00000,ko02000	1.B.14.1.14			1MWDG@1224,1RQA5@1236,1X5QP@135614,COG4772@1,COG4772@2	P	receptor
k139_10351713	2.6e-18	100.9													1NUE4@1224,2C3PE@1,33VDN@2
k139_10352288	6.5e-30	138.7				ko:K07483,ko:K07497					ko00000				COG2963@1,COG2963@2	L	transposase activity
k139_10353458	7.3e-19	102.1	prkC		2.7.11.1	ko:K08884,ko:K12132					ko00000,ko01000,ko01001				1TP3F@1239,2492G@186801,42EW8@68295,COG0515@1,COG0515@2,COG2815@1,COG2815@2	KLT	Serine threonine protein kinase
k139_10354588	2.3e-09	70.1													1TTJI@1239,247V6@186801,25QY8@186804,COG0582@1,COG0582@2	L	Phage integrase, N-terminal SAM-like domain
k139_10356405	9.4e-22	111.3				ko:K02456,ko:K02650	ko02020,ko03070,ko05111,map02020,map03070,map05111	M00331			ko00000,ko00001,ko00002,ko02035,ko02044	3.A.15,3.A.15.2			1QUMW@1224,2MDU6@213115,2X6ZN@28221,43BMG@68525,COG4968@1,COG4968@2	NU	Prokaryotic N-terminal methylation motif
k139_10358710	3.5e-07	63.2													2AAUN@1,2HC0H@201174,3107E@2
k139_1035883	2.4e-75	289.3				ko:K07483					ko00000				2IZIZ@203682,COG2801@1,COG2801@2,COG2963@1,COG2963@2	L	Integrase core domain
k139_10359053	5.9e-38	165.2				ko:K10873	ko03440,map03440				ko00000,ko00001,ko03400				1GPCA@1117,1H2VP@1129,COG5055@1,COG5055@2	L	COG5055 Recombination DNA repair protein (RAD52 pathway)
k139_10359304	1.7e-75	290.0													COG3591@1,COG3591@2	E	Belongs to the peptidase S1B family
k139_10360723	1.5e-58	233.8													COG0535@1,COG0535@2	I	radical SAM domain protein
k139_10361934	6.5e-103	381.3				ko:K07497					ko00000				1MVXQ@1224,2U0FG@28211,COG2801@1,COG2801@2	L	COG2801 Transposase and inactivated derivatives
k139_10361938	6.5e-20	106.3													4QNIW@10744
k139_10363727	1.5e-13	84.0	recU			ko:K03700					ko00000,ko03400				1W0W5@1239,24GNS@186801,COG3331@1,COG3331@2	L	Endonuclease that resolves Holliday junction intermediates in genetic recombination. Cleaves mobile four-strand junctions by introducing symmetrical nicks in paired strands. Promotes annealing of linear ssDNA with homologous dsDNA. Required for DNA repair, homologous recombination and chromosome segregation
k139_10364188	2.8e-08	66.6													1V1MZ@1239,24FAN@186801,28W6R@1,2ZI7D@2
k139_10364818	1.1e-43	184.1				ko:K04755					ko00000				1RHDC@1224,2U97J@28211,4BQTR@82117,COG0633@1,COG0633@2	C	2Fe-2S iron-sulfur cluster binding domain
k139_1036730	3.1e-87	328.9	MA20_27795												1MVPR@1224,1S2Q8@1236,COG1680@1,COG1680@2	V	Beta-lactamase
k139_10368248	1.3e-81	310.1	folE	GO:0000166,GO:0001882,GO:0001883,GO:0003674,GO:0003824,GO:0003933,GO:0003934,GO:0005488,GO:0005525,GO:0005575,GO:0005622,GO:0005623,GO:0005737,GO:0006066,GO:0006725,GO:0006729,GO:0006732,GO:0006807,GO:0008150,GO:0008152,GO:0008270,GO:0009058,GO:0009108,GO:0009987,GO:0016787,GO:0016810,GO:0016814,GO:0017076,GO:0017144,GO:0018130,GO:0019001,GO:0019238,GO:0019438,GO:0019751,GO:0032549,GO:0032550,GO:…	3.5.4.16	ko:K01495	ko00790,ko01100,map00790,map01100	M00126,M00841,M00842,M00843	R00428,R04639,R05046,R05048	RC00263,RC00294,RC00323,RC00945,RC01188	ko00000,ko00001,ko00002,ko01000				41SGC@651137,COG0302@1,arCOG04542@2157	H	GTP cyclohydrolase I
k139_10368431	1.4e-25	124.4													1N5ME@1224,2CT0A@1,2JTN5@204441,2UBUG@28211,32SSB@2
k139_1037164	1.3e-08	68.6													2AAUN@1,2HC0H@201174,3107E@2
k139_10371730	7.3e-43	182.2													1MW9E@1224,2K2Y8@204457,2TSG3@28211,COG4643@1,COG4643@2	S	Toprim domain
k139_1037242	7.4e-98	365.2			5.4.3.2	ko:K01843	ko00310,map00310		R00461	RC00303	ko00000,ko00001,ko01000				1MUPJ@1224,2U1WH@28211,440RX@69657,COG1509@1,COG1509@2	E	4Fe-4S single cluster domain
k139_10379372	9.1e-18	98.6													1NB2K@1224,2E8HV@1,2UFU2@28211,332VX@2,3K1RH@41294
k139_10379621	2.9e-42	179.9													2G9RC@200795,COG3335@1,COG3335@2,COG3415@1,COG3415@2	L	DDE superfamily endonuclease
k139_10379841	2.4e-37	163.7	wbbJ		2.3.1.30	ko:K00640	ko00270,ko00920,ko01100,ko01110,ko01120,ko01200,ko01230,ko05111,map00270,map00920,map01100,map01110,map01120,map01200,map01230,map05111	M00021	R00586	RC00004,RC00041	ko00000,ko00001,ko00002,ko01000				COG1044@1,COG1044@2	M	lipid A biosynthetic process
k139_10379977	2.8e-76	294.3	gpL												COG4386@1,COG4386@2
k139_10380724	8.5e-70	270.8	MA20_44770			ko:K02027,ko:K17321	ko02010,map02010	M00207,M00607			ko00000,ko00001,ko00002,ko02000	3.A.1.1,3.A.1.1.35			1MV8A@1224,2TTPV@28211,COG1653@1,COG1653@2	G	COG1653 ABC-type sugar transport system, periplasmic component
k139_10382790	2.6e-47	196.4													4NZNT@976,COG0657@1,COG0657@2	I	acetylesterase activity
k139_1038383	2.2e-06	60.5													1NRP8@1224,2K1JW@204457,2TQWE@28211,COG0642@1,COG1457@1,COG1457@2,COG2205@2	T	PhoQ Sensor
k139_10383991	4.7e-54	218.8	tmk		2.1.1.45,2.7.4.9	ko:K00560,ko:K00943	ko00240,ko00670,ko01100,ko01523,map00240,map00670,map01100,map01523	M00053	R02094,R02098,R02101	RC00002,RC00219,RC00332	ko00000,ko00001,ko00002,ko01000				1QU31@1224,2TVX4@28211,4BNPT@82115,COG0125@1,COG0125@2	F	Phosphorylation of dTMP to form dTDP in both de novo and salvage pathways of dTTP synthesis
k139_10387224	2.6e-37	164.1													COG4974@1,COG4974@2	L	Belongs to the 'phage' integrase family
k139_10387804	1e-52	214.2	sodC	GO:0000302,GO:0000303,GO:0000305,GO:0003674,GO:0003824,GO:0004784,GO:0005488,GO:0005507,GO:0005575,GO:0005576,GO:0005615,GO:0005623,GO:0006801,GO:0006950,GO:0006979,GO:0008150,GO:0008152,GO:0008270,GO:0009636,GO:0009987,GO:0010035,GO:0016209,GO:0016491,GO:0016721,GO:0019430,GO:0030288,GO:0030313,GO:0031975,GO:0033554,GO:0034599,GO:0034614,GO:0042221,GO:0042597,GO:0043167,GO:0043169,GO:0044237,GO:…	1.15.1.1	ko:K04565	ko04146,ko04213,ko05014,ko05016,ko05020,map04146,map04213,map05014,map05016,map05020				ko00000,ko00001,ko01000			iEcolC_1368.EcolC_1983	1GJYF@1117,3VKRG@52604,COG2032@1,COG2032@2	P	Destroys radicals which are normally produced within the cells and which are toxic to biological systems
k139_10387950	5e-14	85.5	rusA	GO:0000217,GO:0000400,GO:0003674,GO:0003676,GO:0003677,GO:0003824,GO:0004518,GO:0004519,GO:0004520,GO:0004536,GO:0005488,GO:0006139,GO:0006259,GO:0006725,GO:0006807,GO:0008150,GO:0008152,GO:0008821,GO:0009987,GO:0016787,GO:0016788,GO:0016889,GO:0016894,GO:0034641,GO:0043170,GO:0044237,GO:0044238,GO:0044260,GO:0046483,GO:0071704,GO:0090304,GO:0090305,GO:0097159,GO:0140097,GO:1901360,GO:1901363	3.1.22.4	ko:K01160					ko00000,ko01000,ko03400				1NMFN@1224,2W5GT@28216,COG4570@1,COG4570@2	L	Endonuclease that resolves Holliday junction intermediates made during homologous genetic recombination and DNA repair. Exhibits sequence and structure-selective cleavage of four-way DNA junctions, where it introduces symmetrical nicks in two strands of the same polarity at the 5' side of dinucleotides. Corrects the defects in genetic recombination and DNA repair associated with inactivation of r…
k139_10388181	8.3e-64	251.5				ko:K02004		M00258			ko00000,ko00002,ko02000	3.A.1			2IVW0@203494,46TM1@74201,COG0577@1,COG0577@2	V	MacB-like periplasmic core domain
k139_10388856	3.1e-123	449.1			2.1.1.72	ko:K07319					ko00000,ko01000,ko02048				1MVH7@1224,2TRNA@28211,3JW7V@41294,COG0863@1,COG0863@2,COG1475@1,COG1475@2	KL	DNA methylase
k139_10390764	4.5e-08	66.2	tesA	GO:0003674,GO:0003824,GO:0004620,GO:0004622,GO:0005488,GO:0005515,GO:0005575,GO:0005623,GO:0006508,GO:0006807,GO:0008150,GO:0008152,GO:0008233,GO:0016289,GO:0016290,GO:0016298,GO:0016787,GO:0016788,GO:0016790,GO:0019538,GO:0030288,GO:0030313,GO:0031975,GO:0042597,GO:0042802,GO:0043170,GO:0044238,GO:0044464,GO:0047617,GO:0052689,GO:0071704,GO:0140096,GO:1901564	3.1.1.5	ko:K10804	ko01040,map01040				ko00000,ko00001,ko01000,ko01004			iECED1_1282.ECED1_0521,iLF82_1304.LF82_2242,iNRG857_1313.NRG857_02365	1FJCB@1100069,4NE58@976,COG2755@1,COG2755@2	E	GDSL-like Lipase/Acylhydrolase family
k139_10390992	1.9e-54	219.9	nuoI	GO:0003674,GO:0003824,GO:0003954,GO:0006091,GO:0006119,GO:0006120,GO:0006139,GO:0006163,GO:0006725,GO:0006753,GO:0006793,GO:0006796,GO:0006807,GO:0008137,GO:0008150,GO:0008152,GO:0009117,GO:0009123,GO:0009126,GO:0009141,GO:0009144,GO:0009150,GO:0009161,GO:0009167,GO:0009199,GO:0009205,GO:0009259,GO:0009987,GO:0015980,GO:0016310,GO:0016491,GO:0016651,GO:0016655,GO:0017144,GO:0019637,GO:0019693,GO:…	1.6.5.3,1.6.99.3	ko:K00338,ko:K03941	ko00190,ko01100,ko04714,ko04723,ko04932,ko05010,ko05012,ko05016,map00190,map01100,map04714,map04723,map04932,map05010,map05012,map05016	M00143,M00144	R11945	RC00061	ko00000,ko00001,ko00002,ko01000	3.D.1,3.D.1.6			1MV90@1224,2VFZG@28211,4BNEZ@82115,COG1143@1,COG1143@2	C	NDH-1 shuttles electrons from NADH, via FMN and iron- sulfur (Fe-S) centers, to quinones in the respiratory chain. The immediate electron acceptor for the enzyme in this species is believed to be ubiquinone. Couples the redox reaction to proton translocation (for every two electrons transferred, four hydrogen ions are translocated across the cytoplasmic membrane), and thus conserves the redox ene…
k139_1039220	3.5e-34	152.5	slt			ko:K08309					ko00000,ko01000,ko01011		GH23		2JIUE@204432,3Y2UJ@57723,COG0741@1,COG0741@2,COG1729@1,COG1729@2	M	Transglycosylase SLT domain
k139_10393398	2.2e-09	70.5													1QUUX@1224,1SNVY@1236,2E1C1@1,32WRT@2	S	D-alanyl-D-alanine carboxypeptidase
k139_10393772	1.5e-62	247.7	livF_1			ko:K01996	ko02010,ko02024,map02010,map02024	M00237			ko00000,ko00001,ko00002,ko02000	3.A.1.4			1MU4Z@1224,2PWP7@265,2TS23@28211,COG0410@1,COG0410@2	E	ATPases associated with a variety of cellular activities
k139_10394128	1.4e-119	436.8													COG4227@1,COG4227@2	L	nucleotidyltransferase activity
k139_10396999	1.9e-70	273.9	yagA	GO:0005575,GO:0005622,GO:0005623,GO:0005737,GO:0005829,GO:0044424,GO:0044444,GO:0044464		ko:K07497					ko00000				2JKC5@204432,3Y7AG@57723,COG2801@1,COG2801@2	L	Integrase core domain
k139_10403284	2.3e-16	93.6													1G3BA@1117,1H9ZK@1150,COG2755@1,COG2755@2	E	GDSL-like Lipase/Acylhydrolase
k139_1040987	3.7e-50	206.8													1MXY5@1224,28NA5@1,2JWJ4@204441,2TYZX@28211,2ZBDZ@2
k139_1041049	1.3e-125	456.8		GO:0000166,GO:0000287,GO:0003674,GO:0003824,GO:0005488,GO:0005515,GO:0005524,GO:0006464,GO:0006807,GO:0008144,GO:0008150,GO:0008152,GO:0009987,GO:0016740,GO:0016772,GO:0016779,GO:0017076,GO:0018117,GO:0018175,GO:0019538,GO:0030554,GO:0032553,GO:0032555,GO:0032559,GO:0035639,GO:0036094,GO:0036211,GO:0042802,GO:0042803,GO:0043167,GO:0043168,GO:0043169,GO:0043170,GO:0043412,GO:0044237,GO:0044238,GO:…											1MV69@1224,1RRCR@1236,2QB9N@267890,COG3177@1,COG3177@2	H	Adenylyltransferase that mediates the addition of adenosine 5'-monophosphate (AMP) to specific residues of target proteins
k139_10410839	1.4e-126	462.2				ko:K00612					ko00000,ko01000				2GJHV@201174,4CPXA@84995,COG2192@1,COG2192@2	H	Carbamoyltransferase C-terminus
k139_10410929	2.4e-62	246.5	msbA			ko:K06147,ko:K11085	ko02010,map02010				ko00000,ko00001,ko01000,ko02000	3.A.1.106,3.A.1.109,3.A.1.21			1MUBM@1224,1RMUR@1236,1X3UY@135614,COG1132@1,COG1132@2	V	ABC transporter
k139_10412547	1.3e-10	75.1			3.1.1.3	ko:K01046	ko00561,ko01100,map00561,map01100	M00098	R02250,R02687	RC00020,RC00037,RC00041,RC00094	ko00000,ko00001,ko00002,ko01000				239VG@1762,2HK6Q@201174,COG3675@1,COG3675@2	I	Lipase (class 3)
k139_10413777	1.5e-14	87.8				ko:K07018					ko00000				1N6XT@1224,2WSZ9@28221,42Y45@68525,COG1073@1,COG1073@2	S	Serine aminopeptidase, S33
k139_10414030	2.3e-06	60.5													2DRIA@1,33BX1@2
k139_10414740	4e-15	90.1	exsG		2.7.13.3	ko:K07675	ko02020,map02020	M00473			ko00000,ko00001,ko00002,ko01000,ko01001,ko02022				3J12P@40117,COG0745@1,COG0745@2,COG2202@1,COG2202@2,COG3829@1,COG3829@2,COG4585@1,COG4585@2,COG5002@1,COG5002@2	T	Evidence 3 Function proposed based on presence of conserved amino acid motif, structural feature or limited homology
k139_1041486	1.3e-56	227.3			4.6.1.1	ko:K01768	ko00230,ko02025,ko04113,ko04213,map00230,map02025,map04113,map04213	M00695	R00089,R00434	RC00295	ko00000,ko00001,ko00002,ko01000				1MUMZ@1224,2TRUI@28211,43JWG@69277,COG0457@1,COG0457@2,COG2114@1,COG2114@2,COG5616@1,COG5616@2	T	Adenylyl- / guanylyl cyclase, catalytic domain
k139_10416220	5.6e-100	371.3				ko:K02031	ko02024,map02024	M00239			ko00000,ko00001,ko00002,ko02000	3.A.1.5			41S9V@651137,COG0444@1,arCOG00181@2157	E	Oligopeptide/dipeptide transporter, C-terminal region
k139_1041643	9.8e-09	68.2	gp29												1MWNS@1224,2PM6J@255475,2TR0Y@28211,COG4383@1,COG4383@2	S	Protein of unknown function (DUF935)
k139_10416658	6e-33	148.7	yafS												1QTWC@1224,1RS4G@1236,1X7JM@135614,COG0500@1,COG2226@2	Q	Methyltransferase domain
k139_10416687	2e-16	93.6	kdsA	GO:0000271,GO:0003674,GO:0003824,GO:0005575,GO:0005622,GO:0005623,GO:0005737,GO:0005829,GO:0005975,GO:0005976,GO:0005996,GO:0006082,GO:0006629,GO:0008150,GO:0008152,GO:0008610,GO:0008653,GO:0008676,GO:0009058,GO:0009059,GO:0009103,GO:0009987,GO:0016043,GO:0016051,GO:0016053,GO:0016740,GO:0016765,GO:0019294,GO:0019752,GO:0022607,GO:0033692,GO:0034637,GO:0034645,GO:0043170,GO:0043436,GO:0043933,GO:…	2.5.1.55	ko:K01627	ko00540,ko01100,map00540,map01100	M00063	R03254	RC00435	ko00000,ko00001,ko00002,ko01000,ko01005				1MV91@1224,2MHNJ@213118,2WIXU@28221,42M61@68525,COG2877@1,COG2877@2	M	3-deoxy-D-manno-octulosonic acid 8-phosphate synthase
k139_10419363	4.3e-13	82.8	tesA	GO:0003674,GO:0003824,GO:0004620,GO:0004622,GO:0005488,GO:0005515,GO:0005575,GO:0005623,GO:0006508,GO:0006807,GO:0008150,GO:0008152,GO:0008233,GO:0016289,GO:0016290,GO:0016298,GO:0016787,GO:0016788,GO:0016790,GO:0019538,GO:0030288,GO:0030313,GO:0031975,GO:0042597,GO:0042802,GO:0043170,GO:0044238,GO:0044464,GO:0047617,GO:0052689,GO:0071704,GO:0140096,GO:1901564	3.1.1.5	ko:K10804	ko01040,map01040				ko00000,ko00001,ko01000,ko01004			iECED1_1282.ECED1_0521,iLF82_1304.LF82_2242,iNRG857_1313.NRG857_02365	1FJCB@1100069,4NE58@976,COG2755@1,COG2755@2	E	GDSL-like Lipase/Acylhydrolase family
k139_10421844	1.4e-60	240.4	parB			ko:K03497					ko00000,ko03000,ko03036,ko04812				1TQ2B@1239,249VV@186801,42FPF@68295,COG1475@1,COG1475@2	K	Belongs to the ParB family
k139_10423492	2.9e-160	571.6			2.7.7.6	ko:K08309,ko:K10908,ko:K21313					ko00000,ko01000,ko01011,ko03029,ko03200		GH23		1PIWB@1224,1SM2Z@1236,COG5108@1,COG5108@2	K	DNA-dependent RNA polymerase
k139_10424871	5.9e-26	125.2													COG3391@1,COG3391@2	CO	amine dehydrogenase activity
k139_10427681	1.1e-43	184.1													1MX0S@1224,2DBJ8@1,2TT7Z@28211,2Z9JM@2	S	NAD-specific glutamate dehydrogenase
k139_1042792	1.3e-80	308.1	phoQ		2.7.13.3	ko:K07637,ko:K07653,ko:K18351	ko01502,ko01503,ko02020,map01502,map01503,map02020	M00444,M00460,M00651,M00658,M00709,M00721,M00723,M00724,M00744			ko00000,ko00001,ko00002,ko01000,ko01001,ko01504,ko02022				1MX6R@1224,1T213@1236,1X2PK@135613,COG0642@1,COG0642@2	T	Histidine kinase
k139_10430486	2.3e-67	264.2													1RK4J@1224,1RXZN@1236,2CIFR@1,2Q56I@267888,2Z835@2	S	Protein of unknown function (DUF2589)
k139_10430798	1.5e-26	127.5													1UZVA@1239,24AU2@186801,27RR2@186928,COG3039@1,COG3039@2	L	PFAM transposase IS4 family protein
k139_10431958	8.3e-27	128.3	leuA3		2.3.3.13	ko:K01649	ko00290,ko00620,ko01100,ko01110,ko01210,ko01230,map00290,map00620,map01100,map01110,map01210,map01230	M00432	R01213	RC00004,RC00470,RC02754	br01601,ko00000,ko00001,ko00002,ko01000				1MUNQ@1224,2WIUZ@28221,2YTZB@29,42MSP@68525,COG0119@1,COG0119@2	E	synthase homocitrate synthase family
k139_10432747	1.8e-12	80.5	dnaC			ko:K02315					ko00000,ko03032				COG1484@1,COG1484@2	L	DNA-dependent DNA replication
k139_10433143	5.1e-40	172.2	radA	GO:0000725,GO:0003674,GO:0003676,GO:0003677,GO:0003697,GO:0003824,GO:0005488,GO:0005575,GO:0005622,GO:0005623,GO:0005737,GO:0005829,GO:0006139,GO:0006259,GO:0006281,GO:0006310,GO:0006725,GO:0006807,GO:0006950,GO:0006974,GO:0008094,GO:0008150,GO:0008152,GO:0009314,GO:0009628,GO:0009987,GO:0016462,GO:0016787,GO:0016817,GO:0016818,GO:0016887,GO:0017111,GO:0033554,GO:0034641,GO:0042623,GO:0043170,GO:…		ko:K04485					ko00000,ko03400				1MUJQ@1224,1RN2E@1236,1WWW0@135613,COG1066@1,COG1066@2	O	DNA-dependent ATPase involved in processing of recombination intermediates, plays a role in repairing DNA breaks. Stimulates the branch migration of RecA-mediated strand transfer reactions, allowing the 3' invading strand to extend heteroduplex DNA faster. Binds ssDNA in the presence of ADP but not other nucleotides, has ATPase activity that is stimulated by ssDNA and various branched DNA structu…
k139_10434300	2.2e-40	173.3	parB	GO:0005575,GO:0005576,GO:0005622,GO:0005623,GO:0005694,GO:0005886,GO:0008150,GO:0016020,GO:0040007,GO:0043226,GO:0043228,GO:0043229,GO:0043232,GO:0044424,GO:0044464,GO:0060187,GO:0071944		ko:K03497					ko00000,ko03000,ko03036,ko04812				3J0K9@40117,COG1475@1,COG1475@2	K	ParB-like nuclease domain
k139_10434315	1.2e-38	169.1													2GP3U@201174,COG3291@1,COG3291@2	S	Pkd domain containing protein
k139_10435183	9.7e-16	91.3													1NF1T@1224,2EB08@1,2UFPT@28211,33514@2
k139_10435601	3.4e-17	97.1	Z012_10445												COG5281@1,COG5281@2,COG5283@1,COG5283@2	D	sister chromatid segregation
k139_10438000	1.1e-81	311.2													1IUUA@117747,4NF2F@976,COG3547@1,COG3547@2	L	Transposase IS116/IS110/IS902 family
k139_10439974	1.4e-69	270.4													1MWBN@1224,2MIMV@213118,2WKM2@28221,42Q95@68525,COG0582@1,COG0582@2	L	Phage integrase family
k139_10440858	2.6e-82	313.2													1N0YI@1224,1RMWT@1236,1X2XT@135614,COG0745@1,COG0745@2	KT	Response regulators consisting of a CheY-like receiver domain and a winged-helix DNA-binding domain
k139_10442311	4.7e-10	73.2	sigW			ko:K03088					ko00000,ko03021				1TS3M@1239,1WETT@129337,4HC17@91061,COG1595@1,COG1595@2	K	binds with the catalytic core of RNA polymerase to produce the holoenzyme and directs bacterial core RNA polymerase to specific promoter elements to initiate transcription this protein is involved in detoxification and protection against antimicrobial
k139_10447660	5.9e-08	65.5													1P82V@1224,2DEEJ@1,2ZMNZ@2
k139_10448071	5.3e-19	102.4													COG3794@1,arCOG02926@2157,arCOG10350@1,arCOG10350@2157	C	sister chromatid segregation
k139_10451137	3.5e-11	76.6				ko:K07497					ko00000				47W0T@768503,4NQWU@976,COG2963@1,COG2963@2	L	Pfam PF01527
k139_1045249	2.8e-09	69.7													1R7SI@1224,2JVWG@204441,2VFC0@28211,COG0179@1,COG0179@2	Q	Fumarylacetoacetate (FAA) hydrolase family
k139_10453357	3.7e-29	136.0			2.7.7.65,3.2.1.78	ko:K01218,ko:K07814,ko:K21021	ko00051,ko02024,ko02025,map00051,map02024,map02025		R01332	RC00467	ko00000,ko00001,ko01000,ko02022		GH26		2GJS8@201174,4CQAA@84995,COG2199@1,COG2199@2,COG2206@1,COG2206@2	T	HD domain
k139_10456691	2.2e-57	230.3	fic			ko:K04095					ko00000,ko03036				1RAVF@1224,2WUZ4@28221,42TM9@68525,COG2184@1,COG2184@2	D	Fic/DOC family
k139_10457971	1.6e-61	243.4													2G9RC@200795,COG3335@1,COG3335@2,COG3415@1,COG3415@2	L	DDE superfamily endonuclease
k139_10463781	1.8e-26	128.3	rsmI	GO:0000154,GO:0000451,GO:0000453,GO:0001510,GO:0003674,GO:0003824,GO:0005575,GO:0005623,GO:0005886,GO:0006139,GO:0006364,GO:0006396,GO:0006725,GO:0006807,GO:0008150,GO:0008152,GO:0008168,GO:0008171,GO:0008173,GO:0008649,GO:0008757,GO:0009451,GO:0009987,GO:0010467,GO:0016020,GO:0016070,GO:0016072,GO:0016434,GO:0016740,GO:0016741,GO:0022613,GO:0031167,GO:0032259,GO:0034470,GO:0034641,GO:0034660,GO:…	2.1.1.198	ko:K07056					ko00000,ko01000,ko03009				2GJ9Q@201174,4DA84@85008,COG0313@1,COG0313@2	H	Catalyzes the 2'-O-methylation of the ribose of cytidine 1402 (C1402) in 16S rRNA
k139_10464625	2.5e-29	137.1													232ZV@1762,2GKGT@201174,COG2070@1,COG2070@2	S	2-nitropropane dioxygenase
k139_10465714	1e-70	274.6	xerD			ko:K03733,ko:K04763					ko00000,ko03036				1TQRG@1239,247QQ@186801,260PK@186807,COG4974@1,COG4974@2	D	Tyrosine recombinase XerD
k139_10466902	9.1e-65	254.2													1MVAF@1224,1RQRP@1236,COG1228@1,COG1228@2	Q	COG1228 Imidazolonepropionase and related amidohydrolases
k139_10469908	5.6e-15	89.0			4.1.99.22	ko:K03424,ko:K03639	ko00790,ko01100,ko04122,map00790,map01100,map04122		R09394	RC03420	ko00000,ko00001,ko01000				COG2206@1,COG2206@2,COG2896@1,COG2896@2	H	Catalyzes the cyclization of GTP to (8S)-3',8-cyclo-7,8- dihydroguanosine 5'-triphosphate
k139_10471130	3.9e-61	242.3													1MY5J@1224,2UEBS@28211,COG3299@1,COG3299@2	S	protein of Photorhabdus and some similarities with
k139_10471511	3.6e-97	362.8													2HQMH@201174,COG3547@1,COG3547@2	L	Transposase IS116/IS110/IS902 family
k139_10472763	1.1e-87	330.5													2GKTA@201174,COG5361@1,COG5361@2	S	Protein of unknown function (DUF1214)
k139_10473795	6.2e-209	734.9				ko:K00612					ko00000,ko01000				1MWBA@1224,2TV6G@28211,3JR7Q@41294,COG2192@1,COG2192@2	O	symbiont process
k139_10475008	4.3e-08	65.9	ropB												1N721@1224,1SYKG@1236,3NTDA@468,COG1396@1,COG1396@2	K	Cro/C1-type HTH DNA-binding domain
k139_10475115	6.8e-35	156.0				ko:K06919					ko00000				COG3598@1,COG3598@2	L	Psort location Cytoplasmic, score
k139_10475875	1.3e-09	70.9													4QBUC@10239,4QMEK@10699,4QQGQ@28883,4QVRG@35237
k139_10476454	3e-53	216.9	tesA	GO:0003674,GO:0003824,GO:0004620,GO:0004622,GO:0005488,GO:0005515,GO:0005575,GO:0005623,GO:0006508,GO:0006807,GO:0008150,GO:0008152,GO:0008233,GO:0016289,GO:0016290,GO:0016298,GO:0016787,GO:0016788,GO:0016790,GO:0019538,GO:0030288,GO:0030313,GO:0031975,GO:0042597,GO:0042802,GO:0043170,GO:0044238,GO:0044464,GO:0047617,GO:0052689,GO:0071704,GO:0140096,GO:1901564	3.1.1.5	ko:K10804	ko01040,map01040				ko00000,ko00001,ko01000,ko01004			iECED1_1282.ECED1_0521,iLF82_1304.LF82_2242,iNRG857_1313.NRG857_02365	1RCXZ@1224,1S3QU@1236,1XJIV@135619,COG2755@1,COG2755@2	E	COG2755 Lysophospholipase L1 and related esterases
k139_10476676	5.8e-17	95.9													1N82Q@1224,1SE1G@1236,2JF2Q@204037,COG3103@1,COG3103@2	T	Sh3 type 3 domain protein
k139_10477512	5.5e-40	171.8	hpaIM		2.1.1.72	ko:K00571					ko00000,ko01000,ko02048				2IWRP@203682,COG2189@1,COG2189@2	L	Belongs to the N(4) N(6)-methyltransferase family
k139_10480464	4e-11	76.3	cysK	GO:0000096,GO:0000097,GO:0000098,GO:0003674,GO:0003824,GO:0004122,GO:0004124,GO:0005488,GO:0005515,GO:0005575,GO:0005622,GO:0005623,GO:0005737,GO:0006082,GO:0006520,GO:0006534,GO:0006535,GO:0006555,GO:0006563,GO:0006790,GO:0006807,GO:0008134,GO:0008144,GO:0008150,GO:0008152,GO:0008284,GO:0008652,GO:0009056,GO:0009058,GO:0009063,GO:0009066,GO:0009068,GO:0009069,GO:0009070,GO:0009087,GO:0009987,GO:…	2.5.1.47	ko:K01738	ko00270,ko00920,ko01100,ko01110,ko01120,ko01130,ko01200,ko01230,map00270,map00920,map01100,map01110,map01120,map01130,map01200,map01230	M00021	R00897,R03601,R04859	RC00020,RC02814,RC02821	ko00000,ko00001,ko00002,ko01000				1TP30@1239,4GX3M@90964,4HAMU@91061,COG0031@1,COG0031@2	E	Belongs to the cysteine synthase cystathionine beta- synthase family
k139_10482136	2e-24	120.6													1Q57R@1224,2D8NJ@1,2VBKZ@28211,31831@2,46RX9@74030
k139_10482370	3.1e-174	619.0	gcvPB		1.4.4.2	ko:K00283	ko00260,ko00630,ko01100,ko01110,ko01130,ko01200,map00260,map00630,map01100,map01110,map01130,map01200		R01221,R03425	RC00022,RC00929,RC02834,RC02880	ko00000,ko00001,ko01000				2NNSG@2323,COG1003@1,COG1003@2	E	The glycine cleavage system catalyzes the degradation of glycine. The P protein binds the alpha-amino group of glycine through its pyridoxal phosphate cofactor
k139_10483063	1.7e-76	293.1	mdlC		2.2.1.6,4.1.1.7	ko:K01576,ko:K01652	ko00290,ko00627,ko00650,ko00660,ko00770,ko01100,ko01110,ko01120,ko01130,ko01210,ko01230,map00290,map00627,map00650,map00660,map00770,map01100,map01110,map01120,map01130,map01210,map01230	M00019,M00570	R00006,R00014,R00226,R01764,R02672,R03050,R04672,R04673,R08648	RC00027,RC00106,RC00595,RC01192,RC02744,RC02893	ko00000,ko00001,ko00002,ko01000				1MX3Q@1224,1RZ17@1236,COG0028@1,COG0028@2	EH	COG0028 Thiamine pyrophosphate-requiring enzymes acetolactate synthase, pyruvate dehydrogenase (cytochrome), glyoxylate carboligase, phosphonopyruvate decarboxylase
k139_10483171	3e-121	443.7				ko:K01995,ko:K01997,ko:K01998	ko02010,ko02024,map02010,map02024	M00237			ko00000,ko00001,ko00002,ko02000	3.A.1.4			1J443@118882,1MUTY@1224,2TQVU@28211,COG0411@1,COG0411@2,COG0559@1,COG0559@2,COG4177@1,COG4177@2	P	Branched-chain amino acid ATP-binding cassette transporter
k139_1048529	2.3e-36	161.0				ko:K12055					ko00000,ko02044	3.A.7.11.1			1N9EP@1224,2UM9Z@28211,COG1475@1,COG1475@2	K	DNA binding
k139_10485308	1.1e-16	94.4													1TTJI@1239,21VVU@150247,4I3DV@91061,COG0582@1,COG0582@2	L	Phage integrase family
k139_10485910	1.2e-24	122.5													1TS32@1239,247XW@186801,COG0475@1,COG0475@2	P	Transporter, CPA2 family
k139_10486627	1.1e-128	467.6	zraS_2												1J6UF@118884,1MWKZ@1224,1RPAA@1236,COG5000@1,COG5000@2	T	His Kinase A (phosphoacceptor) domain
k139_10489511	9.3e-143	515.0				ko:K03733					ko00000,ko03036				1KHRQ@119060,1R72R@1224,2WEI9@28216,COG4974@1,COG4974@2	L	Belongs to the 'phage' integrase family
k139_10493519	1e-17	99.0													1ND5S@1224,2WSUV@28221,42XS8@68525,43VYS@69541,COG2214@1,COG2214@2	O	DnaJ molecular chaperone homology domain
k139_10494637	2e-46	193.4	amtB			ko:K03320					ko00000,ko02000	1.A.11			1JN9A@119043,1NR9F@1224,2TT2J@28211,COG0004@1,COG0004@2	P	PFAM Rh family protein ammonium transporter
k139_10496427	2.5e-72	279.3													1MU67@1224,2WJUU@28221,42N90@68525,COG0745@1,COG0745@2	K	PFAM response regulator receiver
k139_10496585	2.9e-106	393.3													2JM5F@204432,3Y64H@57723,COG0784@1,COG0784@2,COG2202@1,COG2202@2,COG2203@1,COG2203@2,COG4191@1,COG4191@2	T	His Kinase A (phosphoacceptor) domain
k139_10497825	2.2e-23	116.7	yjbJ												1V6DD@1239,24JDA@186801,2629Q@186807,COG0741@1,COG0741@2	M	PFAM Transglycosylase SLT domain
k139_10497873	1.6e-39	170.2	rtcB	GO:0003674,GO:0003824,GO:0003909,GO:0005488,GO:0006139,GO:0006259,GO:0006266,GO:0006281,GO:0006396,GO:0006725,GO:0006807,GO:0006950,GO:0006974,GO:0008150,GO:0008152,GO:0008452,GO:0009987,GO:0010467,GO:0016070,GO:0016874,GO:0016886,GO:0030145,GO:0033554,GO:0034641,GO:0042245,GO:0043167,GO:0043169,GO:0043170,GO:0044237,GO:0044238,GO:0044260,GO:0046483,GO:0046872,GO:0046914,GO:0050896,GO:0051716,GO:…	6.5.1.3	ko:K14415					ko00000,ko01000,ko03016				1MUHA@1224,2K2RB@204457,2U2PN@28211,COG1690@1,COG1690@2	S	tRNA-splicing ligase RtcB
k139_10498291	6e-30	138.7													1MWVI@1224,2JPF5@204441,2TRSP@28211,COG0745@1,COG0745@2	T	COG0745 Response regulators consisting of a CheY-like receiver domain and a winged-helix DNA-binding domain
k139_10502638	7.2e-50	206.1	paiB			ko:K07734					ko00000,ko03000				1N1B9@1224,2JSDB@204441,2U5JV@28211,COG2808@1,COG2808@2	K	Putative FMN-binding domain
k139_10502835	3.4e-15	89.7													1NGEK@1224,2AG1H@1,3165K@2	S	Pfam:DUF1602
k139_10502977	9.7e-122	444.9													1MU67@1224,1RNWH@1236,2Q1X0@267888,COG0745@1,COG0745@2	T	COG0745 Response regulators consisting of a CheY-like receiver domain and a winged-helix DNA-binding domain
k139_10503024	6.2e-81	308.5			2.1.1.113,2.1.1.72	ko:K00571,ko:K00590					ko00000,ko01000,ko02048				1UWKM@1239,27D8U@186824,4IC4N@91061,COG0863@1,COG0863@2	L	DNA methylase
k139_10503770	4.1e-85	322.0													1JNAR@119043,1MU67@1224,2TRTZ@28211,COG0745@1,COG0745@2	T	Transcriptional regulatory protein, C terminal
k139_10503893	5.3e-81	308.9				ko:K04763					ko00000,ko03036				1P1R9@1224,2U190@28211,3N6S5@45401,COG0582@1,COG0582@2	L	integrase family
k139_10506288	7e-38	165.2	ftsE	GO:0000166,GO:0000287,GO:0000910,GO:0003674,GO:0003824,GO:0005488,GO:0005524,GO:0005575,GO:0005622,GO:0005623,GO:0005737,GO:0005886,GO:0007049,GO:0008144,GO:0008150,GO:0008356,GO:0009898,GO:0009966,GO:0009987,GO:0010646,GO:0016020,GO:0016043,GO:0016462,GO:0016787,GO:0016817,GO:0016818,GO:0016887,GO:0017076,GO:0017111,GO:0019897,GO:0019898,GO:0022402,GO:0022603,GO:0022607,GO:0023051,GO:0030145,GO:…		ko:K09811,ko:K09812	ko02010,map02010	M00256			ko00000,ko00001,ko00002,ko02000,ko03036	3.A.1.140			1MVQ4@1224,2JQAM@204441,2TS9Y@28211,COG2884@1,COG2884@2	D	cell division
k139_10509455	2.4e-81	309.3	pbuG			ko:K06901					ko00000,ko02000	2.A.1.40			2IX8K@203682,COG0659@1,COG0659@2	P	secondary active sulfate transmembrane transporter activity
k139_10510142	1.6e-10	74.7													1N041@1224,1S4Q8@1236,2CABR@1,32TG1@2,46BGC@72275
k139_10510188	1.5e-48	200.3	phnE			ko:K02042	ko02010,map02010	M00223			ko00000,ko00001,ko00002,ko02000	3.A.1.9			2J6TW@203691,COG3639@1,COG3639@2	U	ABC transporter (Permease)
k139_10511582	1.4e-67	263.8				ko:K07497					ko00000				1FADJ@104264,1HZ28@117743,4NM64@976,COG2801@1,COG2801@2	L	COGs COG2801 Transposase and inactivated derivatives
k139_10511875	4.9e-13	83.2													2DS7Z@1,33EXN@2
k139_10511927	3e-77	296.2			2.1.1.72	ko:K06223	ko03430,map03430				ko00000,ko00001,ko01000,ko02048,ko03032,ko03400				1QDNB@1224,1RXZB@1236,COG0338@1,COG0338@2	L	D12 class N6 adenine-specific DNA methyltransferase
k139_1051242	4.6e-30	139.4	cca		2.7.7.72	ko:K07558			R09382,R09383,R09384,R09386	RC00078	ko00000,ko01000,ko03016				41S76@651137,COG1746@1,arCOG04249@2157	J	Catalyzes the addition and repair of the essential 3'- terminal CCA sequence in tRNAs without using a nucleic acid template. Adds these three nucleotides in the order of C, C, and A to the tRNA nucleotide-73, using CTP and ATP as substrates and producing inorganic pyrophosphate
k139_10512666	1.8e-240	839.3	secY	GO:0002790,GO:0003674,GO:0005048,GO:0005215,GO:0005488,GO:0005575,GO:0005623,GO:0005886,GO:0005887,GO:0006605,GO:0006612,GO:0006613,GO:0006614,GO:0006616,GO:0006810,GO:0006886,GO:0008104,GO:0008150,GO:0008320,GO:0008565,GO:0009306,GO:0009987,GO:0015031,GO:0015833,GO:0016020,GO:0016021,GO:0016043,GO:0022857,GO:0022884,GO:0031224,GO:0031226,GO:0031522,GO:0032940,GO:0032978,GO:0032991,GO:0033036,GO:…		ko:K03076	ko02024,ko03060,ko03070,map02024,map03060,map03070	M00335			ko00000,ko00001,ko00002,ko02044	3.A.5			1MVU7@1224,1RNJV@1236,1XTJ7@135623,COG0201@1,COG0201@2	U	The central subunit of the protein translocation channel SecYEG. Consists of two halves formed by TMs 1-5 and 6-10. These two domains form a lateral gate at the front which open onto the bilayer between TMs 2 and 7, and are clamped together by SecE at the back. The channel is closed by both a pore ring composed of hydrophobic SecY resides and a short helix (helix 2A) on the extracellular side of …
k139_10513914	9.7e-27	128.3													1NP2K@1224,2A3Q7@1,30S7S@2
k139_10515521	2.3e-39	169.9	eif2a	GO:0003674,GO:0003676,GO:0003723,GO:0003743,GO:0005488,GO:0005575,GO:0005622,GO:0005623,GO:0005737,GO:0005840,GO:0006412,GO:0006413,GO:0006518,GO:0006807,GO:0008135,GO:0008150,GO:0008152,GO:0009058,GO:0009059,GO:0009987,GO:0010467,GO:0019538,GO:0032991,GO:0034641,GO:0034645,GO:0043021,GO:0043022,GO:0043043,GO:0043170,GO:0043226,GO:0043228,GO:0043229,GO:0043232,GO:0043603,GO:0043604,GO:0044237,GO:…		ko:K03237	ko03013,ko04138,ko04140,ko04141,ko04210,ko04932,ko05160,ko05162,ko05164,ko05168,map03013,map04138,map04140,map04141,map04210,map04932,map05160,map05162,map05164,map05168				ko00000,ko00001,ko03012				41SHY@651137,COG1093@1,arCOG04107@2157	J	Translation initiation factor 2, alpha subunit
k139_10515734	3.6e-28	133.7													1NA87@1224,2E8MG@1,2JU7Z@204441,2UGW0@28211,332YX@2
k139_10517712	1.4e-35	157.5													1N3YD@1224,1SABG@1236,1WZ2C@135613,2CFV2@1,32UMX@2
k139_10518036	5.6e-26	125.6													23988@1762,2IHPH@201174,COG2963@1,COG2963@2	L	Transposase
k139_10518777	3e-156	559.7	nrdJ		1.17.4.1	ko:K00525	ko00230,ko00240,ko01100,map00230,map00240,map01100	M00053	R02017,R02018,R02019,R02024	RC00613	ko00000,ko00001,ko00002,ko01000,ko03400				27Y2V@189775,2G8RN@200795,COG0209@1,COG0209@2	F	Catalyzes the reduction of ribonucleotides to deoxyribonucleotides. May function to provide a pool of deoxyribonucleotide precursors for DNA repair during oxygen limitation and or for immediate growth after restoration of oxygen
k139_1051882	2.6e-117	429.1				ko:K15970	ko01057,ko01130,map01057,map01130	M00783	R06702	RC00392	ko00000,ko00001,ko00002				1K20V@119060,1QW55@1224,2VP6B@28216,COG2345@1,COG2345@2	K	O-methyltransferase family 2
k139_10521644	8.3e-20	104.8	ibpB	GO:0003674,GO:0005488,GO:0005515,GO:0005575,GO:0005622,GO:0005623,GO:0005737,GO:0006950,GO:0008150,GO:0009266,GO:0009408,GO:0009628,GO:0010035,GO:0010038,GO:0042221,GO:0042802,GO:0044424,GO:0044464,GO:0046688,GO:0050896,GO:0097501,GO:1990169		ko:K04080,ko:K04081,ko:K13993	ko04141,map04141				ko00000,ko00001,ko03110				1R9Y1@1224,2JSTN@204441,2UA1J@28211,COG0071@1,COG0071@2	O	Belongs to the small heat shock protein (HSP20) family
k139_10525414	2.5e-15	90.1													3Y5HG@57723,COG0500@1,COG2226@2	Q	Mycolic acid cyclopropane synthetase
k139_10525985	3.8e-43	183.0		GO:0003674,GO:0003824,GO:0005575,GO:0005622,GO:0005623,GO:0005737,GO:0005829,GO:0006325,GO:0006355,GO:0006464,GO:0006479,GO:0006807,GO:0006996,GO:0008150,GO:0008152,GO:0008168,GO:0008170,GO:0008213,GO:0008276,GO:0008469,GO:0008757,GO:0009889,GO:0009987,GO:0010468,GO:0010556,GO:0016043,GO:0016273,GO:0016274,GO:0016569,GO:0016570,GO:0016571,GO:0016740,GO:0016741,GO:0018193,GO:0018195,GO:0018216,GO:…	2.1.1.319	ko:K11434,ko:K11437	ko04068,ko04922,map04068,map04922		R11216,R11217,R11219	RC00003,RC02120,RC03388,RC03390	ko00000,ko00001,ko01000,ko03036				34P84@3041,37JCP@33090,COG0500@1,KOG1499@2759	KOT	Belongs to the class I-like SAM-binding methyltransferase superfamily. Protein arginine N- methyltransferase family
k139_10526792	9.3e-83	316.2	cyaB		4.6.1.1	ko:K01768	ko00230,ko02025,ko04113,ko04213,map00230,map02025,map04113,map04213	M00695	R00089,R00434	RC00295	ko00000,ko00001,ko00002,ko01000				1MV1V@1224,COG2114@1,COG2114@2,COG3829@1,COG3829@2	T	Adenylyl cyclase class-3 4 guanylyl cyclase
k139_10527559	2e-165	589.7	ntrX												1ZT50@142182,COG2204@1,COG2204@2	T	Bacterial regulatory protein, Fis family
k139_10528765	9.8e-69	267.7													1FK32@1100069,4NGVV@976,COG0745@1,COG0745@2	T	Transcriptional regulatory protein, C terminal
k139_1053101	2.2e-75	289.7													1HZTE@117743,4NHMH@976,COG1345@1,COG1345@2	N	Required for morphogenesis and for the elongation of the flagellar filament by facilitating polymerization of the flagellin monomers at the tip of growing filament. Forms a capping structure, which prevents flagellin subunits (transported through the central channel of the flagellum) from leaking out without polymerization at the distal end
k139_10534680	2.9e-157	561.6	ytcI	GO:0003674,GO:0003824,GO:0003996,GO:0004321,GO:0006082,GO:0006139,GO:0006163,GO:0006629,GO:0006631,GO:0006633,GO:0006637,GO:0006725,GO:0006732,GO:0006753,GO:0006790,GO:0006793,GO:0006796,GO:0006807,GO:0008150,GO:0008152,GO:0008610,GO:0009058,GO:0009117,GO:0009150,GO:0009259,GO:0009987,GO:0015645,GO:0016053,GO:0016405,GO:0016408,GO:0016740,GO:0016746,GO:0016747,GO:0016874,GO:0016877,GO:0016878,GO:…	6.2.1.1	ko:K01895	ko00010,ko00620,ko00640,ko00680,ko00720,ko01100,ko01110,ko01120,ko01130,ko01200,map00010,map00620,map00640,map00680,map00720,map01100,map01110,map01120,map01130,map01200	M00357	R00235,R00236,R00316,R00926,R01354	RC00004,RC00012,RC00043,RC00070,RC02746,RC02816	ko00000,ko00001,ko00002,ko01000,ko01004				1MUF5@1224,2VJ5E@28216,4ACHN@80864,COG0365@1,COG0365@2	I	AMP-binding enzyme C-terminal domain
k139_10536792	9.6e-117	427.6													1MW7K@1224,1RP8Z@1236,1X6KE@135614,COG4626@1,COG4626@2	S	Phage Terminase
k139_10537119	1.2e-33	151.0													1G7GI@1117,1H3PS@1129,COG3293@1,COG3293@2	L	similarity to GB CAD86359.1
k139_10538143	1.2e-50	208.0	dam		2.1.1.72	ko:K06223	ko03430,map03430				ko00000,ko00001,ko01000,ko02048,ko03032,ko03400				1G0BF@1117,1H9B8@1150,COG0338@1,COG0338@2	L	PFAM D12 class N6 adenine-specific DNA methyltransferase
k139_10539875	1.5e-93	350.5													1P9CU@1224,2W0Q8@28216,475H7@75682,COG3291@1,COG3291@2	S	Pkd domain containing protein
k139_10541301	7.6e-37	161.4													4QG38@10239,4QNWM@10744,4QQVI@28883,4QY33@35237
k139_10542565	1.3e-12	80.9													1I17N@117743,2NSH6@237,4NMP4@976,COG2333@1,COG2333@2	S	competence protein COMEC
k139_1054458	2.4e-28	133.3													1NDV8@1224,1SG78@1236,2B7EF@1,320I7@2
k139_10545018	1.5e-13	84.3				ko:K10873	ko03440,map03440				ko00000,ko00001,ko03400				COG5055@1,COG5055@2	L	double-strand break repair via single-strand annealing
k139_1054604	1.4e-26	128.3			3.4.21.107	ko:K04771	ko01503,ko02020,map01503,map02020	M00728			ko00000,ko00001,ko00002,ko01000,ko01002,ko03110				2II1D@201174,4DQJ9@85009,COG0265@1,COG0265@2	O	Trypsin-like peptidase domain
k139_10547562	3.9e-12	79.7													1TQDE@1239,249I0@186801,25T13@186804,COG3941@1,COG3941@2,COG5412@1,COG5412@2	S	phage tail tape measure protein
k139_10551150	6.8e-67	262.7			4.2.1.129,5.4.99.17	ko:K06045	ko00909,ko01110,map00909,map01110		R07322,R07323	RC01850,RC01851	ko00000,ko00001,ko01000				2IXQ8@203682,COG1657@1,COG1657@2	I	Prenyltransferase and squalene oxidase repeat
k139_10553074	1.4e-82	313.9													1R049@1224,2M90K@213115,2WQN3@28221,42UYF@68525,COG5323@1,COG5323@2	S	Terminase RNaseH-like domain
k139_10554	6.7e-63	248.8	livF			ko:K01996	ko02010,ko02024,map02010,map02024	M00237			ko00000,ko00001,ko00002,ko02000	3.A.1.4			1TPW4@1239,4H223@909932,COG0410@1,COG0410@2	E	ABC transporter, ATP-binding protein
k139_10556937	4.7e-101	375.9			2.6.1.102	ko:K13010	ko00520,map00520		R10460	RC00006,RC00781	ko00000,ko00001,ko01000,ko01005,ko01007				1TPDH@1239,24862@186801,261YX@186807,COG0399@1,COG0399@2	M	Belongs to the DegT DnrJ EryC1 family
k139_10559503	5e-38	166.0													3J19T@40117,COG0741@1,COG0741@2	M	Transglycosylase SLT domain
k139_10562144	1e-22	114.4				ko:K06400					ko00000				1TPUG@1239,26VGC@186822,4HB3H@91061,COG1961@1,COG1961@2	L	Recombinase zinc beta ribbon domain
k139_10563144	3.8e-18	99.8													2I24C@201174,2M612@2063,COG5283@1,COG5283@2	S	Phage-related minor tail protein
k139_10563583	2.8e-28	133.3													1V6DG@1239,26VH5@186822,4HPXG@91061,COG4186@1,COG4186@2	S	Phosphoesterase
k139_10563693	4.3e-24	119.0				ko:K07491					ko00000				1P19I@1224,1RQYI@1236,1WYF0@135613,COG1943@1,COG1943@2	L	Transposase IS200 like
k139_10564151	3.5e-48	199.1													1MVXJ@1224,1RNKV@1236,1WW87@135613,COG4261@1,COG4261@2	S	Bacterial lipid A biosynthesis acyltransferase
k139_1056707	3.8e-34	152.9													1NT0F@1224,29SM8@1,2UXWJ@28211,30DSN@2
k139_10567320	1.2e-55	224.2	sppA			ko:K04773					ko00000,ko01000,ko01002				3J13W@40117,COG0616@1,COG0616@2	OU	Peptidase family S49
k139_10568104	3.6e-10	73.9													1V5QM@1239,24I5X@186801,2DKDU@1,3098H@2,3WPW6@541000	S	Phage Mu protein F like protein
k139_10568866	2.2e-08	67.0													2ES38@1,2H6E9@201174,33JN4@2
k139_10570698	3e-114	418.7	queC		6.3.4.20	ko:K06920	ko00790,ko01100,map00790,map01100		R09978	RC00959	ko00000,ko00001,ko01000,ko03016				41SGR@651137,COG0603@1,arCOG00039@2157	H	Queuosine biosynthesis protein QueC
k139_10570806	3.4e-123	449.1	korB		1.2.7.11,1.2.7.3	ko:K00175	ko00010,ko00020,ko00620,ko00650,ko00720,ko01100,ko01120,ko01130,ko01200,map00010,map00020,map00620,map00650,map00720,map01100,map01120,map01130,map01200	M00009,M00011,M00173,M00620	R01196,R01197	RC00004,RC02742,RC02833	br01601,ko00000,ko00001,ko00002,ko01000				2GMI5@201174,4EH97@85012,COG1013@1,COG1013@2	C	Thiamine pyrophosphate enzyme, C-terminal TPP binding domain
k139_10572944	9.9e-132	477.6				ko:K02032,ko:K10823	ko01501,ko02010,ko02024,map01501,map02010,map02024	M00239,M00439			ko00000,ko00001,ko00002,ko02000	3.A.1.5,3.A.1.5.1,3.A.1.5.18,3.A.1.5.19,3.A.1.5.25			41S9E@651137,COG4608@1,arCOG00184@2157	E	Oligopeptide/dipeptide transporter, C-terminal region
k139_10573191	7.7e-08	65.1													46W19@74201,COG0745@1,COG0745@2	T	PFAM response regulator receiver
k139_10573264	5.7e-119	434.5	prfA			ko:K02835					ko00000,ko03012				3J0F6@40117,COG0216@1,COG0216@2	J	Peptide chain release factor 1 directs the termination of translation in response to the peptide chain termination codons UAG and UAA
k139_10573757	2.1e-61	243.0	tmk		2.7.4.9	ko:K00943	ko00240,ko01100,map00240,map01100	M00053	R02094,R02098	RC00002	ko00000,ko00001,ko00002,ko01000				3J0NI@40117,COG0125@1,COG0125@2	F	Phosphorylation of dTMP to form dTDP in both de novo and salvage pathways of dTTP synthesis
k139_10574573	4.3e-33	149.1													1UYWV@1239,223I5@1506553,25DWI@186801,COG1208@1,COG1208@2	JM	COG1208 Nucleoside-diphosphate-sugar pyrophosphorylase involved in lipopolysaccharide biosynthesis translation initiation factor 2B, gamma epsilon subunits eIF-2Bgamma eIF-2Bepsilon
k139_10575468	8.1e-10	71.6	fcl		1.1.1.271	ko:K02377	ko00051,ko00520,ko01100,map00051,map00520,map01100		R05692	RC01014	ko00000,ko00001,ko01000				2NPS7@2323,COG0451@1,COG0451@2	GM	Catalyzes the two-step NADP-dependent conversion of GDP- 4-dehydro-6-deoxy-D-mannose to GDP-fucose, involving an epimerase and a reductase reaction
k139_10577957	5.4e-20	105.5				ko:K02650	ko02020,map02020				ko00000,ko00001,ko02035,ko02044	3.A.15.2			1N7EQ@1224,1SCES@1236,461AT@72273,COG4969@1,COG4969@2	NU	Belongs to the N-Me-Phe pilin family
k139_1057909	1.8e-28	133.7													1MUMZ@1224,1T234@1236,COG0457@1,COG0457@2,COG5616@1,COG5616@2	K	Adenylate cyclase
k139_10580538	1.5e-59	237.7													3Y4FA@57723,COG0745@1,COG0745@2	T	PFAM response regulator receiver
k139_10584492	1.7e-09	70.5													1NN8S@1224,2DSND@1,2UKAG@28211,33GSE@2
k139_10586771	2.7e-40	173.3	degU			ko:K02479,ko:K07684	ko02020,map02020	M00471			ko00000,ko00001,ko00002,ko02022				2GKBX@201174,4FGAV@85021,COG2197@1,COG2197@2	K	Chemotaxis protein CheY
k139_10591169	4.3e-23	115.9													1R448@1224,COG4257@1,COG4257@2	V	COG4257 Streptogramin lyase
k139_10592454	3.2e-48	199.5				ko:K04763					ko00000,ko03036				1MVAN@1224,1RMSS@1236,467TG@72275,COG4974@1,COG4974@2	L	Belongs to the 'phage' integrase family
k139_10592899	1.2e-19	104.8				ko:K07483					ko00000				1NDI2@1224,COG2963@1,COG2963@2	L	Transposase IS3 IS911 family protein
k139_1059351	3.9e-44	185.7													1QUEN@1224,2MHAS@213115,2X7YG@28221,43CQW@68525,COG1783@1,COG1783@2,COG4626@1,COG4626@2	S	phage Terminase large subunit
k139_10596419	2.1e-63	249.6			3.6.3.54	ko:K17686	ko01524,ko04016,map01524,map04016		R00086	RC00002	ko00000,ko00001,ko01000	3.A.3.5			1MU08@1224,2WJ4J@28221,42M2R@68525,COG2217@1,COG2217@2	P	ATPase, P-type (transporting), HAD superfamily, subfamily IC
k139_10599553	5.4e-24	119.4	ppdK		2.7.3.13,2.7.9.1	ko:K01006,ko:K22424	ko00620,ko00710,ko00720,ko01100,ko01120,ko01200,map00620,map00710,map00720,map01100,map01120,map01200	M00169,M00171,M00172,M00173	R00206	RC00002,RC00015	ko00000,ko00001,ko00002,ko01000				1MU0R@1224,2TR3C@28211,43HP8@69277,COG0574@1,COG0574@2,COG1080@1,COG1080@2	G	Belongs to the PEP-utilizing enzyme family
k139_10600695	8.7e-167	594.0	ivd2		1.3.8.4	ko:K00253	ko00280,ko01100,map00280,map01100	M00036	R04095	RC00246	ko00000,ko00001,ko00002,ko01000				1MUDR@1224,2TREJ@28211,3F0S9@335928,COG1960@1,COG1960@2	C	Acyl-CoA dehydrogenase, middle domain
k139_10600910	2.8e-70	273.1													1MY3D@1224,1RXE9@1236,1YJ0W@136841,COG0745@1,COG0745@2	T	Transcriptional regulatory protein, C terminal
k139_10601962	8.3e-20	104.8													1N7YQ@1224,2EPAR@1,2UGER@28211,33GXH@2	S	RyR domain
k139_10602421	3.9e-41	176.4													2BI39@1,32C8D@2,3Y85Y@57723
k139_1060269	2.1e-162	579.3	queF	GO:0003674,GO:0003824,GO:0005575,GO:0005622,GO:0005623,GO:0005737,GO:0005829,GO:0006139,GO:0006725,GO:0006807,GO:0008150,GO:0008152,GO:0008616,GO:0009058,GO:0009116,GO:0009119,GO:0009163,GO:0009987,GO:0016491,GO:0016645,GO:0016646,GO:0016651,GO:0016657,GO:0018130,GO:0019438,GO:0033739,GO:0034404,GO:0034641,GO:0034654,GO:0042455,GO:0044237,GO:0044238,GO:0044249,GO:0044271,GO:0044281,GO:0044283,GO:…	1.7.1.13	ko:K06879,ko:K09457	ko00790,ko01100,map00790,map01100		R07605	RC01875	ko00000,ko00001,ko01000,ko03016			iSFV_1184.SFV_2663,iSF_1195.SF2807,iS_1188.S3002	1MW0M@1224,1RNXM@1236,1XSYX@135623,COG0780@1,COG0780@2,COG2904@1,COG2904@2	S	Catalyzes the NADPH-dependent reduction of 7-cyano-7- deazaguanine (preQ0) to 7-aminomethyl-7-deazaguanine (preQ1)
k139_10603517	4.8e-111	407.9			2.1.1.250	ko:K14083	ko00680,ko01120,ko01200,map00680,map01120,map01200	M00563	R09124,R10016	RC00035,RC00732,RC01144,RC02984	ko00000,ko00001,ko00002,ko01000				1MX73@1224,2JVS6@204441,2TS1M@28211,COG5598@1,COG5598@2	H	Trimethylamine methyltransferase (MTTB)
k139_10604941	1e-24	121.7	rfbF		2.7.7.33	ko:K00978	ko00500,ko00520,ko01100,map00500,map00520,map01100		R00956	RC00002	ko00000,ko00001,ko01000				1TPII@1239,249GT@186801,4BWYJ@830,COG1208@1,COG1208@2	JM	Nucleotidyl transferase
k139_10612189	1.8e-55	223.4	accA	GO:0001676,GO:0003674,GO:0003824,GO:0003989,GO:0005488,GO:0005515,GO:0005575,GO:0005622,GO:0005623,GO:0005737,GO:0005829,GO:0006082,GO:0006629,GO:0006631,GO:0006633,GO:0008150,GO:0008152,GO:0008610,GO:0009058,GO:0009317,GO:0009329,GO:0009987,GO:0016053,GO:0016421,GO:0016874,GO:0016885,GO:0019752,GO:0032787,GO:0032991,GO:0042759,GO:0042802,GO:0043436,GO:0044237,GO:0044238,GO:0044249,GO:0044255,GO:…	2.1.3.15,6.4.1.2	ko:K01962,ko:K01963	ko00061,ko00620,ko00640,ko00720,ko01100,ko01110,ko01120,ko01130,ko01200,ko01212,map00061,map00620,map00640,map00720,map01100,map01110,map01120,map01130,map01200,map01212	M00082,M00376	R00742,R04386	RC00040,RC00253,RC00367	ko00000,ko00001,ko00002,ko01000			iAF1260.b0185,iBWG_1329.BWG_0177,iEC55989_1330.EC55989_0179,iECDH10B_1368.ECDH10B_0165,iECDH1ME8569_1439.ECDH1ME8569_0178,iECED1_1282.ECED1_0191,iECH74115_1262.ECH74115_0195,iECIAI1_1343.ECIAI1_0185,iECNA114_1301.ECNA114_0175,iECO111_1330.ECO111_0186,iECO26_1355.ECO26_0187,iECP_1309.ECP_0193,iECSE_1348.ECSE_0184,iECSF_1327.ECSF_0200,iECSP_1301.ECSP_0184,iECW_1372.ECW_m0181,iECs_1301.ECs0187,iEKO1…	1MURN@1224,1RNN8@1236,1XI2H@135619,COG0825@1,COG0825@2	I	Component of the acetyl coenzyme A carboxylase (ACC) complex. First, biotin carboxylase catalyzes the carboxylation of biotin on its carrier protein (BCCP) and then the CO(2) group is transferred by the carboxyltransferase to acetyl-CoA to form malonyl-CoA
k139_10614836	2.1e-42	180.6	int			ko:K14059					ko00000				1RBMJ@1224,2U0ET@28211,3F20H@335928,COG0582@1,COG0582@2	L	Phage integrase family
k139_10617719	1.6e-16	94.0													1PYY9@1224,2M981@213115,2WZZT@28221,435M3@68525,COG5362@1,COG5362@2	S	TIGRFAM Phage
k139_10618460	1.5e-14	87.8													1N7WU@1224,2UFHJ@28211,COG4974@1,COG4974@2	L	Phage integrase family
k139_10618735	1.5e-21	110.9													1R9KY@1224,28NGF@1,2U1P7@28211,2ZBII@2
k139_10621455	5.4e-44	185.3	cwlJ		3.5.1.28	ko:K01449			R04112	RC00064,RC00141	ko00000,ko01000				1MWX3@1224,2JTSN@204441,2TT15@28211,COG3773@1,COG3773@2	M	Cell Wall Hydrolase
k139_10621521	4.6e-58	232.6													1R1AT@1224,2X85I@28221,42UU6@68525,COG0507@1,COG0507@2	L	A helicase nuclease that prepares dsDNA breaks (DSB) for recombinational DNA repair. Binds to DSBs and unwinds DNA via a highly rapid and processive ATP-dependent bidirectional helicase activity. Unwinds dsDNA until it encounters a Chi (crossover hotspot instigator) sequence from the 3' direction. Cuts ssDNA a few nucleotides 3' to the Chi site. The properties and activities of the enzyme are cha…
k139_10624750	4.3e-16	92.8			2.7.1.48	ko:K00876	ko00240,ko00983,ko01100,map00240,map00983,map01100		R00513,R00516,R00517,R00962,R00964,R00967,R00968,R00970,R01548,R01549,R01880,R02091,R02096,R02097,R02327,R02332,R02371,R02372,R08232	RC00002,RC00017	ko00000,ko00001,ko01000				2GMCP@201174,COG0572@1,COG0572@2	F	PFAM AIG2 family protein
k139_10625217	1.7e-59	236.9	virC1			ko:K03496					ko00000,ko03036,ko04812				COG1192@1,COG1192@2	D	plasmid maintenance
k139_10625258	1e-81	311.6				ko:K02405	ko02020,ko02025,ko02026,ko02040,ko05111,map02020,map02025,map02026,map02040,map05111				ko00000,ko00001,ko02035,ko03021				2IX9S@203682,COG1191@1,COG1191@2	K	Sigma factors are initiation factors that promote the attachment of RNA polymerase to specific initiation sites and are then released
k139_10627414	4.5e-26	125.6													1TQBY@1239,248DP@186801,36GN9@31979,COG5525@1,COG5525@2	S	Phage terminase large subunit (GpA)
k139_10627931	1.2e-53	217.2	sodA	GO:0000302,GO:0000303,GO:0000305,GO:0003674,GO:0003824,GO:0004784,GO:0005488,GO:0005506,GO:0005575,GO:0005576,GO:0005622,GO:0005623,GO:0005737,GO:0005829,GO:0005886,GO:0006801,GO:0006950,GO:0006979,GO:0008150,GO:0008152,GO:0009405,GO:0009605,GO:0009607,GO:0009636,GO:0009987,GO:0010035,GO:0016020,GO:0016209,GO:0016491,GO:0016721,GO:0019430,GO:0020012,GO:0030682,GO:0033554,GO:0034599,GO:0034614,GO:…	1.15.1.1	ko:K04564	ko04013,ko04068,ko04146,ko04211,ko04212,ko04213,ko05016,map04013,map04068,map04146,map04211,map04212,map04213,map05016				ko00000,ko00001,ko01000			iNJ661.Rv3846	1TPXT@1239,24HDS@186801,268V8@186813,COG0605@1,COG0605@2	P	Destroys radicals which are normally produced within the cells and which are toxic to biological systems
k139_106288	2.4e-53	216.5													COG3385@1,COG3385@2	L	transposase activity
k139_10629275	6.6e-68	264.6													1JQYA@119045,1MVE2@1224,2TSU8@28211,COG2326@1,COG2326@2	S	Polyphosphate kinase 2 (PPK2)
k139_10630703	1.5e-13	84.7													1MUP5@1224,2KF6I@204458,2TT33@28211,COG4695@1,COG4695@2	S	Phage portal protein, HK97 family
k139_10633192	3e-167	595.1	sppA			ko:K04773					ko00000,ko01000,ko01002				2IYKF@203682,COG0616@1,COG0616@2	OU	TIGRFAM signal peptide peptidase SppA, 36K type
k139_10636558	2.4e-51	209.9				ko:K06909					ko00000				1TT85@1239,24ETQ@186801,COG1783@1,COG1783@2	S	Psort location Cytoplasmic, score
k139_106411	2e-11	77.0													1N9SW@1224,2EMKN@1,2UF94@28211,3339E@2,4NCJT@97050
k139_10642741	2.1e-34	154.1	gldF			ko:K01992		M00254			ko00000,ko00002,ko02000	3.A.1			1MY63@1224,2U1SX@28211,4BPZ2@82117,COG1277@1,COG1277@2,COG3225@1,COG3225@2	N	ABC-type uncharacterized transport system
k139_10643994	3.1e-77	295.8	yjjK	GO:0003674,GO:0003824,GO:0005488,GO:0006417,GO:0006448,GO:0008150,GO:0009889,GO:0009890,GO:0009892,GO:0010468,GO:0010556,GO:0010558,GO:0010605,GO:0010608,GO:0010629,GO:0016462,GO:0016787,GO:0016817,GO:0016818,GO:0016887,GO:0017111,GO:0017148,GO:0019222,GO:0031323,GO:0031324,GO:0031326,GO:0031327,GO:0032268,GO:0032269,GO:0034248,GO:0034249,GO:0043021,GO:0043022,GO:0044877,GO:0045900,GO:0048519,GO:…	3.6.3.25	ko:K06020					ko00000,ko01000				1MU37@1224,1RPWS@1236,1WWTW@135613,COG0488@1,COG0488@2	S	ABC transporter
k139_10647181	8.3e-71	274.2	nudF		3.6.1.13	ko:K01515	ko00230,map00230		R01054	RC00002	ko00000,ko00001,ko01000				2NPTC@2323,COG0494@1,COG0494@2	L	NUDIX domain
k139_10647849	4.3e-22	112.5	rpoE4			ko:K03088					ko00000,ko03021				1MVPD@1224,1SC6Q@1236,COG1595@1,COG1595@2	K	Belongs to the sigma-70 factor family. ECF subfamily
k139_10648101	3.6e-16	94.4													1RKKJ@1224,2TYC6@28211,COG5280@1,COG5280@2	S	Phage tail tape measure protein TP901
k139_10648837	4.6e-251	874.8			2.7.7.49	ko:K00986					ko00000,ko01000				1MVI1@1224,2WVIM@28221,4305N@68525,COG3344@1,COG3344@2	L	Group II intron, maturase-specific domain
k139_10650540	7.6e-30	139.0			3.1.11.3	ko:K01143					ko00000,ko01000				1RBPA@1224,1S2FC@1236,2DIG9@1,3036R@2	L	YqaJ-like viral recombinase domain
k139_10651071	1.6e-58	233.8	ptrB		3.4.21.83	ko:K01354	ko05142,ko05143,map05142,map05143				ko00000,ko00001,ko01000,ko01002				2JIWT@204432,3Y3PK@57723,COG1770@1,COG1770@2	E	PFAM peptidase S9A prolyl oligopeptidase domain protein beta-propeller
k139_10651299	9.2e-124	450.7													1MY3D@1224,1RPKN@1236,1XJDT@135619,COG0745@1,COG0745@2	T	transcriptional regulator
k139_10651663	4.1e-34	152.5													2NS4W@2323,COG0642@1,COG2205@2	T	His Kinase A (phosphoacceptor) domain
k139_10655705	2.8e-24	120.6													1NB8P@1224,2E9C7@1,2PFEI@252301,2UM3P@28211,333JX@2	S	Pfam:DUF1602
k139_10658632	4.5e-21	109.0													COG4974@1,COG4974@2	L	Belongs to the 'phage' integrase family
k139_10660506	6.4e-12	78.6													2GJU1@201174,4CQ7J@84995,COG1028@1,COG1028@2	IQ	Short-chain dehydrogenase reductase SDR
k139_10663845	1.4e-22	114.0	VP0557												1J8Q2@118884,1MWDS@1224,1RM8W@1236,COG4623@1,COG4623@2	M	Murein-degrading enzyme that degrades murein glycan strands and insoluble, high-molecular weight murein sacculi, with the concomitant formation of a 1,6-anhydromuramoyl product. Lytic transglycosylases (LTs) play an integral role in the metabolism of the peptidoglycan (PG) sacculus. Their lytic action creates space within the PG sacculus to allow for its expansion as well as for the insertion of …
k139_10665500	2.5e-23	117.9													1N6PQ@1224,2D8NJ@1,2VGWA@28211,32TRP@2
k139_10666825	9.5e-155	553.9	iscS		2.8.1.7	ko:K04487	ko00730,ko01100,ko04122,map00730,map01100,map04122		R07460,R11528,R11529	RC01789,RC02313	ko00000,ko00001,ko01000,ko02048,ko03016,ko03029				2IXJC@203682,COG1104@1,COG1104@2	E	COG1104 Cysteine sulfinate desulfinase cysteine desulfurase
k139_1066925	3.8e-06	60.8													2ES38@1,2H6E9@201174,33JN4@2
k139_10669853	4.8e-28	132.5				ko:K13472	ko04626,map04626				ko00000,ko00001				1G46E@1117,2C96H@1,2Z7Q6@2	S	Sulfotransferase family
k139_10675717	1.5e-11	77.4													4QC24@10239,4QP0N@10744,4QRZK@28883,4QZPR@35237
k139_10676658	3.7e-39	169.9	atoC			ko:K02481					ko00000,ko02022				1MU0N@1224,2KUUN@206389,2VHSB@28216,COG2204@1,COG2204@2	T	COG2204 Response regulator containing CheY-like receiver, AAA-type ATPase, and DNA-binding domains
k139_10677185	2.8e-15	90.5													2B9XK@1,2H7XZ@201174,323AX@2
k139_10678298	8.4e-18	98.2	fabZ	GO:0003674,GO:0003824,GO:0005488,GO:0005515,GO:0005575,GO:0005622,GO:0005623,GO:0005737,GO:0006082,GO:0006629,GO:0006631,GO:0006633,GO:0008150,GO:0008152,GO:0008610,GO:0008693,GO:0009058,GO:0009987,GO:0016053,GO:0016829,GO:0016835,GO:0016836,GO:0019171,GO:0019752,GO:0032787,GO:0042802,GO:0043436,GO:0044237,GO:0044238,GO:0044249,GO:0044255,GO:0044281,GO:0044283,GO:0044424,GO:0044464,GO:0046394,GO:…	4.2.1.59	ko:K02372	ko00061,ko00780,ko01100,ko01212,map00061,map00780,map01100,map01212	M00083,M00572	R04428,R04535,R04537,R04544,R04568,R04954,R04965,R07764,R10117,R10121	RC00831,RC01095	ko00000,ko00001,ko00002,ko01000,ko01004			iJN746.PP_1602	1RH2T@1224,1S63E@1236,1XEYJ@135618,COG0764@1,COG0764@2	I	Involved in unsaturated fatty acids biosynthesis. Catalyzes the dehydration of short chain beta-hydroxyacyl-ACPs and long chain saturated and unsaturated beta-hydroxyacyl-ACPs
k139_10678570	8.4e-11	75.5				ko:K14059					ko00000				1WJFE@1297,COG4974@1,COG4974@2	L	Belongs to the 'phage' integrase family
k139_10679699	2.1e-122	446.4													1PMXF@1224,2MPI8@213118,2X6NB@28221,43B8Z@68525,COG3385@1,COG3385@2	L	PFAM transposase, IS4 family protein
k139_10680419	5.1e-74	285.0													4QFDB@10239,4QTSF@28883,4QVA2@35237
k139_10680796	1.6e-30	140.6	gloA		4.4.1.5	ko:K01759	ko00620,map00620		R02530	RC00004,RC00740	ko00000,ko00001,ko01000				1N2NJ@1224,2UVKF@28211,4NDPE@97050,COG0346@1,COG0346@2	E	Glyoxalase-like domain
k139_10680903	1.1e-57	231.1		GO:0003674,GO:0003824,GO:0003972,GO:0008150,GO:0008452,GO:0016032,GO:0016874,GO:0016886,GO:0019058,GO:0019068,GO:0044403,GO:0044419,GO:0051704,GO:0098003,GO:0098004,GO:0140098											4QF38@10239,4QIYK@10662,4QPTX@28883,4QUXM@35237	S	RNA ligase
k139_10683015	6.1e-72	278.1	MdlB			ko:K06147,ko:K18890	ko02010,map02010	M00707			ko00000,ko00001,ko00002,ko02000	3.A.1.106,3.A.1.106.13,3.A.1.106.5,3.A.1.109,3.A.1.21			1WIMR@1297,COG1132@1,COG1132@2	V	ABC-type multidrug transport system ATPase and permease
k139_10686223	3.8e-65	257.3													COG4191@1,COG4191@2	T	Histidine kinase
k139_10686828	2e-47	197.2													2JI6C@204432,3Y2M7@57723,COG0642@1,COG2205@2	T	PhoQ Sensor
k139_10687506	1.4e-17	97.4	flaB1	GO:0005575,GO:0005623,GO:0009288,GO:0042995,GO:0043226,GO:0043228,GO:0044464		ko:K07324,ko:K07325					ko00000,ko02035,ko02044				2NB7N@224756,2XXWM@28890,COG1681@1,arCOG01829@2157	N	Flagellin is the subunit protein which polymerizes to form the filaments of archaeal flagella
k139_10689297	3.8e-20	106.7													1NJEP@1224,2DR2N@1,339WX@2
k139_10690587	2.8e-32	146.4													1RAGC@1224,2JSIA@204441,2U6JF@28211,COG1783@1,COG1783@2	S	phage Terminase large subunit
k139_10690621	2.5e-15	91.7													1NM6K@1224,1SW7N@1236,2CEHR@1,33D10@2
k139_10692990	5e-43	181.8	fdxA			ko:K05524					ko00000				1RH5I@1224,1S5ZK@1236,1X0ZV@135613,COG1146@1,COG1146@2	C	Ferredoxins are iron-sulfur proteins that transfer electrons in a wide variety of metabolic reactions
k139_10693263	1.8e-43	184.1	MA20_17390			ko:K00713,ko:K06338					ko00000,ko01000,ko01003,ko01005				1MWSZ@1224,2VMD3@28216,COG0438@1,COG0438@2	M	PFAM Glycosyl transferase, group 1
k139_10695273	1.7e-80	306.6													1R8HB@1224,2U14Y@28211,COG0745@1,COG0745@2	T	Transcriptional regulatory protein, C terminal
k139_10695481	3e-07	63.5				ko:K07483,ko:K07497					ko00000				4NP72@976,COG2963@1,COG2963@2	L	Transposase
k139_10695592	2.5e-69	272.7													1Q45C@1224,2U08F@28211,COG3170@1,COG3170@2	NU	Tfp pilus assembly protein FimV
k139_10696007	1.4e-31	144.4													2NPTK@2323,COG2006@1,COG2006@2	C	Domain of unknown function (DUF362)
k139_10697388	3.8e-54	221.1	B												2IZFA@203682,COG5511@1,COG5511@2	S	Phage portal protein, lambda family
k139_10697767	1.1e-27	131.0	lexA	GO:0000976,GO:0001067,GO:0001130,GO:0001217,GO:0003674,GO:0003676,GO:0003677,GO:0003690,GO:0003700,GO:0005488,GO:0005515,GO:0005575,GO:0005622,GO:0005623,GO:0005737,GO:0005829,GO:0006139,GO:0006282,GO:0006351,GO:0006355,GO:0006725,GO:0006807,GO:0006950,GO:0006974,GO:0007154,GO:0008150,GO:0008152,GO:0009058,GO:0009059,GO:0009432,GO:0009605,GO:0009889,GO:0009890,GO:0009892,GO:0009987,GO:0009991,GO:…	3.4.21.88	ko:K01356		M00729			ko00000,ko00002,ko01000,ko01002,ko03400				1MW80@1224,1RMXF@1236,COG1974@1,COG1974@2	K	Represses a number of genes involved in the response to DNA damage (SOS response), including recA and lexA. In the presence of single-stranded DNA, RecA interacts with LexA causing an autocatalytic cleavage which disrupts the DNA-binding part of LexA, leading to derepression of the SOS regulon and eventually DNA repair
k139_1069846	6e-63	248.1	yunF												1N06I@1224,1T1DN@1236,COG1801@1,COG1801@2	S	Protein of unknown function DUF72
k139_10699933	1.9e-16	93.6													2DR7Z@1,33AM6@2
k139_10700001	5e-20	105.9	yddG			ko:K03201,ko:K13613,ko:K20276	ko02024,ko03070,map02024,map03070	M00333			ko00000,ko00001,ko00002,ko01004,ko01008,ko02044	3.A.7			1IJ8A@117743,2P0KQ@237,4NDZC@976,COG1361@1,COG1361@2,COG3291@1,COG3291@2,COG4932@1,COG4932@2,COG4935@1,COG4935@2,COG5644@1,COG5644@2	M	Pkd domain containing protein
k139_10702967	5.7e-94	352.1													1QRDD@1224,1RQ6U@1236,COG5285@1,COG5285@2	Q	Protein involved in biosynthesis of mitomycin antibiotics polyketide fumonisin
k139_10703858	1.4e-124	453.8	glyS	GO:0003674,GO:0003824,GO:0004812,GO:0004820,GO:0005488,GO:0005515,GO:0005575,GO:0005622,GO:0005623,GO:0005737,GO:0006082,GO:0006139,GO:0006399,GO:0006412,GO:0006418,GO:0006426,GO:0006518,GO:0006520,GO:0006725,GO:0006807,GO:0008150,GO:0008152,GO:0009058,GO:0009059,GO:0009987,GO:0010467,GO:0016070,GO:0016874,GO:0016875,GO:0019538,GO:0019752,GO:0034641,GO:0034645,GO:0034660,GO:0043038,GO:0043039,GO:…	6.1.1.14	ko:K01880	ko00970,map00970	M00359,M00360	R03654	RC00055,RC00523	ko00000,ko00001,ko00002,ko01000,ko01007,ko03016,ko03029				41S8S@651137,COG0423@1,arCOG00405@2157	J	synthetase (class II)
k139_10706717	1.3e-23	117.5		GO:0005575,GO:0008150,GO:0016032,GO:0019012,GO:0019028,GO:0019058,GO:0019068,GO:0019072,GO:0019073,GO:0032991,GO:0044403,GO:0044419,GO:0044423,GO:0046798,GO:0051704											4QCM5@10239,4QNDH@10744,4QQFH@28883,4QVZY@35237	S	Bacteriophage head to tail connecting protein
k139_10708481	2.7e-31	142.9													4QFZG@10239	S	Phage terminase large subunit
k139_10716553	1.9e-49	203.4													1MWPR@1224,2MMB5@213118,2WNET@28221,42S3G@68525,COG1765@1,COG1765@2	O	OsmC-like protein
k139_10716581	1.4e-51	210.3													1ZUKQ@142182,COG1629@1,COG4771@2	P	Outer membrane protein beta-barrel family
k139_10719583	6.8e-52	211.5				ko:K06919					ko00000				1UJSF@1239,25F8S@186801,263X1@186807,COG3598@1,COG3598@2	L	Bifunctional DNA primase/polymerase, N-terminal
k139_10719795	3.7e-41	176.4	int			ko:K06400					ko00000				COG1961@1,COG1961@2	L	recombinase activity
k139_10722513	2.1e-07	63.5													1V1MZ@1239,24FAN@186801,28W6R@1,2ZI7D@2,36P43@31979
k139_1072326	1.7e-78	299.7													1R5I0@1224,28MC2@1,2TUSQ@28211,2ZAQD@2,3710N@31993
k139_10723554	6.4e-08	65.9													1NPG2@1224,1SHUG@1236,2DRGH@1,33BMH@2	S	Helix-turn-helix domain
k139_10723849	1.7e-31	144.1				ko:K07098					ko00000				2GMST@201174,4FXQI@85025,COG1408@1,COG1408@2	S	Calcineurin-like phosphoesterase
k139_10724491	1.7e-91	343.6													1MVN5@1224,2TQK0@28211,COG2801@1,COG2801@2	L	COG2801 Transposase and inactivated derivatives
k139_10725450	5.4e-140	505.4	zwf	GO:0005575,GO:0005623,GO:0005886,GO:0016020,GO:0044464,GO:0071944	1.1.1.363,1.1.1.49	ko:K00036	ko00030,ko00480,ko01100,ko01110,ko01120,ko01130,ko01200,ko05230,map00030,map00480,map01100,map01110,map01120,map01130,map01200,map05230	M00004,M00006,M00008	R00835,R02736,R10907	RC00001,RC00066	ko00000,ko00001,ko00002,ko01000,ko04147				2IXCV@203682,COG0364@1,COG0364@2	G	Catalyzes the oxidation of glucose 6-phosphate to 6- phosphogluconolactone
k139_10728474	2.6e-39	170.6	sca1												1MX2R@1224,1S3MM@1236,COG1196@1,COG1196@2,COG5281@1,COG5281@2	M	tape measure protein
k139_10730310	2.4e-18	100.5	lytT			ko:K02477,ko:K03556					ko00000,ko02022,ko03000				1WMI5@1297,COG3947@1,COG3947@2	T	Response regulator containing CheY-like receiver and SARP domains
k139_10730363	7e-149	533.9													2G7F0@200795,34DDN@301297,COG3567@1,COG3567@2	S	Phage portal protein, SPP1 Gp6-like
k139_10731496	1.8e-07	64.3													1RKYM@1224,2DMA1@1,32B1Q@2
k139_10733822	8.4e-31	141.4	mgtE			ko:K06213					ko00000,ko02000	1.A.26.1			2IX38@203682,COG2239@1,COG2239@2	P	Acts as a magnesium transporter
k139_10736855	1.1e-18	101.3				ko:K06919					ko00000				1MV7I@1224,1RRN5@1236,COG3378@1,COG3378@2,COG4983@1,COG4983@2	L	D5 N terminal like
k139_10737136	1.9e-73	283.5	degP		1.3.1.74	ko:K08070					ko00000,ko01000				1MU63@1224,2MN5K@213118,2WIWE@28221,42NB6@68525,COG0265@1,COG0265@2	O	PFAM peptidase S1 and S6 chymotrypsin Hap
k139_10737169	1.7e-12	80.5													1TRSM@1239,26RZE@186822,4HCRY@91061,COG0189@1,COG0189@2	HJ	Phage phiEco32-like COOH.NH2 ligase-type 2
k139_10739374	4.9e-47	195.7													1TP8B@1239,2497C@186801,36H1A@31979,COG4695@1,COG4695@2	S	Phage portal protein, HK97 family
k139_10740967	3.1e-08	66.6													2DNS7@1,2J0SI@203682,32YWC@2	J	23S rRNA-intervening sequence protein
k139_10741330	1.2e-07	64.3	pacB												1TQWH@1239,24A8I@186801,42HVJ@68295,COG0507@1,COG0507@2	L	A helicase nuclease that prepares dsDNA breaks (DSB) for recombinational DNA repair. Binds to DSBs and unwinds DNA via a highly rapid and processive ATP-dependent bidirectional helicase activity. Unwinds dsDNA until it encounters a Chi (crossover hotspot instigator) sequence from the 3' direction. Cuts ssDNA a few nucleotides 3' to the Chi site. The properties and activities of the enzyme are cha…
k139_10742107	7.4e-16	91.7	rpoE9			ko:K03088					ko00000,ko03021				1R94N@1224,1RRQN@1236,COG1595@1,COG1595@2	K	Belongs to the sigma-70 factor family. ECF subfamily
k139_10742930	7.2e-47	195.7													1MW8M@1224,1RNDA@1236,1XG0B@135618,COG0642@1,COG2205@2	T	Member of a two-component regulatory system
k139_10744323	5.5e-92	344.7	pyrB	GO:0003674,GO:0003824,GO:0004070,GO:0005575,GO:0005618,GO:0005622,GO:0005623,GO:0005737,GO:0005829,GO:0005886,GO:0006139,GO:0006220,GO:0006221,GO:0006725,GO:0006753,GO:0006793,GO:0006796,GO:0006807,GO:0008150,GO:0008152,GO:0009058,GO:0009117,GO:0009165,GO:0009218,GO:0009220,GO:0009259,GO:0009260,GO:0009987,GO:0016020,GO:0016740,GO:0016741,GO:0016743,GO:0018130,GO:0019438,GO:0019637,GO:0019693,GO:…	2.1.3.2	ko:K00608,ko:K00609	ko00240,ko00250,ko01100,map00240,map00250,map01100	M00051	R01397	RC00064,RC02850	ko00000,ko00001,ko00002,ko01000			iYO844.BSU15490	1MWAB@1224,1RPSV@1236,1WWU0@135613,COG0540@1,COG0540@2	F	Belongs to the ATCase OTCase family
k139_10747634	7.4e-38	165.6													1N2H9@1224,1RYEY@1236,1XGYI@135618,COG0582@1,COG0582@2	L	PFAM Phage integrase, N-terminal SAM-like domain
k139_10749260	1.4e-15	90.9				ko:K07483,ko:K07497					ko00000				1N28U@1224,1S9BK@1236,46B8H@72275,COG2963@1,COG2963@2	L	Transposase
k139_10749738	1.4e-07	64.7	exsG		2.7.13.3	ko:K07675	ko02020,map02020	M00473			ko00000,ko00001,ko00002,ko01000,ko01001,ko02022				3J12P@40117,COG0745@1,COG0745@2,COG2202@1,COG2202@2,COG3829@1,COG3829@2,COG4585@1,COG4585@2,COG5002@1,COG5002@2	T	Evidence 3 Function proposed based on presence of conserved amino acid motif, structural feature or limited homology
k139_10750468	1.7e-23	117.1	gspG			ko:K02456,ko:K02650,ko:K02655	ko02020,ko03070,ko05111,map02020,map03070,map05111	M00331			ko00000,ko00001,ko00002,ko02035,ko02044	3.A.15,3.A.15.2			1ZUZK@142182,COG4968@1,COG4968@2	NU	Prokaryotic N-terminal methylation motif
k139_10751006	7.7e-08	65.1			4.6.1.1	ko:K01768	ko00230,ko02025,ko04113,ko04213,map00230,map02025,map04113,map04213	M00695	R00089,R00434	RC00295	ko00000,ko00001,ko00002,ko01000				1MV1V@1224,2MQZ2@213462,2WIUS@28221,42N5S@68525,COG2114@1,COG2114@2	T	Adenylyl cyclase class-3 4 guanylyl cyclase
k139_10751439	5.5e-24	120.2													COG3794@1,arCOG02926@2157	C	PFAM blue (type 1) copper domain protein
k139_10751821	4.8e-39	168.7		GO:0003674,GO:0005488,GO:0005515,GO:0042802											1Q7BV@1224,2VDGJ@28211,4ND2P@97050,COG5361@1,COG5361@2	S	Neurotransmitter-gated ion-channel ligand binding domain
k139_1075357	2.4e-68	267.3													1VHYM@1239,4HNRP@91061,COG1241@1,COG1241@2,COG1467@1,COG1467@2	L	DNA primase activity
k139_10757512	2.4e-11	76.6													2HD2H@201174,COG4974@1,COG4974@2	L	Belongs to the 'phage' integrase family
k139_10757704	6.6e-45	188.3													1MU4P@1224,1RNB3@1236,1X0JE@135613,COG3328@1,COG3328@2	L	PFAM transposase mutator type
k139_10762472	1e-20	109.0													2EMGT@1,2SR5E@2759
k139_10763143	1.9e-06	61.2													1R5PC@1224,28IJ1@1,2U0RA@28211,2Z8K0@2
k139_10763941	7.3e-17	95.5													1JAKJ@118884,1ND4H@1224,1SF92@1236,COG1664@1,COG1664@2	M	Polymer-forming cytoskeletal
k139_10770014	1.8e-07	63.9	rsrA	GO:0000988,GO:0000989,GO:0003674,GO:0005488,GO:0006950,GO:0006979,GO:0008150,GO:0008270,GO:0009266,GO:0009408,GO:0009593,GO:0009628,GO:0009889,GO:0010556,GO:0016989,GO:0019219,GO:0019222,GO:0031323,GO:0031326,GO:0032502,GO:0042221,GO:0043167,GO:0043169,GO:0043934,GO:0046872,GO:0046914,GO:0050789,GO:0050794,GO:0050896,GO:0051171,GO:0051252,GO:0051606,GO:0051775,GO:0051776,GO:0060255,GO:0065007,GO:…											2IM2X@201174,409BM@622450,COG5662@1,COG5662@2	K	Putative zinc-finger
k139_10773971	5.9e-12	79.3													1NGEK@1224,2AG1H@1,3165K@2	S	Pfam:DUF1602
k139_10776700	3.7e-07	63.5	tesA	GO:0003674,GO:0003824,GO:0004620,GO:0004622,GO:0005488,GO:0005515,GO:0005575,GO:0005623,GO:0006508,GO:0006807,GO:0008150,GO:0008152,GO:0008233,GO:0016289,GO:0016290,GO:0016298,GO:0016787,GO:0016788,GO:0016790,GO:0019538,GO:0030288,GO:0030313,GO:0031975,GO:0042597,GO:0042802,GO:0043170,GO:0044238,GO:0044464,GO:0047617,GO:0052689,GO:0071704,GO:0140096,GO:1901564	3.1.1.5	ko:K10804	ko01040,map01040				ko00000,ko00001,ko01000,ko01004			iECED1_1282.ECED1_0521,iLF82_1304.LF82_2242,iNRG857_1313.NRG857_02365	1FJCB@1100069,4NE58@976,COG2755@1,COG2755@2	E	GDSL-like Lipase/Acylhydrolase family
k139_10776973	3.8e-09	70.1													2CR6N@1,2R72C@2759,387K0@33090,3GVK6@35493,3IR95@38820,3M7N7@4447
k139_10778994	3.3e-31	142.9	cc4												1KFXF@119060,1NSF8@1224,2WEYZ@28216,COG2863@1,COG2863@2	C	Cytochrome C oxidase, cbb3-type, subunit III
k139_10779347	4.2e-118	431.4			4.6.1.1	ko:K01768	ko00230,ko02025,ko04113,ko04213,map00230,map02025,map04113,map04213	M00695	R00089,R00434	RC00295	ko00000,ko00001,ko00002,ko01000				1JR57@119045,1MUDT@1224,2TQVN@28211,COG2114@1,COG2114@2,COG3899@1,COG3899@2	T	Adenylate and Guanylate cyclase catalytic domain
k139_10779433	1.3e-15	90.9			2.7.7.49	ko:K00986,ko:K07497					ko00000,ko01000				1HZH2@117743,4NJ32@976,COG2801@1,COG2801@2	L	Pfam Integrase core domain
k139_10780061	4.7e-11	75.9													1MXB4@1224,1RRUV@1236,1X3BW@135614,COG4733@1,COG4733@2	S	Putative phage tail protein
k139_10784777	9.6e-93	347.8				ko:K07497					ko00000				1MVXQ@1224,2WMKB@28221,2YXV7@29,42M98@68525,COG2801@1,COG2801@2	L	HTH-like domain
k139_1078808	1.6e-55	223.4				ko:K07336					ko00000,ko01000				1MUI7@1224,1RQ0M@1236,1WX61@135613,COG3128@1,COG3128@2	S	PKHD-type hydroxylase
k139_1078979	7.7e-13	81.6	sigX			ko:K03088					ko00000,ko03021				1VBJI@1239,24NKR@186801,25WUQ@186806,COG1595@1,COG1595@2	K	Belongs to the sigma-70 factor family. ECF subfamily
k139_10789966	2.4e-21	111.3	rbtT												2I4MD@201174,COG2223@1,COG2223@2	P	Major Facilitator Superfamily
k139_1079022	9.3e-79	300.8				ko:K20444					ko00000,ko01000,ko01005,ko02000	4.D.1.3	GT2,GT4		1MX5Z@1224,1RMDY@1236,1XDIU@135618,COG1215@1,COG1215@2,COG1216@1,COG1216@2,COG2227@1,COG2227@2	H	Glycosyltransferase like family 2
k139_10791463	2.1e-72	279.6													COG3385@1,COG3385@2	L	transposase activity
k139_10792210	3.3e-136	493.0				ko:K07459					ko00000				1MYQ2@1224,2U2KI@28211,COG3950@1,COG3950@2	S	AAA domain
k139_10793455	2.8e-18	100.1	tmcA	GO:0000049,GO:0000154,GO:0002097,GO:0002101,GO:0003674,GO:0003676,GO:0003723,GO:0003824,GO:0005488,GO:0006139,GO:0006364,GO:0006396,GO:0006399,GO:0006400,GO:0006725,GO:0006807,GO:0008033,GO:0008080,GO:0008150,GO:0008152,GO:0009451,GO:0009987,GO:0010467,GO:0016070,GO:0016072,GO:0016407,GO:0016410,GO:0016740,GO:0016746,GO:0016747,GO:0022613,GO:0030490,GO:0034470,GO:0034641,GO:0034660,GO:0042254,GO:…	2.3.1.193,2.3.1.57	ko:K00657,ko:K06957	ko00330,ko01100,ko04216,map00330,map01100,map04216	M00135	R01154	RC00004,RC00096	ko00000,ko00001,ko00002,ko01000,ko03016				1RC51@1224,2U6GX@28211,COG1444@1,COG1444@2	S	tRNA N-acetyltransferase activity
k139_10796265	1.3e-117	431.0													1MUKR@1224,2TVI3@28211,COG3333@1,COG3333@2	S	Protein conserved in bacteria
k139_10796763	1.7e-10	73.9	XK27_10205			ko:K02004		M00258			ko00000,ko00002,ko02000	3.A.1			2I9IP@201174,COG4652@1,COG4652@2
k139_10803322	2.9e-21	110.2			2.7.13.3	ko:K02003,ko:K02484		M00258			ko00000,ko00002,ko01000,ko01001,ko02000,ko02022	3.A.1			COG0745@1,COG0745@2,COG2203@1,COG2203@2	T	Gaf domain
k139_10805152	4.1e-19	102.8													1MGTA@121069,2CH9F@1,2SIQH@2759	S	function. Source PGD
k139_10805960	1.4e-19	104.4				ko:K03703,ko:K10896	ko03420,ko03460,map03420,map03460	M00413			ko00000,ko00001,ko00002,ko03400				243CX@183968,2XTBV@28890,COG1111@1,arCOG00872@2157	L	ERCC4 domain
k139_10806138	1.2e-29	137.5			3.5.2.2	ko:K01464	ko00240,ko00410,ko00770,ko00983,ko01100,map00240,map00410,map00770,map00983,map01100	M00046	R02269,R03055,R08227	RC00632,RC00680	ko00000,ko00001,ko00002,ko01000,ko04147				23TP4@183963,2XV6W@28890,COG0044@1,arCOG00689@2157	F	COG0044 Dihydroorotase and related cyclic amidohydrolases
k139_10806937	2.9e-10	73.2													1QXRC@1224,1RWN6@1236,2Q7VR@267889,COG0457@1,COG0457@2,COG3710@1,COG3710@2	KU	Transcriptional regulatory protein, C terminal
k139_10807295	3e-20	106.7	sigW			ko:K03088					ko00000,ko03021				1TS3M@1239,1ZCZ4@1386,4HC17@91061,COG1595@1,COG1595@2	K	Belongs to the sigma-70 factor family. ECF subfamily
k139_10807485	1.6e-148	532.7				ko:K00713,ko:K06338					ko00000,ko01000,ko01003,ko01005				COG0438@1,COG0438@2	M	transferase activity, transferring glycosyl groups
k139_10813238	6.8e-24	119.4				ko:K03088					ko00000,ko03021				2IRNG@201174,4EJSS@85012,COG1595@1,COG1595@2	K	Sigma-70, region 4
k139_10814477	2e-82	313.2	MA20_20375												1MVTF@1224,2JPMC@204441,2TT3Z@28211,COG0739@1,COG0739@2	M	COG0739 Membrane proteins related to metalloendopeptidases
k139_10816922	1.1e-19	104.8													1RAN4@1224,2MH3C@213115,2X6IK@28221,43DNC@68525,COG0582@1,COG0582@2	L	Belongs to the 'phage' integrase family
k139_10819155	4.7e-13	82.8	xtmA			ko:K07474					ko00000				COG3728@1,COG3728@2	L	DNA packaging
k139_10820180	1e-139	504.6				ko:K06905					ko00000				1Q2U5@1224,2U4UE@28211,4BHGQ@82115,COG3500@1,COG3500@2	S	Late control gene D protein
k139_10820255	8.9e-57	228.0													1GJ3W@1117,1HQB5@1161,COG3039@1,COG3039@2	L	Transposase DDE domain
k139_10820528	7e-36	160.2													1G5B9@1117,1HASX@1150,COG0631@1,COG0631@2	T	Protein phosphatase 2C
k139_10823928	1.2e-144	519.6	narG	GO:0003674,GO:0003824,GO:0005488,GO:0005575,GO:0005623,GO:0005886,GO:0005887,GO:0006082,GO:0006091,GO:0006807,GO:0008150,GO:0008152,GO:0008940,GO:0009055,GO:0009061,GO:0009325,GO:0009898,GO:0009987,GO:0015980,GO:0016020,GO:0016021,GO:0016491,GO:0016661,GO:0019645,GO:0022900,GO:0022904,GO:0031224,GO:0031226,GO:0031235,GO:0032991,GO:0042126,GO:0043436,GO:0043546,GO:0044237,GO:0044281,GO:0044425,GO:…	1.7.5.1	ko:K00370,ko:K17050	ko00910,ko01120,ko02020,map00910,map01120,map02020	M00529,M00530,M00804	R00798,R01106,R09497	RC02812	ko00000,ko00001,ko00002,ko01000,ko02000	5.A.3.1,5.A.3.8		iSBO_1134.SBO_1842,iUMN146_1321.UM146_09685	COG5013@1,COG5013@2	C	Belongs to the prokaryotic molybdopterin-containing oxidoreductase family
k139_10825249	6.3e-66	258.5	nlpD_1		3.4.24.75	ko:K08259					ko00000,ko01000,ko01002,ko01011				1MVTF@1224,1RMIR@1236,1WWMP@135613,COG0739@1,COG0739@2	M	PFAM peptidase
k139_10825547	1e-28	134.8													1VCFP@1239,24Q3M@186801,2E2CM@1,32XHK@2
k139_1082610	1.8e-238	832.8	phoH			ko:K07175					ko00000				1MUX1@1224,1RMQN@1236,2Q00Z@267888,COG1875@1,COG1875@2	T	Related to phosphate starvation-inducible protein PhoH
k139_10826287	4.2e-31	142.5	ybiI			ko:K06204	ko02026,map02026				ko00000,ko00001,ko03000,ko03009,ko03021				1MZIB@1224,1S8SP@1236,1YGDD@136841,COG1734@1,COG1734@2	T	Prokaryotic dksA/traR C4-type zinc finger
k139_10827360	5.1e-89	335.9	rrp-2			ko:K02481					ko00000,ko02022				2J5NY@203691,COG2204@1,COG2204@2	T	COG2204 Response regulator containing CheY-like receiver, AAA-type ATPase, and DNA-binding domains
k139_10829352	1.7e-18	100.5				ko:K07114					ko00000,ko02000	1.A.13.2.2,1.A.13.2.3			COG2304@1,COG4934@1,arCOG02902@2157,arCOG03665@2157	O	tripeptidyl-peptidase activity
k139_10830141	1e-06	61.2													1W594@1239,24W9P@186801,2DD24@1,2ZG7K@2
k139_10832466	4.5e-44	185.7													28KIJ@1,2FWS4@200643,30J91@2,4PAEW@976
k139_10832751	3.7e-42	179.5	fadD3		6.2.1.3	ko:K01897	ko00061,ko00071,ko01100,ko01212,ko02024,ko03320,ko04146,ko04216,ko04714,ko04920,map00061,map00071,map01100,map01212,map02024,map03320,map04146,map04216,map04714,map04920	M00086	R01280	RC00004,RC00014	ko00000,ko00001,ko00002,ko01000,ko01004,ko04147	4.C.1.1			1MU4D@1224,2TSSI@28211,COG1022@1,COG1022@2	I	COG1022 Long-chain acyl-CoA synthetases (AMP-forming)
k139_10835042	8.6e-33	148.7			2.1.1.72	ko:K00571					ko00000,ko01000,ko02048				2FCKR@1,344Q1@2	L	DNA methylase
k139_10835133	2.8e-06	60.5													COG4252@1,COG4252@2	T	Chase2 domain
k139_10838167	6.5e-38	166.4													4QB5I@10239,4QKRP@10699,4QPQ9@28883,4QUT2@35237	S	helicase activity
k139_10839006	1.5e-07	64.7	gp48												1K7I3@119060,1N3CF@1224,2VSEE@28216,COG3778@1,COG3778@2	S	Uncharacterised protein conserved in bacteria (DUF2313)
k139_10839658	1.3e-57	230.7	purH		2.1.2.3,3.5.4.10	ko:K00602	ko00230,ko00670,ko01100,ko01110,ko01130,ko01523,map00230,map00670,map01100,map01110,map01130,map01523	M00048	R01127,R04560	RC00026,RC00263,RC00456	ko00000,ko00001,ko00002,ko01000,ko04147				1ZT6N@142182,COG0138@1,COG0138@2	F	AICARFT/IMPCHase bienzyme
k139_10841524	4.2e-85	321.6	dppA			ko:K02035	ko02024,map02024	M00239			ko00000,ko00001,ko00002,ko02000	3.A.1.5			1MUZH@1224,2TR1D@28211,4B73U@82115,COG0747@1,COG0747@2	E	ABC-type dipeptide transport system, periplasmic component
k139_10841865	4.5e-08	65.9													1P58J@1224,2UYY3@28211,COG5301@1,COG5301@2	G	cellulose 1,4-beta-cellobiosidase activity
k139_10842660	2.2e-38	167.2				ko:K07080					ko00000				1TPXW@1239,2489U@186801,261J3@186807,COG2358@1,COG2358@2	S	TIGRFAM TRAP transporter solute receptor, TAXI family
k139_10846326	1.8e-38	167.5	opsX	GO:0000271,GO:0003674,GO:0003824,GO:0005575,GO:0005622,GO:0005623,GO:0005737,GO:0005829,GO:0005975,GO:0005976,GO:0006629,GO:0008150,GO:0008152,GO:0008610,GO:0008653,GO:0008713,GO:0008920,GO:0009058,GO:0009059,GO:0009103,GO:0009244,GO:0009311,GO:0009312,GO:0009987,GO:0016051,GO:0016740,GO:0016757,GO:0033692,GO:0034637,GO:0034645,GO:0043170,GO:0044237,GO:0044238,GO:0044249,GO:0044255,GO:0044260,GO:…		ko:K02841,ko:K02849,ko:K12982	ko00540,ko01100,map00540,map01100	M00080			ko00000,ko00001,ko00002,ko01000,ko01003,ko01005		GT9		1MYZA@1224,1RR6K@1236,1X2HB@135613,COG0859@1,COG0859@2	M	Glycosyltransferase family 9 (heptosyltransferase)
k139_10851412	1.4e-77	298.1													2I9B8@201174,COG0582@1,COG0582@2	L	Integrase
k139_10852819	3e-71	275.8													41SP9@651137,arCOG08734@1,arCOG08734@2157
k139_10853649	1.7e-30	140.6	gap		1.2.1.12	ko:K00134	ko00010,ko00710,ko01100,ko01110,ko01120,ko01130,ko01200,ko01230,ko04066,ko05010,map00010,map00710,map01100,map01110,map01120,map01130,map01200,map01230,map04066,map05010	M00001,M00002,M00003,M00165,M00166,M00308,M00552	R01061	RC00149	ko00000,ko00001,ko00002,ko01000,ko04131,ko04147				1MU93@1224,2MIIT@213118,2WIK1@28221,42N9Q@68525,COG0057@1,COG0057@2	G	Belongs to the glyceraldehyde-3-phosphate dehydrogenase family
k139_10853901	9e-68	264.6			2.1.1.72	ko:K07319					ko00000,ko01000,ko02048				2IY0Z@203682,COG0863@1,COG0863@2,COG1475@1,COG1475@2	KL	ParB-like nuclease domain
k139_10854042	9.9e-143	514.2				ko:K07494					ko00000				234RT@1762,2GJQI@201174,COG3335@1,COG3335@2	L	DDE superfamily endonuclease
k139_10855707	3.2e-32	146.4				ko:K11069	ko02010,map02010	M00299			ko00000,ko00001,ko00002,ko02000	3.A.1.11.1			1N9KN@1224,2TXYK@28211,3F0JR@335928,COG0687@1,COG0687@2	E	Bacterial extracellular solute-binding protein
k139_10861701	1.1e-43	184.5	sigH	GO:0000988,GO:0000990,GO:0003674,GO:0005575,GO:0005618,GO:0005623,GO:0006355,GO:0006950,GO:0006979,GO:0008150,GO:0009266,GO:0009408,GO:0009628,GO:0009889,GO:0009987,GO:0010468,GO:0010556,GO:0016987,GO:0019219,GO:0019222,GO:0030312,GO:0031323,GO:0031326,GO:0033554,GO:0034605,GO:0043254,GO:0044087,GO:0044464,GO:0050789,GO:0050794,GO:0050896,GO:0051128,GO:0051171,GO:0051252,GO:0051409,GO:0051716,GO:…		ko:K03088					ko00000,ko03021				1PEJM@1224,2X3AB@28221,2YV3Y@29,4380A@68525,COG1595@1,COG1595@2	K	Belongs to the sigma-70 factor family. ECF subfamily
k139_10863699	1.3e-90	340.5				ko:K01990		M00254			ko00000,ko00002,ko02000	3.A.1			2IXFI@203682,COG1131@1,COG1131@2	V	ABC-type multidrug transport system ATPase
k139_1086608	1.7e-90	339.7													COG3408@1,COG3408@2	G	Glycogen debranching enzyme
k139_10867319	4.1e-39	169.1													2AHFH@1,317ST@2	S	Domain of unknown function (DUF4145)
k139_10867345	2.1e-55	223.8													2IY1I@203682,COG4422@1,COG4422@2	S	COG4422 Bacteriophage protein gp37
k139_1086744	4.1e-23	115.9	gltK			ko:K02029,ko:K10002	ko02010,ko02020,map02010,map02020	M00230,M00236			ko00000,ko00001,ko00002,ko02000	3.A.1.3,3.A.1.3.19,3.A.1.3.4			1MV3I@1224,2TQZ7@28211,3JQXV@41294,COG0765@1,COG0765@2	E	Binding-protein-dependent transport system inner membrane component
k139_10868679	1.1e-89	338.2				ko:K02031,ko:K02032	ko02024,map02024	M00239			ko00000,ko00001,ko00002,ko02000	3.A.1.5			1MU09@1224,2TQP0@28211,COG1123@1,COG4172@2	P	ATPase activity
k139_10869052	2.9e-294	1019.6	sdhA		1.3.5.1,1.3.5.4	ko:K00239	ko00020,ko00190,ko00650,ko00720,ko01100,ko01110,ko01120,ko01130,ko01200,ko05134,map00020,map00190,map00650,map00720,map01100,map01110,map01120,map01130,map01200,map05134	M00009,M00011,M00149,M00173,M00374,M00376	R02164	RC00045	ko00000,ko00001,ko00002,ko01000				1MU5M@1224,2WIJ5@28221,2Z30R@29,42M81@68525,COG1053@1,COG1053@2	C	fumarate reductase, flavoprotein subunit
k139_10869987	3.7e-06	60.1	FICD	GO:0000166,GO:0003674,GO:0003824,GO:0005488,GO:0005515,GO:0005524,GO:0005575,GO:0005622,GO:0005623,GO:0005737,GO:0005783,GO:0005789,GO:0006464,GO:0006807,GO:0006950,GO:0008081,GO:0008144,GO:0008150,GO:0008152,GO:0009966,GO:0009987,GO:0010646,GO:0012505,GO:0016020,GO:0016021,GO:0016740,GO:0016772,GO:0016779,GO:0016787,GO:0016788,GO:0017076,GO:0018117,GO:0018175,GO:0019538,GO:0023051,GO:0030176,GO:…											38B91@33154,3BDIM@33208,3CV6D@33213,3J1GM@40674,483DR@7711,498T7@7742,COG3177@1,KOG3824@2759	S	protein adenylyltransferase activity
k139_10870146	4e-18	99.8													1J4MA@118884,1N17V@1224,1RNFK@1236,COG0642@1,COG2205@2	T	PhoQ Sensor
k139_1087124	6.3e-30	139.0													1RBF9@1224,28RDB@1,2MH7T@213115,2X6X2@28221,2ZDSP@2,43DR4@68525
k139_1087199	2.5e-45	189.5													1MXUB@1224,2VPGU@28216,478A2@75682,COG0582@1,COG0582@2	L	Phage integrase, N-terminal
k139_10872884	6.8e-87	327.8	phnC		3.6.3.28	ko:K02041	ko02010,map02010	M00223			ko00000,ko00001,ko00002,ko01000,ko02000	3.A.1.9			2GK02@201174,COG3638@1,COG3638@2	P	Part of the ABC transporter complex PhnCDE involved in phosphonates import. Responsible for energy coupling to the transport system
k139_10874602	1.8e-104	386.3													COG0208@1,COG0208@2	F	Provides the precursors necessary for DNA synthesis. Catalyzes the biosynthesis of deoxyribonucleotides from the corresponding ribonucleotides
k139_10876912	9.8e-34	151.8	alaS	GO:0001130,GO:0001131,GO:0001141,GO:0001217,GO:0002161,GO:0002196,GO:0003674,GO:0003700,GO:0003824,GO:0004812,GO:0004813,GO:0005488,GO:0005515,GO:0005575,GO:0005622,GO:0005623,GO:0005737,GO:0005829,GO:0006082,GO:0006139,GO:0006355,GO:0006396,GO:0006399,GO:0006400,GO:0006412,GO:0006418,GO:0006419,GO:0006450,GO:0006518,GO:0006520,GO:0006725,GO:0006807,GO:0008033,GO:0008150,GO:0008152,GO:0008270,GO:…	6.1.1.7	ko:K01872	ko00970,map00970	M00359,M00360	R03038	RC00055,RC00523	ko00000,ko00001,ko00002,ko01000,ko01007,ko03016			iECABU_c1320.ECABU_c29670,iECED1_1282.ECED1_3146,iEcHS_1320.EcHS_A2833,iJN746.PP_4474	2NNYC@2323,COG0013@1,COG0013@2	J	Catalyzes the attachment of alanine to tRNA(Ala) in a two-step reaction alanine is first activated by ATP to form Ala- AMP and then transferred to the acceptor end of tRNA(Ala). Also edits incorrectly charged Ser-tRNA(Ala) and Gly-tRNA(Ala) via its editing domain
k139_10876919	9.1e-25	121.3	MA20_19630												1MUY7@1224,1RP2U@1236,1YDER@136841,COG0591@1,COG0591@2,COG0642@1,COG0784@1,COG0784@2,COG2205@2	T	PhoQ Sensor
k139_10877605	4.8e-81	308.9													1R8HB@1224,2JR30@204441,2U14Y@28211,COG0745@1,COG0745@2	T	Transcriptional regulatory protein, C terminal
k139_10881249	2.4e-46	193.0													4QGAG@10239,4QNFP@10744,4QUA4@28883,4R0KB@35237
k139_10884438	1.4e-58	234.2													41SPK@651137,arCOG08708@1,arCOG08708@2157
k139_10884461	6.5e-12	79.0			3.1.1.83	ko:K01066,ko:K14731	ko00903,ko00930,ko01220,map00903,map00930,map01220		R03751,R06390,R06391,R06392,R06393	RC00713,RC00983,RC01505	ko00000,ko00001,ko01000				23SE7@183963,2XTFN@28890,COG0657@1,arCOG02638@2157	I	Alpha beta hydrolase
k139_10885212	2.2e-06	60.5													1G1YM@1117,COG0615@1,COG0615@2	IM	Sulfotransferase domain
k139_10886122	2.8e-07	65.1													1TSQB@1239,4HEZU@91061,COG5362@1,COG5362@2	S	TIGRFAM Phage
k139_10886591	1.8e-17	97.4				ko:K02035	ko02024,map02024	M00239			ko00000,ko00001,ko00002,ko02000	3.A.1.5			1TQ6S@1239,248A3@186801,COG0747@1,COG0747@2	E	Family 5
k139_10887652	3.7e-50	206.5			2.1.1.319,2.1.1.320	ko:K11434,ko:K19737	ko04068,ko04922,map04068,map04922		R11216,R11217,R11218,R11219,R11220	RC00003,RC02120,RC03388,RC03389,RC03390,RC03391	ko00000,ko00001,ko01000,ko03036				1R46U@1224,2JZQH@204441,2U32I@28211,COG0457@1,COG0457@2,COG4076@1,COG4076@2	S	Tetratricopeptide repeat
k139_10888847	5.8e-43	182.6													2IZAH@203682,COG0745@1,COG0745@2	T	response regulator receiver
k139_10889017	3.7e-11	76.3				ko:K04763					ko00000,ko03036				1R43B@1224,2VNAM@28216,COG4974@1,COG4974@2	L	Belongs to the 'phage' integrase family
k139_10894521	8.8e-36	157.9			2.7.11.1	ko:K12132					ko00000,ko01000,ko01001				COG0515@1,COG0515@2,COG3899@1,COG3899@2	T	PFAM Protein kinase domain
k139_10898070	4.7e-31	142.1	gp47												1PYEJ@1224,COG3299@1,COG3299@2	S	Baseplate J family protein
k139_10902132	5.1e-17	95.5	ywqD		2.7.10.1	ko:K08252,ko:K16554	ko05111,map05111				ko00000,ko00001,ko01000,ko02000	8.A.3.1			1TS4R@1239,26DQ3@186818,4HCEN@91061,COG0489@1,COG0489@2	D	COG0489 ATPases involved in chromosome partitioning
k139_1090272	2.3e-53	216.5													1NRP8@1224,1T23Q@1236,COG0642@1,COG2205@2	T	PhoQ Sensor
k139_1090303	2.3e-37	163.3													2DPIM@1,33285@2
k139_10905757	2.5e-08	67.0				ko:K21449					ko00000,ko02000	1.B.40.2			COG2911@1,COG2911@2	S	protein secretion
k139_10907111	1.2e-73	283.9													1MWE5@1224,1RPCE@1236,1WXFS@135613,COG0463@1,COG0463@2	M	PFAM Glycosyl transferase family 2
k139_10912095	2.4e-07	64.3													2I2W7@201174,COG3415@1,COG3415@2	L	Transposase
k139_10912856	2.3e-20	106.7	oprH		3.2.1.4,3.2.1.73	ko:K01179,ko:K01216,ko:K02014,ko:K07004,ko:K15125,ko:K16087,ko:K21449	ko00500,ko01100,ko05133,map00500,map01100,map05133		R06200,R11307,R11308		ko00000,ko00001,ko00536,ko01000,ko02000	1.B.14,1.B.14.2,1.B.40.2	GH5,GH9		2IVEQ@203494,46Z9Q@74201,COG2273@1,COG2273@2,COG3210@1,COG3210@2,COG3533@1,COG3533@2,COG3637@1,COG3637@2,COG4733@1,COG4733@2,COG5184@1,COG5184@2,COG5295@1,COG5295@2	DEGMUZ	Repeats in polycystic kidney disease 1 (PKD1) and other proteins
k139_10915341	1e-67	264.6	folE	GO:0000166,GO:0001882,GO:0001883,GO:0003674,GO:0003824,GO:0003933,GO:0003934,GO:0005488,GO:0005525,GO:0005575,GO:0005622,GO:0005623,GO:0005737,GO:0005829,GO:0006066,GO:0006082,GO:0006139,GO:0006575,GO:0006725,GO:0006729,GO:0006732,GO:0006760,GO:0006807,GO:0008150,GO:0008152,GO:0008270,GO:0008616,GO:0009058,GO:0009108,GO:0009116,GO:0009119,GO:0009163,GO:0009987,GO:0016787,GO:0016810,GO:0016814,GO:…	2.7.6.3,3.5.4.16	ko:K00950,ko:K01495	ko00790,ko01100,map00790,map01100	M00126,M00841,M00842,M00843	R00428,R03503,R04639,R05046,R05048	RC00002,RC00017,RC00263,RC00294,RC00323,RC00945,RC01188	ko00000,ko00001,ko00002,ko01000			iECNA114_1301.folE,iIT341.HP0928,iJN678.folE,iNJ661.Rv3609c	1ZT6I@142182,COG0302@1,COG0302@2	H	GTP cyclohydrolase I
k139_10916096	4e-64	252.3													1N2H9@1224,2TS7K@28211,36Z5J@31993,COG0582@1,COG0582@2	L	Pfam:DUF4102
k139_10918236	2.5e-56	226.1				ko:K07497					ko00000				1MVXQ@1224,1RR4F@1236,1WXZW@135613,COG2801@1,COG2801@2	L	PFAM integrase
k139_10921595	4.9e-14	86.3													1Q339@1224,2AJ2I@1,2X409@28221,2YXSE@29,319KV@2,438U3@68525	S	IPT TIG domain protein
k139_10925450	3.6e-22	112.8	xtmB			ko:K06909					ko00000				1R6J1@1224,1RS5V@1236,3NKDE@468,COG1783@1,COG1783@2,COG4373@1,COG4373@2	S	phage Terminase large subunit
k139_10927774	5.5e-14	85.5			2.4.99.18,3.5.1.56	ko:K03418,ko:K07151	ko00510,ko00513,ko00630,ko01100,ko04141,map00510,map00513,map00630,map01100,map04141	M00072	R02509,R04216,R05976	RC00005,RC00111,RC00482,RC00731	ko00000,ko00001,ko00002,ko01000,ko01003		GT66		COG3794@1,arCOG02926@2157,arCOG07813@1,arCOG07813@2157,arCOG10599@1,arCOG10599@2157	C	copper ion binding
k139_10928873	4.7e-22	112.5													4NEZQ@976,COG4447@1,COG4447@2	DZ	Hep Hag repeat protein
k139_10929963	1.2e-121	444.5	ftsK			ko:K03466					ko00000,ko03036	3.A.12			1MVPI@1224,2JPF3@204441,2TR48@28211,COG1674@1,COG1674@2	D	COG1674 DNA segregation ATPase FtsK SpoIIIE and related proteins
k139_10930082	3e-46	192.6				ko:K03086,ko:K06867					ko00000,ko03021				COG0666@1,COG0666@2	G	response to abiotic stimulus
k139_10932527	7.2e-31	141.7													1G4G4@1117,COG2114@1,COG2114@2,COG3899@1,COG3899@2	T	Adenylyl- / guanylyl cyclase, catalytic domain
k139_10934625	2e-35	158.3													1PZAX@1224,1SEPK@1236,2CS66@1,32SQF@2	S	Family of unknown function (DUF5343)
k139_10934714	9.3e-123	447.6			3.6.4.13	ko:K03732	ko03018,map03018	M00394			ko00000,ko00001,ko00002,ko01000,ko03019				1NUZU@1224,2MTUN@213481,2WUYJ@28221,42ZQT@68525,COG0513@1,COG0513@2	JKL	helicase superfamily c-terminal domain
k139_1093585	2.4e-54	219.5		GO:0005575,GO:0018995,GO:0019012,GO:0030430,GO:0033643,GO:0033646,GO:0043656,GO:0043657,GO:0044215,GO:0044216,GO:0044217											4QAK6@10239,4QKKV@10699,4QPBY@28883,4QUP9@35237	S	peptidoglycan catabolic process
k139_10937097	9e-21	108.6			2.1.1.72	ko:K00571,ko:K03497					ko00000,ko01000,ko02048,ko03000,ko03036,ko04812				2IZ6D@203682,COG0863@1,COG0863@2,COG1475@1,COG1475@2	KL	ParB-like nuclease domain
k139_10937219	2.7e-80	307.0													1G193@1117,1H799@1150,COG0457@1,COG0457@2,COG0859@1,COG0859@2	M	Tetratricopeptide repeat
k139_10938694	2e-27	130.2				ko:K02014					ko00000,ko02000	1.B.14			1ZU8C@142182,COG1629@1,COG4771@2	P	Carboxypeptidase regulatory-like domain
k139_10941234	9.7e-07	62.0				ko:K07497					ko00000				1PBHA@1224,2WJFZ@28221,2YTXG@29,42MUE@68525,COG2801@1,COG2801@2	L	COG2801 Transposase and inactivated derivatives
k139_10942898	7.4e-29	135.6				ko:K02051,ko:K03088		M00188			ko00000,ko00002,ko02000,ko03021	3.A.1.16,3.A.1.17			1ZT0A@142182,COG1595@1,COG1595@2	K	ECF sigma factor
k139_10943771	3.6e-50	205.7	rfaF		2.7.1.167,2.7.7.70,3.1.3.82,3.1.3.83,5.3.1.28	ko:K02843,ko:K02849,ko:K03271,ko:K03272,ko:K03273	ko00540,ko01100,map00540,map01100	M00064,M00080	R05644,R05645,R05646,R05647,R09768,R09769,R09771	RC00002,RC00017,RC00078,RC00434	ko00000,ko00001,ko00002,ko01000,ko01003,ko01005		GT9		3J0PZ@40117,COG0241@1,COG0241@2,COG0859@1,COG0859@2	EM	Glycosyltransferase family 9 (heptosyltransferase)
k139_10944202	4.5e-83	315.8		GO:0005575,GO:0019012,GO:0019028,GO:0019030,GO:0039620,GO:0044423											4QB9S@10239,4QM6J@10699,4QPW1@28883,4QUXK@35237	S	Phage major capsid protein E
k139_10947586	1.6e-44	186.8	nqrE	GO:0003674,GO:0003824,GO:0003954,GO:0005575,GO:0006810,GO:0006811,GO:0006812,GO:0006814,GO:0008137,GO:0008150,GO:0008152,GO:0015672,GO:0016020,GO:0016491,GO:0016651,GO:0016655,GO:0030001,GO:0030964,GO:0032991,GO:0044425,GO:0050136,GO:0051179,GO:0051234,GO:0055114,GO:0098796,GO:1902494	1.6.5.8	ko:K00350					ko00000,ko01000				1R33S@1224,1RMWV@1236,1XIB2@135619,COG2209@1,COG2209@2	C	NQR complex catalyzes the reduction of ubiquinone-1 to ubiquinol by two successive reactions, coupled with the transport of Na( ) ions from the cytoplasm to the periplasm. NqrA to NqrE are probably involved in the second step, the conversion of ubisemiquinone to ubiquinol
k139_1094946	1.1e-112	413.7				ko:K07497					ko00000				3Y821@57723,COG2801@1,COG2801@2	L	Integrase core domain
k139_1094989	1.5e-15	92.4	Z012_11565												1MZ5H@1224,2VQK5@28216,COG4834@1,COG4834@2	S	protein conserved in bacteria
k139_10951626	1.8e-60	241.5													1NVCE@1224,1SNM5@1236,28NHW@1,33UXZ@2
k139_10951873	5.2e-13	82.4													1G1M7@1117,1H7YE@1150,COG0745@1,COG0745@2	T	Response regulator receiver domain
k139_10954059	3.9e-08	66.6													29W2D@1,2GYHD@201174,30HKY@2
k139_1095517	2.9e-66	259.2		GO:0003674,GO:0005488,GO:0005515,GO:0005575,GO:0019012,GO:0019028,GO:0042802,GO:0044423											4QAK6@10239,4QKP8@10699,4QPBY@28883,4QUP9@35237	S	peptidase activity
k139_10955528	4e-37	162.5	rpoE5			ko:K03088					ko00000,ko03021				1MX7T@1224,2U5A1@28211,COG1595@1,COG1595@2	K	Belongs to the sigma-70 factor family. ECF subfamily
k139_1095569	1.1e-38	167.9	dut	GO:0000287,GO:0003674,GO:0003824,GO:0004170,GO:0005488,GO:0006139,GO:0006220,GO:0006221,GO:0006226,GO:0006244,GO:0006725,GO:0006753,GO:0006793,GO:0006796,GO:0006807,GO:0008150,GO:0008152,GO:0009056,GO:0009058,GO:0009117,GO:0009123,GO:0009124,GO:0009129,GO:0009130,GO:0009141,GO:0009143,GO:0009147,GO:0009149,GO:0009157,GO:0009162,GO:0009165,GO:0009166,GO:0009176,GO:0009177,GO:0009200,GO:0009204,GO:…	3.6.1.23	ko:K01520	ko00240,ko00983,ko01100,map00240,map00983,map01100	M00053	R02100,R11896	RC00002	ko00000,ko00001,ko00002,ko01000,ko03400				1RA7P@1224,2JS8T@204441,2U7B5@28211,COG0756@1,COG0756@2	F	This enzyme is involved in nucleotide metabolism it produces dUMP, the immediate precursor of thymidine nucleotides and it decreases the intracellular concentration of dUTP so that uracil cannot be incorporated into DNA
k139_10958413	8.1e-49	201.4	hflC			ko:K07340					ko00000				1UZJK@1239,24IK1@186801,261BT@186807,COG0330@1,COG0330@2	O	PFAM SPFH domain Band 7 family
k139_10958467	5.9e-66	258.5													2G8CC@200795,COG0745@1,COG0745@2	K	Transcriptional regulatory protein, C terminal
k139_10960021	4.5e-22	112.5													4QC7Y@10239,4QKKC@10662,4QPM5@28883,4QZ9H@35237
k139_10960636	4.8e-57	228.4				ko:K06885					ko00000				41T0P@651137,COG1078@1,arCOG04430@2157	S	Metal dependent phosphohydrolases with conserved 'HD' motif.
k139_10962096	2.7e-28	133.3	salY			ko:K02004		M00258			ko00000,ko00002,ko02000	3.A.1			1MVCT@1224,2WIUV@28221,2Z2KR@29,42MX2@68525,COG0577@1,COG0577@2	V	FtsX-like permease family
k139_10963544	4.9e-200	704.1	desA		1.14.19.1	ko:K00507	ko01040,ko01212,ko03320,ko04152,ko04212,map01040,map01212,map03320,map04152,map04212		R02222	RC00917	ko00000,ko00001,ko01000,ko01004				1N2MA@1224,2VHRS@28216,37215@32003,COG1398@1,COG1398@2	I	fatty acid desaturase
k139_10963822	2.6e-39	170.2													1G13T@1117,3VIPY@52604,COG0642@1,COG0745@1,COG0745@2,COG2199@1,COG2205@2,COG3706@2	T	PhoQ Sensor
k139_10965109	5.2e-38	165.2													1VSNU@1239,24YEW@186801,2EYIP@1,33RSF@2
k139_10966046	8.2e-82	312.4			2.1.1.222,2.1.1.64	ko:K00568,ko:K19127,ko:K20444	ko00130,ko01100,ko01110,map00130,map01100,map01110	M00117	R04988,R05614,R08769,R08781	RC00003,RC00392,RC01895	ko00000,ko00001,ko00002,ko01000,ko01005,ko02000,ko02048	4.D.1.3	GT2,GT4		2IYXB@203682,COG0457@1,COG0457@2,COG2227@1,COG2227@2,COG3914@1,COG3914@2	O	O-linked N-acetylglucosamine transferase SPINDLY family
k139_10967514	2.1e-10	73.9													2EGGY@1,33A91@2	S	Pfam:DUF1602
k139_10967577	3.2e-07	64.3	sigH	GO:0000988,GO:0000990,GO:0003674,GO:0005575,GO:0005618,GO:0005623,GO:0006355,GO:0006950,GO:0006979,GO:0008150,GO:0009266,GO:0009408,GO:0009628,GO:0009889,GO:0009987,GO:0010468,GO:0010556,GO:0016987,GO:0019219,GO:0019222,GO:0030312,GO:0031323,GO:0031326,GO:0033554,GO:0034605,GO:0043254,GO:0044087,GO:0044464,GO:0050789,GO:0050794,GO:0050896,GO:0051128,GO:0051171,GO:0051252,GO:0051409,GO:0051716,GO:…		ko:K03088					ko00000,ko03021				2GJ02@201174,4ES6T@85013,COG1595@1,COG1595@2	K	RNA polymerase sigma factor
k139_10967987	4.1e-30	139.0													1NX90@1224,1SDT1@1236,COG0582@1,COG0582@2	L	Integrase
k139_10969113	1.3e-19	104.4			2.7.11.1	ko:K08884,ko:K12132					ko00000,ko01000,ko01001				3Y2PK@57723,COG0515@1,COG0515@2,COG0823@1,COG0823@2	KLTU	WD40 domain protein beta Propeller
k139_10969163	3.5e-26	125.9													1N632@1224,1SS79@1236,COG3209@1,COG3209@2	M	COG3209 Rhs family protein
k139_10969341	1.9e-70	273.1		GO:0005575,GO:0005623,GO:0042597,GO:0044464		ko:K09969	ko02010,map02010	M00232			ko00000,ko00001,ko00002,ko02000	3.A.1.3.18,3.A.1.3.7,3.A.1.3.8			1G0K4@1117,1H88R@1150,COG0834@1,COG0834@2	ET	PFAM Bacterial extracellular solute-binding proteins, family 3
k139_10969406	1.5e-57	230.3				ko:K07497					ko00000				1R6QN@1224,2YQ9M@29547,43AP7@68525,COG2801@1,COG2801@2	L	Integrase core domain
k139_10969863	3.4e-21	110.2													1MWVI@1224,2JPF5@204441,2TRSP@28211,COG0745@1,COG0745@2	T	COG0745 Response regulators consisting of a CheY-like receiver domain and a winged-helix DNA-binding domain
k139_10971478	1e-23	117.9													1NB2K@1224,2E8HV@1,2UFU2@28211,332VX@2,3K1RH@41294
k139_10971483	6.3e-45	188.3	mreB	GO:0000003,GO:0000910,GO:0003674,GO:0005488,GO:0005515,GO:0005575,GO:0005622,GO:0005623,GO:0005856,GO:0005886,GO:0007049,GO:0008150,GO:0008360,GO:0009987,GO:0016020,GO:0019954,GO:0022402,GO:0022414,GO:0022603,GO:0022604,GO:0031224,GO:0031226,GO:0032505,GO:0042802,GO:0043093,GO:0043226,GO:0043228,GO:0043229,GO:0043232,GO:0044424,GO:0044425,GO:0044459,GO:0044464,GO:0048519,GO:0048523,GO:0050789,GO:…		ko:K03569					ko00000,ko02048,ko03036,ko04812	1.A.33.1,9.B.157.1			2IXSJ@203682,COG1077@1,COG1077@2	D	COG1077 Actin-like ATPase involved in cell morphogenesis
k139_10972290	1.7e-83	317.0													1MUEA@1224,1RN40@1236,1X2WW@135613,COG1529@1,COG1529@2	C	Aldehyde oxidase and xanthine dehydrogenase, a/b hammerhead domain
k139_10972914	1.5e-24	120.9													1RBMB@1224,1S5SW@1236,2DKWY@1,30NX3@2
k139_10972994	4.8e-143	515.4				ko:K03281					ko00000	2.A.49		iAF987.Gmet_3470	1MV4K@1224,2M7SH@213115,2WKR4@28221,42PJQ@68525,COG0038@1,COG0038@2,COG0517@1,COG0517@2	P	Voltage gated chloride channel
k139_10973971	1.2e-42	180.6				ko:K01990		M00254			ko00000,ko00002,ko02000	3.A.1			47KHD@768503,4NFWM@976,COG1131@1,COG1131@2	V	ABC-type multidrug transport system ATPase component
k139_10975250	2.7e-93	350.5				ko:K06147					ko00000,ko02000	3.A.1.106,3.A.1.109,3.A.1.21			2G5QH@200795,COG1132@1,COG1132@2	V	PFAM ABC transporter transmembrane region
k139_10976095	2.4e-09	70.1													COG1835@1,COG1835@2	I	transferase activity, transferring acyl groups other than amino-acyl groups
k139_10976208	1.4e-79	304.7			5.4.3.8	ko:K01845	ko00860,ko01100,ko01110,ko01120,map00860,map01100,map01110,map01120	M00121	R02272	RC00677	ko00000,ko00001,ko00002,ko01000,ko01007				2G7SS@200795,377Z8@32061,COG0001@1,COG0001@2	H	Belongs to the class-III pyridoxal-phosphate-dependent aminotransferase family
k139_10977057	9.7e-69	267.7				ko:K04763					ko00000,ko03036				1K2BH@119060,1P1R9@1224,2VJ48@28216,COG0582@1,COG0582@2	L	PFAM integrase family protein
k139_10978963	8.8e-41	175.6			2.1.1.72	ko:K07319					ko00000,ko01000,ko02048				2GP2V@201174,4D3I8@85005,COG0863@1,COG0863@2,COG1475@1,COG1475@2	KL	DNA methylase
k139_10981262	1.6e-139	502.7	acsA		6.2.1.1	ko:K01895	ko00010,ko00620,ko00640,ko00680,ko00720,ko01100,ko01110,ko01120,ko01130,ko01200,map00010,map00620,map00640,map00680,map00720,map01100,map01110,map01120,map01130,map01200	M00357	R00235,R00236,R00316,R00926,R01354	RC00004,RC00012,RC00043,RC00070,RC02746,RC02816	ko00000,ko00001,ko00002,ko01000,ko01004				2GJCG@201174,4DXD0@85010,COG0365@1,COG0365@2	I	Catalyzes the conversion of acetate into acetyl-CoA (AcCoA), an essential intermediate at the junction of anabolic and catabolic pathways. AcsA undergoes a two-step reaction. In the first half reaction, AcsA combines acetate with ATP to form acetyl-adenylate (AcAMP) intermediate. In the second half reaction, it can then transfer the acetyl group from AcAMP to the sulfhydryl group of CoA, forming …
k139_10982344	5.1e-86	325.9													2G677@200795,COG3292@1,COG3292@2	T	Two component regulator propeller
k139_10982356	2.3e-08	67.0													28HD0@1,2IB30@201174,2Z7PR@2
k139_10983464	5.5e-39	168.7	umuD			ko:K03503					ko00000,ko01000,ko01002,ko03400				1MW80@1224,2MJW5@213118,2WKSM@28221,42PAH@68525,COG1974@1,COG1974@2	K	Represses a number of genes involved in the response to DNA damage (SOS response), including recA and lexA. In the presence of single-stranded DNA, RecA interacts with LexA causing an autocatalytic cleavage which disrupts the DNA-binding part of LexA, leading to derepression of the SOS regulon and eventually DNA repair
k139_10984048	2.8e-62	246.5													2I8MN@201174,COG1960@1,COG1960@2	C	Acyl-CoA dehydrogenase, C-terminal domain
k139_10986697	7.9e-64	251.1			3.2.1.4	ko:K01179,ko:K21449	ko00500,ko01100,map00500,map01100		R06200,R11307,R11308		ko00000,ko00001,ko01000,ko02000	1.B.40.2	GH5,GH9		1R0BM@1224,2X81I@28221,43CTY@68525,COG1409@1,COG1409@2	G	pyrroloquinoline quinone binding
k139_10987802	4.6e-77	295.4	sppA			ko:K04773					ko00000,ko01000,ko01002				1MUXE@1224,2TSXA@28211,36X8K@31993,COG0616@1,COG0616@2	OU	Peptidase family S49
k139_10988509	6.9e-35	156.4	ydiP		2.1.1.37	ko:K00558	ko00270,ko01100,ko05206,map00270,map01100,map05206	M00035	R04858	RC00003,RC00332	ko00000,ko00001,ko00002,ko01000,ko02048,ko03032,ko03036				1MV9H@1224,1T9QJ@1236,3X7X3@551,COG0270@1,COG0270@2	H	C-5 cytosine-specific DNA methylase
k139_10989726	2.8e-44	186.0	coiA			ko:K06198					ko00000				1N4GZ@1224,2UE2H@28211,4BK4G@82115,COG4469@1,COG4469@2	S	COG4469 Competence protein
k139_10989785	2e-06	60.8													1NHNJ@1224,2EMKN@1,2UJWA@28211,33F92@2,4BFF5@82115
k139_10990988	1.1e-297	1029.6	gyrB	GO:0000166,GO:0003674,GO:0003676,GO:0003677,GO:0003824,GO:0003916,GO:0003918,GO:0005488,GO:0005524,GO:0005575,GO:0005622,GO:0005623,GO:0005737,GO:0005829,GO:0006139,GO:0006259,GO:0006265,GO:0006351,GO:0006725,GO:0006807,GO:0006996,GO:0007059,GO:0008094,GO:0008144,GO:0008150,GO:0008152,GO:0009058,GO:0009059,GO:0009295,GO:0009330,GO:0009987,GO:0010467,GO:0016043,GO:0016070,GO:0016462,GO:0016787,GO:…	5.99.1.3	ko:K02470					ko00000,ko01000,ko03032,ko03400				1J4W4@118884,1MVKT@1224,1RNB2@1236,COG0187@1,COG0187@2	L	A type II topoisomerase that negatively supercoils closed circular double-stranded (ds) DNA in an ATP-dependent manner to modulate DNA topology and maintain chromosomes in an underwound state. Negative supercoiling favors strand separation, and DNA replication, transcription, recombination and repair, all of which involve strand separation. Also able to catalyze the interconversion of other topol…
k139_10992	5.1e-122	444.9	ald		1.4.1.1	ko:K00259	ko00250,ko00430,ko01100,map00250,map00430,map01100		R00396	RC00008	ko00000,ko00001,ko01000				2IXPP@203682,COG0686@1,COG0686@2	C	Belongs to the AlaDH PNT family
k139_10997126	4.2e-88	331.6	gdhA		1.4.1.3	ko:K00261	ko00220,ko00250,ko00471,ko00910,ko01100,ko01200,ko04217,ko04964,map00220,map00250,map00471,map00910,map01100,map01200,map04217,map04964	M00740	R00243,R00248	RC00006,RC02799	ko00000,ko00001,ko00002,ko01000,ko04147				1MUMF@1224,2WIWB@28221,2YXGA@29,42NM8@68525,COG0334@1,COG0334@2	E	Glutamate/Leucine/Phenylalanine/Valine dehydrogenase
k139_10999589	4.8e-53	215.3				ko:K18691					ko00000,ko01000,ko01011				1MWDS@1224,2MIZV@213118,2WK7N@28221,42NCG@68525,COG4623@1,COG4623@2	M	Murein-degrading enzyme that degrades murein glycan strands and insoluble, high-molecular weight murein sacculi, with the concomitant formation of a 1,6-anhydromuramoyl product. Lytic transglycosylases (LTs) play an integral role in the metabolism of the peptidoglycan (PG) sacculus. Their lytic action creates space within the PG sacculus to allow for its expansion as well as for the insertion of …
k139_10999943	3e-08	66.6													2NA4U@224756,2Y1S1@28890,arCOG06717@1,arCOG06717@2157
k139_11002021	3e-47	197.6													2CESB@1,2Z8UZ@2
k139_11003239	1.6e-08	67.8													2GMG9@201174,4FN2A@85023,COG0745@1,COG0745@2	T	Transcriptional regulatory protein, C terminal
k139_11004181	2.5e-110	407.5			2.7.7.7	ko:K02335	ko00230,ko00240,ko01100,ko03030,ko03410,ko03420,ko03440,map00230,map00240,map01100,map03030,map03410,map03420,map03440		R00375,R00376,R00377,R00378	RC02795	ko00000,ko00001,ko01000,ko03032,ko03400				1P27P@1224,2MAPB@213115,2WTS1@28221,42YUP@68525,COG0749@1,COG0749@2	L	DNA polymerase A domain
k139_11004768	2.1e-17	97.1													1MZRW@1224,2D0K9@1,2MF33@213115,2WRMI@28221,32T8S@2,42WKB@68525
k139_11004831	4.3e-38	166.4	MA20_20605												COG1403@1,COG1403@2	V	endonuclease activity
k139_11006093	3.7e-43	182.6				ko:K01995,ko:K01998	ko02010,ko02024,map02010,map02024	M00237			ko00000,ko00001,ko00002,ko02000	3.A.1.4			1MUTY@1224,2TQVU@28211,4BPW5@82117,COG0411@1,COG0411@2	E	Branched-chain amino acid ATP-binding cassette transporter
k139_110066	2.5e-22	113.2	livM		3.6.3.25	ko:K01995,ko:K01998,ko:K06020	ko02010,ko02024,map02010,map02024	M00237			ko00000,ko00001,ko00002,ko01000,ko02000	3.A.1.4			1MUTY@1224,2MNDE@213118,2WJWJ@28221,42QBI@68525,COG0411@1,COG0411@2,COG4177@1,COG4177@2	P	Branched-chain amino acid ATP-binding cassette transporter
k139_11007266	1.2e-78	301.6													2HD2H@201174,COG4974@1,COG4974@2	L	Belongs to the 'phage' integrase family
k139_11007361	3.3e-07	63.5	sdcS			ko:K07085,ko:K14445					ko00000,ko02000	2.A.47.1,2.A.81			1JNH5@119043,1MU0K@1224,2TSFS@28211,COG0471@1,COG0471@2,COG3273@1,COG3273@2	P	Sodium:sulfate symporter transmembrane region
k139_11007767	4e-15	89.7													2NQY0@2323,COG2856@1,COG2856@2	E	Zn peptidase
k139_11014179	7.3e-51	210.3													4QBYN@10239,4QR5G@28883,4QZT8@35237
k139_11015982	5.7e-89	335.9				ko:K01990		M00254			ko00000,ko00002,ko02000	3.A.1			41TB8@651137,COG1131@1,arCOG00194@2157	E	AAA domain, putative AbiEii toxin, Type IV TA system
k139_11018009	3.7e-121	442.2				ko:K07487					ko00000				2J1M4@203682,COG3039@1,COG3039@2	L	Transposase domain (DUF772)
k139_11019406	1.1e-63	251.1				ko:K02004		M00258			ko00000,ko00002,ko02000	3.A.1			1MVSU@1224,2TUN8@28211,COG0577@1,COG0577@2	V	ABC transporter permease
k139_11021619	3e-17	96.3	Z012_12220												1N830@1224,2CIXZ@1,2VZYB@28216,2ZDJW@2
k139_11025875	5.4e-89	335.1	yebA												1MVTF@1224,2TT3Z@28211,COG0739@1,COG0739@2	M	COG0739 Membrane proteins related to metalloendopeptidases
k139_11027273	5.4e-24	118.6	PGCP												47M14@768503,4NE66@976,COG2234@1,COG2234@2	G	Peptidase, M28
k139_11027740	8.3e-103	380.9	ino1		5.5.1.4	ko:K01858	ko00521,ko00562,ko01100,ko01130,map00521,map00562,map01100,map01130		R07324	RC01804	ko00000,ko00001,ko01000				2N96M@224756,2XVGK@28890,COG1260@1,arCOG04213@2157	I	Myo-inositol-1-phosphate synthase
k139_11029448	6.9e-91	340.9													41SNX@651137,arCOG08647@2157,arCOG08777@1
k139_11029979	2.9e-12	79.7													2E5K5@1,330BC@2	S	Siphovirus Gp157
k139_11030499	4.2e-168	597.4													1J7X0@118884,1MVIT@1224,1RZK1@1236,COG4447@1,COG4447@2	M	Sortilin, neurotensin receptor 3,
k139_11030534	9.7e-82	312.0													1R5I0@1224,28MC2@1,2TUSQ@28211,2ZAQD@2,3710N@31993
k139_11031432	1.5e-202	713.4													1MUP5@1224,2TT33@28211,COG4695@1,COG4695@2	S	portal protein
k139_11031516	5.5e-132	478.4	fumI	GO:0003674,GO:0003824,GO:0005488,GO:0005515,GO:0006082,GO:0006083,GO:0006091,GO:0006113,GO:0006520,GO:0006553,GO:0006554,GO:0006807,GO:0008144,GO:0008150,GO:0008152,GO:0008483,GO:0009056,GO:0009063,GO:0009066,GO:0009068,GO:0009987,GO:0015980,GO:0016054,GO:0016740,GO:0016769,GO:0016999,GO:0017144,GO:0019475,GO:0019477,GO:0019665,GO:0019666,GO:0019752,GO:0019842,GO:0030170,GO:0032787,GO:0036094,GO:…	2.6.1.111,5.4.3.8	ko:K01845,ko:K21585	ko00860,ko01100,ko01110,ko01120,map00860,map01100,map01110,map01120	M00121	R02272,R11607	RC00677	ko00000,ko00001,ko00002,ko01000,ko01007				3K8UB@414999,46S67@74201,COG0001@1,COG0001@2	H	Aminotransferase class-III
k139_11032568	1.3e-20	108.6				ko:K03406	ko02020,ko02030,map02020,map02030				ko00000,ko00001,ko02035				COG0642@1,arCOG02358@2157,arCOG02362@1,arCOG02362@2157	T	Histidine kinase
k139_11033758	2.5e-49	203.0	thyX		2.1.1.148	ko:K03465	ko00240,ko00670,ko01100,map00240,map00670,map01100		R06613	RC00022,RC00332	ko00000,ko00001,ko01000				1MWY8@1224,2TTER@28211,4BRKK@82117,COG1351@1,COG1351@2	F	Catalyzes the reductive methylation of 2'-deoxyuridine- 5'-monophosphate (dUMP) to 2'-deoxythymidine-5'-monophosphate (dTMP) while utilizing 5,10-methylenetetrahydrofolate (mTHF) as the methyl donor, and NADPH and FADH(2) as the reductant
k139_11034123	3.7e-22	113.2			3.1.31.1	ko:K01174					ko00000,ko01000				COG1525@1,arCOG03192@2157	L	COG1525 Micrococcal nuclease (thermonuclease) homologs
k139_11034640	3.9e-64	252.3	nuoB		1.6.5.3	ko:K00331	ko00190,ko01100,map00190,map01100	M00144	R11945	RC00061	ko00000,ko00001,ko00002,ko01000	3.D.1			COG0377@1,COG0377@2	C	NDH-1 shuttles electrons from NADH, via FMN and iron- sulfur (Fe-S) centers, to quinones in the respiratory chain. The immediate electron acceptor for the enzyme in this species is believed to be ubiquinone. Couples the redox reaction to proton translocation (for every two electrons transferred, four hydrogen ions are translocated across the cytoplasmic membrane), and thus conserves the redox ene…
k139_11034733	1.4e-06	61.6													1N4KH@1224,1RXZU@1236,1Y5J9@135624,COG5301@1,COG5301@2	S	Phage tail-collar fibre protein
k139_11034735	1.2e-120	440.7													1NU8B@1224,2WKQS@28221,42Q96@68525,43SBS@69541,COG3829@1,COG3829@2	K	Bacterial regulatory protein, Fis family
k139_11036541	8.5e-16	93.2													1UC55@1239,27D4G@186824,4INMG@91061,COG4722@1,COG4722@2	S	Phage tail protein
k139_11036994	1.6e-27	130.6	polA	GO:0003674,GO:0003824,GO:0003887,GO:0004518,GO:0004527,GO:0005575,GO:0005622,GO:0005623,GO:0005737,GO:0006139,GO:0006259,GO:0006260,GO:0006261,GO:0006281,GO:0006725,GO:0006807,GO:0006950,GO:0006974,GO:0008150,GO:0008152,GO:0008409,GO:0009058,GO:0009059,GO:0009987,GO:0016740,GO:0016772,GO:0016779,GO:0016787,GO:0016788,GO:0018130,GO:0019438,GO:0033554,GO:0034061,GO:0034641,GO:0034645,GO:0034654,GO:…	2.7.7.7	ko:K02335	ko00230,ko00240,ko01100,ko03030,ko03410,ko03420,ko03440,map00230,map00240,map01100,map03030,map03410,map03420,map03440		R00375,R00376,R00377,R00378	RC02795	ko00000,ko00001,ko01000,ko03032,ko03400				1TPKJ@1239,248NG@186801,267MY@186813,COG0749@1,COG0749@2	L	In addition to polymerase activity, this DNA polymerase exhibits 5'-3' exonuclease activity
k139_11042022	1.2e-37	164.9	sigX			ko:K03088					ko00000,ko03021				1HY4K@117743,3VV5J@52959,4NHNI@976,COG1595@1,COG1595@2	K	Sigma-70, region 4
k139_11043853	6.4e-93	349.0	fabD		2.3.1.39	ko:K00645,ko:K15327,ko:K15329,ko:K15355,ko:K15469	ko00061,ko00333,ko01100,ko01130,ko01212,map00061,map00333,map01100,map01130,map01212	M00082	R01626,R11671	RC00004,RC00039,RC02727	ko00000,ko00001,ko00002,ko01000,ko01004,ko01008				2IXX2@203682,COG0331@1,COG0331@2	I	malonyl CoA-acyl carrier protein transacylase
k139_11046425	7.3e-227	794.3	msbA			ko:K02021,ko:K06147,ko:K06148,ko:K11085	ko02010,map02010				ko00000,ko00001,ko01000,ko02000	3.A.1,3.A.1.106,3.A.1.109,3.A.1.110,3.A.1.112,3.A.1.113,3.A.1.117,3.A.1.21			2IXKY@203682,COG1132@1,COG1132@2	V	ABC-type multidrug transport system ATPase and permease
k139_11049559	1.6e-26	127.9													1MX8M@1224,2MN6U@213118,2WU8G@28221,42YYU@68525,COG2152@1,COG2152@2	G	Pfam:DUF377
k139_11052656	1.8e-23	117.5													arCOG10350@1,arCOG10350@2157	C	sister chromatid segregation
k139_11053505	4.6e-54	218.8			1.7.2.2	ko:K03385	ko00910,ko01120,ko05132,map00910,map01120,map05132	M00530	R05712	RC00176	ko00000,ko00001,ko00002,ko01000				COG0737@1,COG0737@2,COG3303@1,COG3303@2	C	Catalyzes the reduction of nitrite to ammonia, consuming six electrons in the process
k139_11057935	3.1e-07	63.2													1RABC@1224,2A6RU@1,2U6MP@28211,30VJZ@2,3JY23@41294
k139_11059481	1.4e-21	110.9													1KADZ@119060,1N11Z@1224,2VWZY@28216,COG1196@1,COG1196@2	D	Methyltransferase FkbM domain
k139_11059572	4.7e-11	75.9													2I9HW@201174,COG3409@1,COG3409@2	M	Putative peptidoglycan binding domain
k139_11060537	9.2e-29	134.8	inhA												47RDA@768503,4NHHE@976,COG4977@1,COG4977@2	K	DJ-1/PfpI family
k139_11062707	9e-162	577.0													1PMXF@1224,2VMP0@28216,COG3385@1,COG3385@2	L	Pfam Transposase
k139_11063898	1.1e-09	71.2				ko:K06919					ko00000				1MYGF@1224,2TTNY@28211,4BR5P@82117,COG1199@1,COG1199@2	KL	ATP-dependent helicase activity
k139_11064731	1.4e-19	104.0			1.7.2.1	ko:K00368	ko00910,ko01120,map00910,map01120	M00529	R00783,R00785	RC00086	ko00000,ko00001,ko00002,ko01000				COG3794@1,COG3794@2	C	PFAM blue (type 1) copper domain protein
k139_11065231	6.6e-81	307.8	polB	GO:0005575,GO:0005622,GO:0005623,GO:0006139,GO:0006259,GO:0006260,GO:0006261,GO:0006271,GO:0006725,GO:0006807,GO:0006950,GO:0006974,GO:0008150,GO:0008152,GO:0009058,GO:0009059,GO:0009987,GO:0022616,GO:0032991,GO:0033554,GO:0034641,GO:0034645,GO:0042575,GO:0043170,GO:0044237,GO:0044238,GO:0044249,GO:0044260,GO:0044424,GO:0044464,GO:0046483,GO:0050896,GO:0051716,GO:0061695,GO:0071704,GO:0090304,GO:…	2.7.7.7	ko:K02323	ko00230,ko00240,ko01100,ko03030,map00230,map00240,map01100,map03030	M00264	R00375,R00376,R00377,R00378	RC02795	ko00000,ko00001,ko00002,ko01000,ko03032				245U4@183980,2XSUG@28890,COG1311@1,arCOG04455@2157	L	Possesses two activities a DNA synthesis (polymerase) and an exonucleolytic activity that degrades single-stranded DNA in the 3' to 5' direction. Has a template-primer preference which is characteristic of a replicative DNA polymerase
k139_11072237	2.3e-60	239.6													1TQJM@1239,24CFC@186801,COG0247@1,COG0247@2,COG0277@1,COG0277@2	C	TIGRFAM glycerol-3-phosphate dehydrogenase, anaerobic, C subunit
k139_11073011	3e-171	609.0													1G3YW@1117,1HHRP@1150,COG5421@1,COG5421@2	L	Transposase
k139_11074276	3.7e-29	136.0			5.99.1.2	ko:K03163					ko00000,ko01000,ko03032				41SDH@651137,COG3569@1,arCOG08649@2157	L	DNA Topoisomerase I (eukaryota)
k139_11074753	2e-30	140.2	pyrC	GO:0003674,GO:0003824,GO:0004151,GO:0005575,GO:0005622,GO:0005623,GO:0005737,GO:0005829,GO:0006139,GO:0006206,GO:0006207,GO:0006220,GO:0006221,GO:0006725,GO:0006753,GO:0006793,GO:0006796,GO:0006807,GO:0008150,GO:0008152,GO:0009058,GO:0009112,GO:0009117,GO:0009165,GO:0009218,GO:0009220,GO:0009259,GO:0009260,GO:0009987,GO:0016787,GO:0016810,GO:0016812,GO:0018130,GO:0019438,GO:0019637,GO:0019693,GO:…	3.5.2.3	ko:K01465	ko00240,ko01100,map00240,map01100	M00051	R01993	RC00632	ko00000,ko00001,ko00002,ko01000				1MUYP@1224,2TT2U@28211,43H0S@69277,COG0418@1,COG0418@2	F	Catalyzes the reversible cyclization of carbamoyl aspartate to dihydroorotate
k139_11076785	3.7e-47	195.7				ko:K06976					ko00000				1G551@1117,COG3393@1,COG3393@2	S	PFAM GCN5-related N-acetyltransferase
k139_11077152	2.4e-20	106.7													2DEA2@1,2ZM4W@2
k139_11077355	5.1e-81	308.5			2.7.7.13	ko:K00966	ko00051,ko00520,ko01100,ko01110,map00051,map00520,map01100,map01110	M00114,M00361,M00362	R00885	RC00002	ko00000,ko00001,ko00002,ko01000				1RCRK@1224,2U3A8@28211,COG1208@1,COG1208@2	M	Nucleotidyl transferase
k139_11077746	1.1e-95	357.1			1.10.2.2	ko:K00411	ko00190,ko01100,ko02020,ko04260,ko04714,ko04932,ko05010,ko05012,ko05016,map00190,map01100,map02020,map04260,map04714,map04932,map05010,map05012,map05016	M00151,M00152			ko00000,ko00001,ko00002,ko01000				41SCE@651137,COG0723@1,arCOG01720@2157	C	PFAM Rieske 2Fe-2S domain
k139_11078294	1e-09	71.2													1PWSJ@1224,2DEAB@1,2WCB8@28216,2ZM5M@2,374JS@32003
k139_11079866	7.1e-40	171.8													COG0582@1,COG0582@2	L	DNA integration
k139_11080197	1.1e-21	111.3													1V69W@1239,22HSN@1570339,24IDX@186801,COG3935@1,COG3935@2	L	DnaD domain protein
k139_11080348	1.8e-78	301.2	bclA		6.2.1.32	ko:K08295	ko00627,ko01120,map00627,map01120		R00982	RC00004,RC00174	ko00000,ko00001,ko01000				1MUF5@1224,2TR3P@28211,3JQQ5@41294,COG0365@1,COG0365@2	I	benzoate-CoA ligase
k139_11083682	2e-143	516.5	hyuA		3.5.2.14,3.5.2.9	ko:K01469,ko:K01473	ko00330,ko00480,ko01100,map00330,map00480,map01100		R00251,R03187	RC00553,RC00632	ko00000,ko00001,ko01000				1MU2Y@1224,1RN6C@1236,1WXQN@135613,COG0145@1,COG0145@2	EQ	PFAM Hydantoinase oxoprolinase
k139_11085918	2.2e-07	63.5													1IVE6@117747,4NKF1@976,COG2931@1,COG2931@2	Q	A domain in the BMP inhibitor chordin and in microbial proteins.
k139_11086422	2.7e-27	129.8	polX			ko:K02347,ko:K04477					ko00000,ko03400				COG1387@1,COG1387@2,COG1796@1,COG1796@2	L	DNA-directed DNA polymerase activity
k139_11087073	3.9e-15	89.4				ko:K07474					ko00000				1N73T@1224,2UUPJ@28211,COG3728@1,COG3728@2	L	Terminase small subunit
k139_11087435	2.2e-125	455.7	gyrA		5.99.1.3	ko:K02469					ko00000,ko01000,ko03032,ko03400				COG0188@1,COG0188@2	L	DNA topoisomerase II activity
k139_11087885	2.5e-29	136.3													2DVVI@1,33XD7@2
k139_11088224	5.2e-97	362.1													41SHR@651137,COG2151@1,arCOG01845@2157,arCOG03838@1,arCOG03838@2157	H	Coenzyme PQQ synthesis protein D (PqqD)
k139_11090535	4.8e-36	159.5													1VWCZ@1239,COG3740@1,COG3740@2	S	Phage prohead protease, HK97 family
k139_11091914	8.9e-30	137.9				ko:K06907					ko00000				1MX89@1224,2VM4U@28216,COG3497@1,COG3497@2	S	Tail sheath protein
k139_11092177	1.2e-06	61.2													1MU7T@1224,1RNK8@1236,1Z3GS@136846,COG2304@1,COG2304@2,COG2931@1,COG2931@2,COG5295@1,COG5295@2	Q	Haemolysin-type calcium-binding repeat (2 copies)
k139_11096558	1e-14	89.7	xerC	GO:0005575,GO:0005623,GO:0005886,GO:0016020,GO:0044464,GO:0071944		ko:K03733,ko:K04763					ko00000,ko03036				2GNDP@201174,4DN7T@85009,COG4974@1,COG4974@2	L	Belongs to the 'phage' integrase family. XerC subfamily
k139_11096657	3.3e-20	107.1			2.7.13.3	ko:K07710	ko02020,map02020	M00500			ko00000,ko00001,ko00002,ko01000,ko01001,ko02022				1VS6X@1239,1ZS6R@1386,4HV7W@91061,COG5000@1,COG5000@2	T	His Kinase A (phosphoacceptor) domain
k139_11097302	1.7e-88	333.6	kdsD		2.5.1.55,5.3.1.13	ko:K01627,ko:K03281,ko:K06041	ko00540,ko01100,map00540,map01100	M00063	R01530,R03254	RC00435,RC00541	ko00000,ko00001,ko00002,ko01000,ko01005	2.A.49		iAF987.Gmet_1278	1MUXD@1224,2WJ4Y@28221,42M0M@68525,43SXB@69541,COG0517@1,COG0517@2,COG0794@1,COG0794@2	M	Belongs to the SIS family. GutQ KpsF subfamily
k139_11098581	1.2e-45	191.0		GO:0005575,GO:0008150,GO:0016032,GO:0019012,GO:0019028,GO:0019058,GO:0019068,GO:0019072,GO:0019073,GO:0032991,GO:0044403,GO:0044419,GO:0044423,GO:0046798,GO:0051704											4QCM5@10239,4QNDH@10744,4QQFH@28883,4QVZY@35237	S	Bacteriophage head to tail connecting protein
k139_11098866	1.4e-33	150.6													1R66A@1224,2JXEM@204441,2TV42@28211,COG1783@1,COG1783@2	S	Terminase-like family
k139_11101095	1.9e-16	94.7													1R6R3@1224,2U1P9@28211,4BDQ9@82115,COG5565@1,COG5565@2	S	DNA packaging protein gp2
k139_11102394	5.9e-117	427.9				ko:K07497					ko00000				1JDF5@118969,1MVXQ@1224,1RR4F@1236,COG2801@1,COG2801@2	L	Integrase core domain
k139_11104335	4.9e-18	99.0													COG1475@1,COG1475@2	K	chromosome segregation
k139_11105028	1.6e-15	90.5													1N7GN@1224,2EB3S@1,2UH2G@28211,3354G@2	S	Siphovirus Gp157
k139_11106136	2.1e-68	268.1				ko:K06919					ko00000				1R4EA@1224,2JXHP@204441,2U8VM@28211,COG3598@1,COG3598@2	L	AAA domain
k139_11107635	1.2e-20	108.2	rlpA			ko:K03642,ko:K03749					ko00000				1QHPF@1224,2MNEH@213118,2X2JE@28221,437DC@68525,COG3087@1,COG3087@2,COG4380@1,COG4380@2	D	Putative bacterial lipoprotein (DUF799)
k139_11108124	4.1e-15	90.1	polA	GO:0003674,GO:0003824,GO:0003887,GO:0004518,GO:0004527,GO:0005575,GO:0005618,GO:0005622,GO:0005623,GO:0005737,GO:0005886,GO:0006139,GO:0006259,GO:0006260,GO:0006261,GO:0006281,GO:0006725,GO:0006807,GO:0006950,GO:0006974,GO:0008150,GO:0008152,GO:0008409,GO:0009058,GO:0009059,GO:0009987,GO:0016020,GO:0016740,GO:0016772,GO:0016779,GO:0016787,GO:0016788,GO:0018130,GO:0019438,GO:0030312,GO:0033554,GO:…	2.7.7.7	ko:K02335	ko00230,ko00240,ko01100,ko03030,ko03410,ko03420,ko03440,map00230,map00240,map01100,map03030,map03410,map03420,map03440		R00375,R00376,R00377,R00378	RC02795	ko00000,ko00001,ko01000,ko03032,ko03400				1TPKJ@1239,248NG@186801,267MY@186813,COG0258@1,COG0258@2,COG0749@1,COG0749@2	L	In addition to polymerase activity, this DNA polymerase exhibits 5'-3' exonuclease activity
k139_11108783	7.5e-75	287.7													1QW38@1224,1T2R4@1236,1X71G@135614,COG2831@1,COG2831@2	U	Protein of unknown function (DUF3570)
k139_11108784	3.1e-19	102.8													1QX9M@1224,1S177@1236,1X426@135614,28P1G@1,2ZBXT@2
k139_11110951	3.4e-71	276.6													1R90H@1224,2W8BI@28216,3T6FT@506,COG0507@1,COG0507@2,COG5362@1,COG5362@2	L	A helicase nuclease that prepares dsDNA breaks (DSB) for recombinational DNA repair. Binds to DSBs and unwinds DNA via a highly rapid and processive ATP-dependent bidirectional helicase activity. Unwinds dsDNA until it encounters a Chi (crossover hotspot instigator) sequence from the 3' direction. Cuts ssDNA a few nucleotides 3' to the Chi site. The properties and activities of the enzyme are cha…
k139_11113151	4.3e-26	125.9	ftsK			ko:K03466					ko00000,ko03036	3.A.12			1TQ28@1239,247QT@186801,36E7F@31979,COG1280@1,COG1280@2,COG5412@1,COG5412@2	M	tail tape measure protein
k139_11114077	2.1e-55	223.0				ko:K06919					ko00000				1JXU5@119045,1QV7H@1224,2TUB1@28211,COG3378@1,COG3378@2	S	Phage plasmid primase P4 family
k139_11115765	6.4e-61	241.5	orn	GO:0000175,GO:0003674,GO:0003824,GO:0004518,GO:0004527,GO:0004529,GO:0004532,GO:0004536,GO:0004540,GO:0005575,GO:0005622,GO:0005623,GO:0005737,GO:0005829,GO:0006139,GO:0006259,GO:0006401,GO:0006725,GO:0006807,GO:0008150,GO:0008152,GO:0008296,GO:0008297,GO:0008310,GO:0008408,GO:0008946,GO:0009056,GO:0009057,GO:0009987,GO:0016070,GO:0016787,GO:0016788,GO:0016796,GO:0016895,GO:0016896,GO:0019439,GO:…		ko:K13288	ko03008,map03008				ko00000,ko00001,ko01000,ko03009,ko03019				2GJR7@201174,4CN0M@84992,COG1949@1,COG1949@2	L	3'-to-5' exoribonuclease specific for small oligoribonucleotides
k139_11118452	2.3e-191	676.0	yheS	GO:0000166,GO:0003674,GO:0005488,GO:0005524,GO:0008144,GO:0017076,GO:0030554,GO:0032553,GO:0032555,GO:0032559,GO:0035639,GO:0036094,GO:0043167,GO:0043168,GO:0097159,GO:0097367,GO:1901265,GO:1901363		ko:K06158					ko00000,ko03012				1MU37@1224,1RPES@1236,1XEJJ@135618,COG0488@1,COG0488@2	S	ABC transporter
k139_11124917	2.7e-133	482.6	cca	GO:0003674,GO:0003824,GO:0004652,GO:0004810,GO:0006139,GO:0006396,GO:0006399,GO:0006725,GO:0006807,GO:0008033,GO:0008150,GO:0008152,GO:0009987,GO:0010467,GO:0016070,GO:0016740,GO:0016772,GO:0016779,GO:0034470,GO:0034641,GO:0034660,GO:0043170,GO:0044237,GO:0044238,GO:0046483,GO:0070566,GO:0071704,GO:0090304,GO:1901360,GO:1990817	2.7.7.19,2.7.7.72	ko:K00970,ko:K00974	ko03013,ko03018,map03013,map03018		R09382,R09383,R09384,R09386	RC00078	ko00000,ko00001,ko01000,ko03016,ko03019				1MU2X@1224,1RPFJ@1236,1WWKR@135613,COG0617@1,COG0617@2	J	Catalyzes the addition and repair of the essential 3'- terminal CCA sequence in tRNAs without using a nucleic acid template. Adds these three nucleotides in the order of C, C, and A to the tRNA nucleotide-73, using CTP and ATP as substrates and producing inorganic pyrophosphate. Also shows phosphatase, 2'- nucleotidase and 2',3'-cyclic phosphodiesterase activities. These phosphohydrolase activiti…
k139_11127167	1.5e-138	500.0				ko:K02584	ko02020,map02020				ko00000,ko00001,ko03000				1QTT3@1224,2MI66@213118,2WJ5F@28221,42Y69@68525,COG3604@1,COG3604@2	KT	PFAM sigma-54 factor interaction domain-containing protein
k139_11127562	8.9e-19	101.3			2.7.7.49	ko:K00986					ko00000,ko01000				1KH1R@119060,1MVI1@1224,2VMDU@28216,COG3344@1,COG3344@2	L	Reverse transcriptase (RNA-dependent DNA polymerase)
k139_11131356	1.8e-07	64.3													1R7GV@1224,2JTS8@204441,2TT06@28211,COG0582@1,COG0582@2	L	Phage integrase family
k139_11135314	4.2e-120	438.0			3.5.2.2	ko:K01464	ko00240,ko00410,ko00770,ko00983,ko01100,map00240,map00410,map00770,map00983,map01100	M00046	R02269,R03055,R08227	RC00632,RC00680	ko00000,ko00001,ko00002,ko01000,ko04147				41S8A@651137,COG0044@1,arCOG00689@2157	F	Amidohydrolase family
k139_11137204	9.5e-91	342.0				ko:K04763					ko00000,ko03036				3Y68K@57723,COG4974@1,COG4974@2	L	phage integrase domain protein SAM domain protein
k139_11137337	1.8e-73	283.1													1QD4I@1224,2MNSY@213118,2X9BC@28221,435MR@68525,COG1075@1,COG1075@2	S	acetyltransferases and hydrolases with the alpha beta hydrolase fold
k139_11138665	2.4e-61	243.4	queF		1.7.1.13	ko:K09457	ko00790,ko01100,map00790,map01100		R07605	RC01875	ko00000,ko00001,ko01000,ko03016				1MW0M@1224,2WAWH@28216,3734U@32003,COG0780@1,COG0780@2	F	Catalyzes the NADPH-dependent reduction of 7-cyano-7- deazaguanine (preQ0) to 7-aminomethyl-7-deazaguanine (preQ1)
k139_11141586	1.2e-06	61.2													1MW5J@1224,COG4584@1,COG4584@2	L	COG4584 Transposase and inactivated derivatives
k139_11142651	5.7e-65	255.4	nrdJ		1.17.4.1	ko:K00525	ko00230,ko00240,ko01100,map00230,map00240,map01100	M00053	R02017,R02018,R02019,R02024	RC00613	ko00000,ko00001,ko00002,ko01000,ko03400				1MUJ8@1224,2WJRT@28221,2YUBZ@29,42N8M@68525,COG0209@1,COG0209@2	F	Catalyzes the reduction of ribonucleotides to deoxyribonucleotides. May function to provide a pool of deoxyribonucleotide precursors for DNA repair during oxygen limitation and or for immediate growth after restoration of oxygen
k139_11144095	7e-80	304.3													1MW7X@1224,2TTH8@28211,COG3335@1,COG3335@2	L	COG3335 Transposase and inactivated derivatives
k139_1114506	2.8e-122	446.0	clpX2			ko:K03544	ko04112,map04112				ko00000,ko00001,ko03110				2IVDM@203494,46U7E@74201,COG1219@1,COG1219@2	O	AAA domain (Cdc48 subfamily)
k139_11145453	8.6e-13	81.6													2D8NJ@1,2HCDF@201174,32TRP@2
k139_11146797	9.4e-61	240.7				ko:K07497					ko00000				1JDF5@118969,1MVXQ@1224,1RR4F@1236,COG2801@1,COG2801@2	L	Integrase core domain
k139_11147309	1.3e-100	374.4													1K7BW@119060,1MW7K@1224,2VNHP@28216,COG4626@1,COG4626@2	S	Phage Terminase
k139_11147499	3.6e-32	146.0													1NF2V@1224,COG3209@1,COG3209@2	M	Concanavalin A-like lectin/glucanases superfamily
k139_11149731	3.8e-27	129.4	rumA		2.1.1.190	ko:K03215					ko00000,ko01000,ko03009				1MV3A@1224,2M8YG@213115,2WKF0@28221,42ME9@68525,COG2265@1,COG2265@2	J	Belongs to the class I-like SAM-binding methyltransferase superfamily. RNA M5U methyltransferase family
k139_1115075	1.9e-36	160.2				ko:K09961					ko00000				COG3567@1,COG3567@2	F	Phage-associated protein, HI1409 family
k139_11151855	6.5e-68	265.0													2I0US@201174,2NE7A@228398,COG0637@1,COG0637@2	S	HAD-hyrolase-like
k139_11153208	7.1e-20	105.9													2D8NJ@1,32TRP@2
k139_11153312	4.3e-25	122.9			2.7.11.1	ko:K12132					ko00000,ko01000,ko01001				1NQ5K@1224,2WZXQ@28221,2Z24B@29,435JJ@68525,COG1262@1,COG1262@2	S	Sulfatase-modifying factor enzyme 1
k139_11153599	7.2e-62	244.6	ung	GO:0003674,GO:0003824,GO:0004844,GO:0006139,GO:0006259,GO:0006281,GO:0006284,GO:0006285,GO:0006725,GO:0006807,GO:0006950,GO:0006974,GO:0008150,GO:0008152,GO:0009987,GO:0016787,GO:0016798,GO:0016799,GO:0019104,GO:0033554,GO:0034641,GO:0043170,GO:0044237,GO:0044238,GO:0044260,GO:0046483,GO:0050896,GO:0051716,GO:0071704,GO:0090304,GO:0097506,GO:0097510,GO:0140097,GO:1901360	3.2.2.27	ko:K03648	ko03410,ko05340,map03410,map05340				ko00000,ko00001,ko01000,ko03400				1TPSN@1239,4GXVV@90964,4HBTR@91061,COG0692@1,COG0692@2	L	Excises uracil residues from the DNA which can arise as a result of misincorporation of dUMP residues by DNA polymerase or due to deamination of cytosine
k139_11157757	6.9e-21	108.6				ko:K03088					ko00000,ko03021				1FJFN@1100069,4PEQI@976,COG1595@1,COG1595@2	K	Sigma-70, region 4
k139_11160528	1.4e-06	62.0	pel	GO:0005575,GO:0005576	4.2.2.2	ko:K01728,ko:K20276	ko00040,ko02024,map00040,map02024		R02361,R06240	RC00049,RC00705	ko00000,ko00001,ko01000				2GNKW@201174,4DGSS@85008,COG3866@1,COG3866@2,COG4733@1,COG4733@2	G	Amb_all
k139_11164453	6e-23	115.5													2CSMT@1,32SRG@2	S	Domain of unknown function (DUF4440)
k139_11165662	7.8e-46	191.8	hin												1MW94@1224,2TUFN@28211,46QFI@74030,COG1961@1,COG1961@2	L	COG1961 Site-specific recombinases, DNA invertase Pin homologs
k139_11166086	1.8e-75	290.4	umuD			ko:K03503					ko00000,ko01000,ko01002,ko03400				1MZFA@1224,1S5X5@1236,1XKVV@135619,COG1974@1,COG1974@2	KT	Belongs to the peptidase S24 family
k139_1117020	2.3e-96	360.1													1MUKR@1224,2TVI3@28211,43NB3@69277,COG3333@1,COG3333@2	S	Tripartite tricarboxylate transporter TctA family
k139_11170491	2.7e-70	273.9	tal		2.2.1.2	ko:K00616	ko00030,ko01100,ko01110,ko01120,ko01130,ko01200,ko01230,map00030,map01100,map01110,map01120,map01130,map01200,map01230	M00004,M00007	R01827	RC00439,RC00604	ko00000,ko00001,ko00002,ko01000				1TP4Q@1239,248KZ@186801,42EPM@68295,COG0176@1,COG0176@2	F	Transaldolase is important for the balance of metabolites in the pentose-phosphate pathway
k139_11171292	7.5e-56	225.3	aspG	GO:0005575,GO:0005623,GO:0042597,GO:0044464	3.4.19.5,3.5.1.1,3.5.1.26	ko:K01424,ko:K01444,ko:K13051	ko00250,ko00460,ko00511,ko01100,ko01110,ko04142,map00250,map00460,map00511,map01100,map01110,map04142		R00485	RC00010,RC02798	ko00000,ko00001,ko01000,ko01002				COG1446@1,COG1446@2	E	asparaginase
k139_11171790	1e-19	105.5													1N6PQ@1224,2D8NJ@1,2VGWA@28211,32TRP@2
k139_11172362	6.6e-09	69.7													1R9NY@1224,2VJ4D@28216,4AG8I@80864,COG0399@1,COG0399@2,COG4644@1,COG4644@2	L	PFAM transposase Tn3 family protein
k139_11172783	9.2e-08	64.7													2FK5E@1,2IR8V@201174,34BTA@2	S	Phage head-tail joining protein
k139_11173428	4.8e-15	89.4													1N145@1224,2UCUE@28211,3ZHU7@58840,COG1525@1,COG1525@2	L	COG1525 Micrococcal nuclease (thermonuclease) homologs
k139_11173851	5.4e-57	228.4													1UDY4@1239,25ISH@186801,27SNB@186928,COG1083@1,COG1083@2	M	Cytidylyltransferase
k139_11174666	6.2e-287	994.2	nrdZ		1.17.4.1	ko:K00525	ko00230,ko00240,ko01100,map00230,map00240,map01100	M00053	R02017,R02018,R02019,R02024	RC00613	ko00000,ko00001,ko00002,ko01000,ko03400				1ZSU9@142182,COG0209@1,COG0209@2	F	Catalyzes the reduction of ribonucleotides to deoxyribonucleotides. May function to provide a pool of deoxyribonucleotide precursors for DNA repair during oxygen limitation and or for immediate growth after restoration of oxygen
k139_11176202	6.1e-49	201.8	trx-2			ko:K02199,ko:K03671	ko04621,ko05418,map04621,map05418				ko00000,ko00001,ko03110				2NPYK@2323,COG0526@1,COG0526@2	O	Thioredoxin-like
k139_11176206	2.2e-09	70.5	xerD	GO:0000150,GO:0003674,GO:0003824,GO:0005575,GO:0005622,GO:0005623,GO:0006139,GO:0006259,GO:0006276,GO:0006310,GO:0006725,GO:0006807,GO:0008150,GO:0008152,GO:0008907,GO:0009009,GO:0009037,GO:0009314,GO:0009628,GO:0009987,GO:0015074,GO:0032991,GO:0034641,GO:0043170,GO:0044237,GO:0044238,GO:0044260,GO:0044424,GO:0044464,GO:0046483,GO:0048476,GO:0050896,GO:0071139,GO:0071704,GO:0090304,GO:0140097,GO:…		ko:K03733,ko:K04763					ko00000,ko03036				1MVNF@1224,2TRAA@28211,4B9GV@82115,COG4974@1,COG4974@2	L	recombinase XerD
k139_11177789	3.4e-49	203.0				ko:K03088					ko00000,ko03021				2G6MG@200795,COG1595@1,COG1595@2	K	sigma-70 region 2 domain protein
k139_1118	1.2e-26	128.3				ko:K03088					ko00000,ko03021				1QDHS@1224,1SS07@1236,1X6DE@135614,COG1595@1,COG1595@2	K	Belongs to the sigma-70 factor family. ECF subfamily
k139_11180066	7.1e-121	442.2	ntrX			ko:K02481,ko:K13599	ko02020,map02020	M00498			ko00000,ko00001,ko00002,ko02022				3J0C2@40117,COG2204@1,COG2204@2	T	Bacterial regulatory protein, Fis family
k139_11180718	1.7e-112	413.3													1NGR7@1224,1RMF9@1236,464W8@72275,COG3547@1,COG3547@2	L	COG3547 Transposase and inactivated derivatives
k139_11183362	4.3e-37	162.2	rplB	GO:0000027,GO:0002181,GO:0003674,GO:0003676,GO:0003723,GO:0003735,GO:0005198,GO:0005488,GO:0005575,GO:0005622,GO:0005623,GO:0005737,GO:0005829,GO:0005840,GO:0005886,GO:0006412,GO:0006518,GO:0006807,GO:0006996,GO:0008150,GO:0008152,GO:0008270,GO:0009058,GO:0009059,GO:0009987,GO:0010467,GO:0015934,GO:0016020,GO:0016043,GO:0019538,GO:0022607,GO:0022613,GO:0022618,GO:0022625,GO:0022626,GO:0032991,GO:…		ko:K02886	ko03010,map03010	M00178,M00179			br01610,ko00000,ko00001,ko00002,ko03011				2G65E@200795,375AM@32061,COG0090@1,COG0090@2	J	One of the primary rRNA binding proteins. Required for association of the 30S and 50S subunits to form the 70S ribosome, for tRNA binding and peptide bond formation. It has been suggested to have peptidyltransferase activity
k139_11184295	8.7e-32	144.8													1PKZS@1224,2A9VF@1,2WZXJ@28221,2Z0YG@29,30Z3B@2,435JG@68525
k139_11184485	1e-53	217.6			3.1.26.11	ko:K00784	ko03013,map03013				ko00000,ko00001,ko01000,ko03016				2HV83@201174,4G49D@85025,COG1234@1,COG1234@2	S	Beta-lactamase superfamily domain
k139_11185748	1.5e-10	73.9													2DQN1@1,337Q5@2	S	Transposase zinc-binding domain
k139_11187186	1.2e-37	166.0	polA_1		2.7.7.7	ko:K02334,ko:K02335	ko00230,ko00240,ko01100,ko03030,ko03410,ko03420,ko03440,map00230,map00240,map01100,map03030,map03410,map03420,map03440		R00375,R00376,R00377,R00378	RC02795	ko00000,ko00001,ko01000,ko03032,ko03400				1MWX7@1224,1S0Q1@1236,COG0749@1,COG0749@2	L	ORF located using Glimmer RBSfinder
k139_11187191	5.9e-51	208.4													1NWNJ@1224,1T2K7@1236,2NDJ6@225057,COG2202@1,COG2202@2,COG4251@1,COG4251@2	T	PAS fold
k139_11189377	1.2e-24	121.3				ko:K07483,ko:K07497					ko00000				1N06K@1224,2K5PW@204457,2U9BK@28211,COG2963@1,COG2963@2	L	Transposase
k139_11189701	2.2e-58	233.8	vdlD		3.1.2.20	ko:K01073					ko00000,ko01000				1RAEQ@1224,2U6SJ@28211,3NC5B@45404,COG1607@1,COG1607@2	I	Thioesterase superfamily
k139_11190180	6.6e-185	654.1	nrdZ	GO:0005575,GO:0005618,GO:0005622,GO:0005623,GO:0005737,GO:0005829,GO:0005886,GO:0016020,GO:0030312,GO:0044424,GO:0044444,GO:0044464,GO:0071944	1.17.4.1	ko:K00525	ko00230,ko00240,ko01100,map00230,map00240,map01100	M00053	R02017,R02018,R02019,R02024	RC00613	ko00000,ko00001,ko00002,ko01000,ko03400				1MUJ8@1224,2JQ7S@204441,2TS19@28211,COG0209@1,COG0209@2	F	Catalyzes the reduction of ribonucleotides to deoxyribonucleotides. May function to provide a pool of deoxyribonucleotide precursors for DNA repair during oxygen limitation and or for immediate growth after restoration of oxygen
k139_1119214	8.3e-54	218.4	lipB	GO:0003674,GO:0003824,GO:0006464,GO:0006807,GO:0008150,GO:0008152,GO:0009249,GO:0009987,GO:0010467,GO:0016740,GO:0016746,GO:0016747,GO:0018065,GO:0018193,GO:0018205,GO:0019538,GO:0033819,GO:0036211,GO:0043170,GO:0043412,GO:0044237,GO:0044238,GO:0044260,GO:0044267,GO:0051604,GO:0071704,GO:1901564	2.3.1.181,2.8.1.8	ko:K03644,ko:K03801	ko00785,ko01100,map00785,map01100		R07766,R07767,R07768,R07769	RC00039,RC00992,RC01978,RC02867	ko00000,ko00001,ko01000				1TQM4@1239,2495Q@186801,2619Z@186807,COG0320@1,COG0320@2,COG0321@1,COG0321@2	H	Catalyzes the radical-mediated insertion of two sulfur atoms into the C-6 and C-8 positions of the octanoyl moiety bound to the lipoyl domains of lipoate-dependent enzymes, thereby converting the octanoylated domains into lipoylated derivatives
k139_11193482	3.9e-162	578.2	fabB	GO:0003674,GO:0003824,GO:0004312,GO:0004315,GO:0005575,GO:0005622,GO:0005623,GO:0005737,GO:0005829,GO:0006082,GO:0006629,GO:0006631,GO:0006633,GO:0008150,GO:0008152,GO:0008610,GO:0009058,GO:0009987,GO:0016053,GO:0016740,GO:0016746,GO:0016747,GO:0019752,GO:0032787,GO:0043436,GO:0044237,GO:0044238,GO:0044249,GO:0044255,GO:0044281,GO:0044283,GO:0044424,GO:0044444,GO:0044464,GO:0046394,GO:0071704,GO:…	2.3.1.41	ko:K00647	ko00061,ko00780,ko01100,ko01212,map00061,map00780,map01100,map01212	M00083,M00572	R04355,R04726,R04952,R04957,R04960,R04963,R04968,R07762,R10115,R10119	RC00039,RC02728,RC02729,RC02888	ko00000,ko00001,ko00002,ko01000,ko01004			iAF1260.b2323,iAPECO1_1312.APECO1_4241,iB21_1397.B21_02208,iBWG_1329.BWG_2097,iE2348C_1286.E2348C_2463,iEC042_1314.EC042_2564,iEC55989_1330.EC55989_2567,iECABU_c1320.ECABU_c26560,iECBD_1354.ECBD_1336,iECB_1328.ECB_02248,iECDH10B_1368.ECDH10B_2485,iECDH1ME8569_1439.ECDH1ME8569_2261,iECD_1391.ECD_02248,iECED1_1282.ECED1_2787,iECIAI1_1343.ECIAI1_2400,iECIAI39_1322.ECIAI39_2472,iECNA114_1301.ECNA114_…	1MU1X@1224,1RMDE@1236,45ZXJ@72273,COG0304@1,COG0304@2	IQ	Belongs to the beta-ketoacyl-ACP synthases family
k139_11194767	5.3e-09	68.9	clpP		3.4.21.92	ko:K01358	ko04112,ko04212,map04112,map04212				ko00000,ko00001,ko01000,ko01002				1MUQ9@1224,1RRQA@1236,1X3TK@135614,COG0740@1,COG0740@2	OU	Belongs to the peptidase S14 family
k139_11197280	2.2e-97	363.2				ko:K01990		M00254			ko00000,ko00002,ko02000	3.A.1			1TQUS@1239,25AZ1@186801,COG1131@1,COG1131@2	V	ABC-type multidrug transport system ATPase component
k139_11198009	5.7e-67	261.5													1JVTC@119045,1MV69@1224,2TT3J@28211,COG3177@1,COG3177@2	S	Fic/DOC family N-terminal
k139_11199794	2e-13	85.1													1R3F3@1224,1T675@1236,2CBAE@1,31814@2,46DFK@72275
k139_11201315	1.1e-32	148.3	ycf57	GO:0003674,GO:0005488,GO:0005506,GO:0005515,GO:0006790,GO:0006807,GO:0008150,GO:0008152,GO:0008198,GO:0009987,GO:0010467,GO:0016043,GO:0016226,GO:0019538,GO:0022607,GO:0031163,GO:0042802,GO:0043167,GO:0043169,GO:0043170,GO:0044085,GO:0044237,GO:0044238,GO:0046872,GO:0046914,GO:0048037,GO:0051186,GO:0051536,GO:0051537,GO:0051540,GO:0051604,GO:0071704,GO:0071840,GO:0097428,GO:1901564		ko:K13628					ko00000,ko03016				3J17Y@40117,COG0316@1,COG0316@2	S	Iron-sulphur cluster biosynthesis
k139_11201895	1.2e-77	297.7													2HZB6@201174,COG4653@1,COG4653@2	OU	capsid protein
k139_11203530	7.1e-07	62.4	pilY1			ko:K02674					ko00000,ko02035,ko02044				COG3419@1,COG3419@2	NU	Tfp pilus assembly protein tip-associated adhesin
k139_11204706	2.4e-66	260.4				ko:K07487					ko00000				1N3QR@1224,2MSBC@213462,2WMY9@28221,42R6X@68525,COG3666@1,COG3666@2	L	PFAM Transposase DDE domain
k139_1120536	1.6e-21	110.5													1R5I0@1224,28MC2@1,2TUSQ@28211,2ZAQD@2,3K1WH@41294
k139_11209088	2.8e-133	482.6			3.1.3.1,3.1.3.5,3.4.24.40	ko:K01077,ko:K01081,ko:K01406,ko:K07004	ko00230,ko00240,ko00730,ko00760,ko00790,ko01100,ko01110,ko01503,ko02020,map00230,map00240,map00730,map00760,map00790,map01100,map01110,map01503,map02020	M00126	R00183,R00511,R00963,R01126,R01227,R01569,R01664,R01968,R02088,R02102,R02135,R02323,R02719,R03346,R04620	RC00017	ko00000,ko00001,ko00002,ko00537,ko01000,ko01002,ko04147				1G0YK@1117,COG0737@1,COG0737@2,COG2931@1,COG2931@2,COG3391@1,COG3391@2	K	phosphatase
k139_11211569	5.9e-50	205.7													3TC4C@508458,COG4626@1,COG4626@2	S	Phage Terminase
k139_11211916	4.6e-23	115.9													1NB8P@1224,2E9C7@1,2PFEI@252301,2UM3P@28211,333JX@2	S	Pfam:DUF1602
k139_11213735	1.3e-62	247.3	queE		1.97.1.4,4.3.99.3	ko:K04068,ko:K10026	ko00790,ko01100,map00790,map01100		R04710,R10002	RC02989	ko00000,ko00001,ko01000,ko03016			iAF987.Gmet_1658	2NPEM@2323,COG0602@1,COG0602@2	H	Catalyzes the complex heterocyclic radical-mediated conversion of 6-carboxy-5,6,7,8-tetrahydropterin (CPH4) to 7- carboxy-7-deazaguanine (CDG), a step common to the biosynthetic pathways of all 7-deazapurine-containing compounds
k139_11214522	3.2e-19	103.2													2ES38@1,2H6E9@201174,33JN4@2
k139_11215684	6.4e-74	285.4	livG			ko:K01995	ko02010,ko02024,map02010,map02024	M00237			ko00000,ko00001,ko00002,ko02000	3.A.1.4			1MUTY@1224,2TUQB@28211,4BPY3@82117,COG0411@1,COG0411@2	E	Amino acid amide ABC transporter, ATP-binding protein, 1, HAAT family
k139_11218139	3.1e-30	139.4				ko:K03088					ko00000,ko03021				2G6UE@200795,377BU@32061,COG1595@1,COG1595@2	K	PFAM sigma-70 region 2 domain protein
k139_11220269	2.8e-101	377.1													1N58A@1224,1RP34@1236,2NBSM@225057,COG0642@1,COG2205@2	T	PhoQ Sensor
k139_11222455	2e-06	60.8				ko:K10941	ko02020,ko02025,ko05111,map02020,map02025,map05111				ko00000,ko00001,ko03000				1MU0N@1224,2K2W6@204457,2TQPG@28211,COG2204@1,COG2204@2	K	PFAM sigma-54 factor interaction domain-containing protein
k139_1122327	9.1e-19	102.4				ko:K07497					ko00000				1MVC8@1224,2TRX0@28211,4BPSP@82117,COG2801@1,COG2801@2	L	COG2801 Transposase and inactivated derivatives
k139_1122459	2.4e-65	256.9				ko:K04763					ko00000,ko03036				1QV9T@1224,1T2UQ@1236,COG4974@1,COG4974@2	L	Belongs to the 'phage' integrase family
k139_11226115	1.8e-13	84.0	nu1												1RI0J@1224,2UBCV@28211,COG4220@1,COG4220@2	L	transposase activity
k139_11227440	1.1e-24	122.1	acnA	GO:0003674,GO:0003676,GO:0003723,GO:0003729,GO:0003730,GO:0003824,GO:0003994,GO:0005488,GO:0005506,GO:0005575,GO:0005576,GO:0005618,GO:0005622,GO:0005623,GO:0005737,GO:0005739,GO:0005829,GO:0005886,GO:0006082,GO:0006091,GO:0006099,GO:0006101,GO:0006629,GO:0006631,GO:0008150,GO:0008152,GO:0008198,GO:0009060,GO:0009987,GO:0010035,GO:0010038,GO:0010039,GO:0015980,GO:0016020,GO:0016829,GO:0016835,GO:…	4.2.1.3	ko:K01681	ko00020,ko00630,ko00720,ko01100,ko01110,ko01120,ko01130,ko01200,ko01210,ko01230,map00020,map00630,map00720,map01100,map01110,map01120,map01130,map01200,map01210,map01230	M00009,M00010,M00012,M00173,M00740	R01324,R01325,R01900	RC00497,RC00498,RC00618	br01601,ko00000,ko00001,ko00002,ko01000				234YF@1762,2GJD5@201174,COG1048@1,COG1048@2	C	aconitate hydratase
k139_11229723	7.1e-18	99.8													1R7VJ@1224,2V8US@28211,3JUWZ@41294,COG4675@1,COG4675@2	S	Phage Tail Collar Domain
k139_11230671	4.2e-38	166.0			2.3.1.179	ko:K09458	ko00061,ko00780,ko01100,ko01212,map00061,map00780,map01100,map01212	M00083,M00572	R04355,R04726,R04952,R04957,R04960,R04963,R04968,R07762,R10115,R10119	RC00039,RC02728,RC02729,RC02888	ko00000,ko00001,ko00002,ko01000,ko01004				2NNSX@2323,COG0304@1,COG0304@2	I	Catalyzes the condensation reaction of fatty acid synthesis by the addition to an acyl acceptor of two carbons from malonyl-ACP
k139_11232059	1.2e-33	151.0				ko:K09961					ko00000				23X7N@183963,2XZID@28890,arCOG13684@1,arCOG13684@2157	S	Protein of unknown function (DUF1073)
k139_1123329	9.7e-13	81.3													2IAR7@201174,4DTBY@85009,COG4655@1,COG4655@2	S	Putative Flp pilus-assembly TadE/G-like
k139_11233749	3.6e-73	282.3													2C4HH@1,33XVS@2
k139_11235066	2.6e-13	84.7	dcm		2.1.1.37	ko:K00558	ko00270,ko01100,ko05206,map00270,map01100,map05206	M00035	R04858	RC00003,RC00332	ko00000,ko00001,ko00002,ko01000,ko02048,ko03032,ko03036				1MV9H@1224,2KK3X@204458,2TTY9@28211,COG0270@1,COG0270@2	L	C-5 cytosine-specific DNA methylase
k139_11238288	2.3e-15	90.1													1MJ9X@121069,290A5@1,2R756@2759	S	Source PGD
k139_11238945	4.2e-11	76.3	gp35			ko:K06904					ko00000				1VH0Q@1239,24R7W@186801,COG3740@1,COG3740@2	S	Caudovirus prohead serine protease
k139_1123914	3.1e-28	132.9													4QFIC@10239,4QNVH@10744,4QTVA@28883,4QXG2@35237
k139_11239464	8.8e-29	134.8	cyaD		4.6.1.1	ko:K01768	ko00230,ko02025,ko04113,ko04213,map00230,map02025,map04113,map04213	M00695	R00089,R00434	RC00295	ko00000,ko00001,ko00002,ko01000				COG2114@1,COG2114@2	T	Pfam Adenylate and Guanylate cyclase catalytic domain
k139_11243644	7.6e-39	168.3	purF	GO:0005575,GO:0005622,GO:0005623,GO:0005737,GO:0008150,GO:0009507,GO:0009536,GO:0040007,GO:0043226,GO:0043227,GO:0043229,GO:0043231,GO:0044424,GO:0044444,GO:0044464	2.4.2.14	ko:K00764	ko00230,ko00250,ko01100,ko01110,ko01130,map00230,map00250,map01100,map01110,map01130	M00048	R01072	RC00010,RC02724,RC02752	ko00000,ko00001,ko00002,ko01000,ko01002				2G61T@200795,374UB@32061,COG0034@1,COG0034@2	F	Catalyzes the formation of phosphoribosylamine from phosphoribosylpyrophosphate (PRPP) and glutamine
k139_11245514	7.3e-75	288.9	hslV	GO:0000166,GO:0000287,GO:0000502,GO:0003674,GO:0003824,GO:0004175,GO:0004298,GO:0005488,GO:0005515,GO:0005524,GO:0005575,GO:0005622,GO:0005623,GO:0005737,GO:0005829,GO:0006508,GO:0006807,GO:0006950,GO:0008144,GO:0008150,GO:0008152,GO:0008233,GO:0009056,GO:0009057,GO:0009266,GO:0009376,GO:0009408,GO:0009628,GO:0009987,GO:0016043,GO:0016787,GO:0017076,GO:0019538,GO:0019904,GO:0022607,GO:0030163,GO:…	3.4.25.2	ko:K01419					ko00000,ko01000,ko01002				1MVF2@1224,1RP7P@1236,460JZ@72273,COG5405@1,COG5405@2	O	Protease subunit of a proteasome-like degradation complex believed to be a general protein degrading machinery
k139_11246429	5.7e-26	125.2	VP0557												1MWDS@1224,2U0H9@28211,4BQZG@82117,COG4623@1,COG4623@2	M	Murein-degrading enzyme that degrades murein glycan strands and insoluble, high-molecular weight murein sacculi, with the concomitant formation of a 1,6-anhydromuramoyl product. Lytic transglycosylases (LTs) play an integral role in the metabolism of the peptidoglycan (PG) sacculus. Their lytic action creates space within the PG sacculus to allow for its expansion as well as for the insertion of …
k139_11247464	4.8e-36	158.7													1RFJ6@1224,1S4EG@1236,1X1R5@135613,2DKHM@1,309GY@2
k139_11247956	3.1e-73	282.3													28MC2@1,2ZAQD@2
k139_11248177	1.8e-20	109.0													1RA7D@1224,COG2234@1,COG2234@2	S	aminopeptidase activity
k139_11248563	1.2e-28	134.4													1MV0C@1224,2JR1F@204441,2TTJT@28211,COG1961@1,COG1961@2	L	COG1961 Site-specific recombinases, DNA invertase Pin homologs
k139_11251822	1.6e-17	98.2			2.4.1.20	ko:K00702	ko00500,ko01100,map00500,map01100		R00952	RC00049	ko00000,ko00001,ko01000		GT36		2IA66@201174,COG3459@1,COG3459@2	G	Putative glucoamylase
k139_11254630	1e-23	118.2													2B9XK@1,2H7XZ@201174,323AX@2
k139_11254709	2.4e-72	279.6	mloA												1MV69@1224,1RRCR@1236,465E2@72275,COG3177@1,COG3177@2	S	Adenylyltransferase that mediates the addition of adenosine 5'-monophosphate (AMP) to specific residues of target proteins
k139_11254733	2.3e-146	526.9			6.1.3.1	ko:K22319					ko00000,ko01000				1R5I6@1224,2MTGC@213481,2WK3U@28221,42MKC@68525,COG0318@1,COG0318@2	IQ	AMP-binding enzyme
k139_11254756	1.8e-85	323.2													27YTZ@189775,2G9VT@200795,COG3378@1,COG3378@2	S	Phage plasmid primase P4 family
k139_11256114	1.1e-28	135.2													1R5CS@1224,2U18D@28211,3JV86@41294,COG1961@1,COG1961@2	L	Resolvase, N terminal domain
k139_11256288	6.2e-10	72.4				ko:K03111	ko03030,ko03430,ko03440,map03030,map03430,map03440				ko00000,ko00001,ko03029,ko03032,ko03400				1UI1P@1239,24MGJ@186801,3Y1WA@572511,COG0629@1,COG0629@2	L	ERF superfamily
k139_11256602	4.7e-32	145.6				ko:K09005					ko00000				1MZBJ@1224,2UBSI@28211,3N7BU@45401,COG1430@1,COG1430@2	S	Uncharacterized ACR, COG1430
k139_11259434	5.7e-17	96.3		GO:0003674,GO:0005488,GO:0005515,GO:0005575,GO:0008150,GO:0009987,GO:0016032,GO:0016043,GO:0019012,GO:0019028,GO:0019030,GO:0019058,GO:0019068,GO:0019069,GO:0019075,GO:0022607,GO:0039620,GO:0042802,GO:0042803,GO:0044085,GO:0044403,GO:0044419,GO:0044423,GO:0046729,GO:0046797,GO:0046983,GO:0051704,GO:0071840											4QBD3@10239,4QNJ0@10744,4QQ7Z@28883,4QXFU@35237	S	P22 coat protein - gene protein 5
k139_1126049	1.1e-34	154.8													1IPNM@117747,4NK58@976,COG0642@1,COG2205@2	T	PhoQ Sensor
k139_11261732	0.0	1277.3	nrdA	GO:0000166,GO:0003674,GO:0003824,GO:0004748,GO:0005488,GO:0005515,GO:0005524,GO:0005575,GO:0005622,GO:0005623,GO:0005737,GO:0005829,GO:0005971,GO:0006139,GO:0006725,GO:0006753,GO:0006793,GO:0006796,GO:0006807,GO:0008144,GO:0008150,GO:0008152,GO:0009058,GO:0009117,GO:0009165,GO:0009262,GO:0009263,GO:0009987,GO:0015949,GO:0016491,GO:0016725,GO:0016728,GO:0017076,GO:0018130,GO:0019438,GO:0019637,GO:…	1.17.4.1	ko:K00525	ko00230,ko00240,ko01100,map00230,map00240,map01100	M00053	R02017,R02018,R02019,R02024	RC00613	ko00000,ko00001,ko00002,ko01000,ko03400			iSDY_1059.SDY_2428	1MUJ8@1224,1RMPV@1236,1WW6H@135613,COG0209@1,COG0209@2	F	Provides the precursors necessary for DNA synthesis. Catalyzes the biosynthesis of deoxyribonucleotides from the corresponding ribonucleotides
k139_11262703	2e-79	303.1													3Y3IC@57723,COG0642@1,COG0642@2,COG2205@2	T	PhoQ Sensor
k139_11264678	4.8e-17	97.8													28I8X@1,2Z8BQ@2
k139_11265599	9.7e-14	85.5	cnpD3		3.6.1.11,3.6.1.40	ko:K01524	ko00230,map00230		R03409	RC00002	ko00000,ko00001,ko01000				2J0TK@203682,COG2206@1,COG2206@2	T	HD domain
k139_11265897	5.8e-72	278.9													1MWU1@1224,2VF2A@28211,COG4653@1,COG4653@2	S	Phage capsid family
k139_11266972	5.3e-151	541.2													1N17V@1224,1RNI8@1236,1XMYZ@135619,COG0642@1,COG2205@2	T	Integral membrane sensor signal transduction histidine kinase
k139_11268079	6.6e-07	62.8	dnaG			ko:K02316	ko03030,map03030				ko00000,ko00001,ko01000,ko03032				1TQ0X@1239,2Y9PH@289201,4HAG2@91061,COG0358@1,COG0358@2	L	RNA polymerase that catalyzes the synthesis of short RNA molecules used as primers for DNA polymerase during DNA replication
k139_11270108	1.9e-14	89.0													28HD0@1,2IB30@201174,2Z7PR@2,4E906@85010
k139_11275819	1.6e-36	160.6				ko:K03496					ko00000,ko03036,ko04812				1MWRE@1224,2VM1G@28216,4AD1N@80864,COG1192@1,COG1192@2	D	Cobyrinic acid ac-diamide synthase
k139_11277431	1.1e-35	157.9													1G855@1117,2DZNU@1,32VEW@2	S	DsrE/DsrF-like family
k139_11277533	4.2e-16	93.6	tesA	GO:0003674,GO:0003824,GO:0004620,GO:0004622,GO:0005488,GO:0005515,GO:0005575,GO:0005623,GO:0006508,GO:0006807,GO:0008150,GO:0008152,GO:0008233,GO:0016289,GO:0016290,GO:0016298,GO:0016787,GO:0016788,GO:0016790,GO:0019538,GO:0030288,GO:0030313,GO:0031975,GO:0042597,GO:0042802,GO:0043170,GO:0044238,GO:0044464,GO:0047617,GO:0052689,GO:0071704,GO:0140096,GO:1901564	3.1.1.5	ko:K10804	ko01040,map01040				ko00000,ko00001,ko01000,ko01004			iECED1_1282.ECED1_0521,iLF82_1304.LF82_2242,iNRG857_1313.NRG857_02365	1FJCB@1100069,4NE58@976,COG2755@1,COG2755@2	E	GDSL-like Lipase/Acylhydrolase family
k139_11278122	3e-23	116.7													28HPK@1,2IVHI@203494,2Z7XJ@2,46VI6@74201	S	Bacteriophage head to tail connecting protein
k139_11278396	2.4e-09	70.1													28J2U@1,2Z8Z5@2,47RCK@768503,4NHYM@976
k139_11279133	7.6e-37	162.5													2SV9S@2759,3A9Q3@33154,COG3791@1	S	Glutathione-dependent formaldehyde-activating
k139_11280561	1.1e-42	181.0													1P5RS@1224,2DZ2X@1,2UW52@28211,34C8R@2
k139_11281297	1.3e-31	144.4													1MU23@1224,2KY57@206389,2VJD3@28216,COG0582@1,COG0582@2	L	Phage integrase family
k139_11281708	2.3e-84	319.3													1NUS1@1224,2F26G@1,33V4S@2
k139_11281818	8.7e-29	135.2	ybhF-N			ko:K01990,ko:K13926		M00254			ko00000,ko00002,ko02000	3.A.1			1MUX3@1224,1RMM4@1236,2NDPN@225057,COG1131@1,COG1131@2	V	ABC transporter
k139_11282366	4.1e-19	103.2													1ZT90@142182,COG3391@1,COG3391@2	S	amine dehydrogenase activity
k139_11283580	9.3e-101	375.2													1MWQX@1224,2K0MX@204457,2TRGY@28211,COG1484@1,COG1484@2	L	Bacterial dnaA protein
k139_11289515	4.5e-35	155.6			2.1.1.137	ko:K07755					ko00000,ko01000				2IYB6@203682,COG0500@1,COG2226@2	Q	Methylase involved in ubiquinone menaquinone
k139_11290476	2e-43	183.3													COG0577@1,COG0577@2	V	efflux transmembrane transporter activity
k139_11291064	5e-10	72.4	ftsZ	GO:0000166,GO:0000287,GO:0000910,GO:0000921,GO:0000935,GO:0001882,GO:0001883,GO:0003674,GO:0003824,GO:0003924,GO:0005488,GO:0005515,GO:0005525,GO:0005575,GO:0005622,GO:0005623,GO:0005737,GO:0005886,GO:0006996,GO:0007010,GO:0007049,GO:0008150,GO:0009987,GO:0016020,GO:0016043,GO:0016462,GO:0016787,GO:0016817,GO:0016818,GO:0017076,GO:0017111,GO:0019001,GO:0022402,GO:0022607,GO:0030428,GO:0031106,GO:…		ko:K03531,ko:K22222	ko04112,map04112				ko00000,ko00001,ko02048,ko03036,ko04812				2G5V2@200795,34D9X@301297,COG0206@1,COG0206@2	D	Essential cell division protein that forms a contractile ring structure (Z ring) at the future cell division site. The regulation of the ring assembly controls the timing and the location of cell division. One of the functions of the FtsZ ring is to recruit other cell division proteins to the septum to produce a new cell wall between the dividing cells. Binds GTP and shows GTPase activity
k139_11294539	5e-225	788.1													1QEPI@1224,2PF24@252301,2V9IP@28211,COG5514@1,COG5514@2
k139_11294826	1.4e-44	188.0	truA	GO:0000049,GO:0001522,GO:0003674,GO:0003676,GO:0003723,GO:0003824,GO:0005488,GO:0005575,GO:0005618,GO:0005623,GO:0006139,GO:0006396,GO:0006399,GO:0006400,GO:0006725,GO:0006807,GO:0008033,GO:0008150,GO:0008152,GO:0009451,GO:0009982,GO:0009987,GO:0010467,GO:0016070,GO:0016853,GO:0016866,GO:0030312,GO:0031119,GO:0034470,GO:0034641,GO:0034660,GO:0040007,GO:0043170,GO:0043412,GO:0044237,GO:0044238,GO:…	5.4.99.12	ko:K06173					ko00000,ko01000,ko03016				1ZSRZ@142182,COG0101@1,COG0101@2	J	Formation of pseudouridine at positions 38, 39 and 40 in the anticodon stem and loop of transfer RNAs
k139_11294927	4.7e-25	123.2	acxR			ko:K21405					ko00000,ko03000				1NRG5@1224,2TR0H@28211,3JU52@41294,COG3284@1,COG3284@2	KQ	Sigma-54 interaction domain
k139_11297295	4.3e-19	102.8			6.6.1.2	ko:K02230	ko00860,ko01100,map00860,map01100		R05227	RC02000	ko00000,ko00001,ko01000				1G5V6@1117,COG3411@1,COG3411@2	C	Ferredoxin
k139_11299437	3e-41	177.2				ko:K07334,ko:K21498					ko00000,ko02048				1N76J@1224,2UFXF@28211,3K0DJ@41294,COG3093@1,COG3093@2,COG3549@1,COG3549@2	K	Helix-turn-helix
k139_11300281	5.6e-139	502.7	purF		2.4.2.14	ko:K00764	ko00230,ko00250,ko01100,ko01110,ko01130,map00230,map00250,map01100,map01110,map01130	M00048	R01072	RC00010,RC02724,RC02752	ko00000,ko00001,ko00002,ko01000,ko01002				23NJB@183925,2XSWJ@28890,COG0034@1,arCOG00093@2157	F	Catalyzes the formation of phosphoribosylamine from phosphoribosylpyrophosphate (PRPP) and glutamine
k139_11301742	1e-12	81.6													1Q71D@1224,2DI2T@1,2VD5A@28211,301UT@2,4BT6F@82117
k139_11302366	1.9e-35	157.1			2.7.13.3	ko:K02482,ko:K14986	ko02020,map02020	M00524			ko00000,ko00001,ko00002,ko01000,ko01001,ko02022				3J124@40117,COG2202@1,COG2202@2,COG3290@1,COG3290@2,COG4191@1,COG4191@2,COG5002@1,COG5002@2	T	His Kinase A (phosphoacceptor) domain
k139_11307258	1.7e-29	137.1													1N0AP@1224,1SF08@1236,1XGXY@135618,28PW7@1,32EDN@2	S	Protein of unknown function (DUF3313)
k139_11307363	2.4e-18	100.1													2AAUN@1,2HC0H@201174,3107E@2
k139_11309466	6.6e-82	311.6	potA		3.6.3.30,3.6.3.31	ko:K02010,ko:K11072	ko02010,map02010	M00190,M00299			ko00000,ko00001,ko00002,ko01000,ko02000	3.A.1.10,3.A.1.11.1			1MU3I@1224,2TUS8@28211,43H9R@69277,COG3842@1,COG3842@2	E	ABC transporter
k139_11311060	8.3e-68	264.6	dck												1RC50@1224,2WUZM@28221,2YYRA@29,42ZS6@68525,COG1428@1,COG1428@2	F	Deoxynucleoside kinase
k139_11311706	8.4e-161	573.5	chlI		6.6.1.1	ko:K03405	ko00860,ko01100,ko01110,map00860,map01100,map01110		R03877	RC01012	ko00000,ko00001,ko01000			iNJ661.Rv0958	1ZT0R@142182,COG1239@1,COG1239@2	H	Involved in chlorophyll biosynthesis. Catalyzes the insertion of magnesium ion into protoporphyrin IX to yield Mg- protoporphyrin IX
k139_11314037	2.1e-15	90.5	acpP	GO:0000035,GO:0000036,GO:0003674,GO:0005488,GO:0005575,GO:0005622,GO:0005623,GO:0005737,GO:0005829,GO:0005975,GO:0006082,GO:0006629,GO:0006631,GO:0006633,GO:0006643,GO:0006644,GO:0006664,GO:0006793,GO:0006796,GO:0008150,GO:0008152,GO:0008289,GO:0008610,GO:0008654,GO:0009058,GO:0009245,GO:0009247,GO:0009311,GO:0009312,GO:0009987,GO:0016051,GO:0016053,GO:0019637,GO:0019752,GO:0019842,GO:0031177,GO:…		ko:K02078					ko00000,ko00001				1MZ4P@1224,1S8X4@1236,1XYA4@135623,COG0236@1,COG0236@2	IQ	Carrier of the growing fatty acid chain in fatty acid biosynthesis
k139_11314045	2.2e-07	64.7													1K17A@119060,1MUKR@1224,2VHKU@28216,COG3333@1,COG3333@2	S	Tripartite tricarboxylate transporter TctA family
k139_11316649	8.2e-47	194.5													1N5SN@1224,2MRXI@213462,2WP9F@28221,42SJC@68525,COG0432@1,COG0432@2	S	Uncharacterised protein family UPF0047
k139_11316670	1.2e-19	104.8													1NDH4@1224,2E3WQ@1,2VWRA@28216,32YTW@2
k139_11318003	6.6e-90	337.8													2G8GQ@200795,34DDP@301297,COG2801@1,COG2801@2	L	PFAM Integrase catalytic region
k139_11321338	1.4e-26	127.9													1TQWH@1239,24A8I@186801,COG0507@1,COG0507@2	L	A helicase nuclease that prepares dsDNA breaks (DSB) for recombinational DNA repair. Binds to DSBs and unwinds DNA via a highly rapid and processive ATP-dependent bidirectional helicase activity. Unwinds dsDNA until it encounters a Chi (crossover hotspot instigator) sequence from the 3' direction. Cuts ssDNA a few nucleotides 3' to the Chi site. The properties and activities of the enzyme are cha…
k139_11321677	3.4e-15	90.1													1P9XQ@1224,1SVBY@1236,2CFW3@1,33GJR@2
k139_11322431	1.5e-45	190.7													1MW9X@1224,1RR0M@1236,28I8X@1,2Z8BQ@2
k139_11324082	3.6e-117	430.3													2JK9S@204432,3Y4SZ@57723,COG4191@1,COG4191@2	T	HAMP (Histidine kinases, Adenylyl cyclases, Methyl binding proteins, Phosphatases) domain
k139_11324466	4.3e-22	113.6	helZ		2.7.11.1	ko:K08282					ko00000,ko01000				2GISC@201174,4GBIW@85026,COG0553@1,COG0553@2	KL	SNF2 Helicase protein
k139_11325362	1.2e-50	207.2													1NEM7@1224,2W4JI@28216,COG0535@1,COG0535@2	S	Iron-sulfur cluster-binding domain
k139_11326320	1.1e-58	235.0			4.6.1.1	ko:K01768	ko00230,ko02025,ko04113,ko04213,map00230,map02025,map04113,map04213	M00695	R00089,R00434	RC00295	ko00000,ko00001,ko00002,ko01000				1G17N@1117,1H8WZ@1150,COG2114@1,COG2114@2,COG4252@1,COG4252@2	T	PFAM Adenylate and Guanylate cyclase catalytic domain
k139_11328580	3.9e-22	112.5													1NEIV@1224,1T0WD@1236,2BI7V@1,32CD5@2
k139_11331134	6.6e-09	68.6													1IAM3@117743,2FI7P@1,34A08@2,4PGRD@976	S	Concanavalin A-like lectin/glucanases superfamily
k139_11333041	9.3e-120	437.6	fcl		1.1.1.271	ko:K02377	ko00051,ko00520,ko01100,map00051,map00520,map01100		R05692	RC01014	ko00000,ko00001,ko01000				2G7M6@200795,COG0451@1,COG0451@2	GM	Catalyzes the two-step NADP-dependent conversion of GDP- 4-dehydro-6-deoxy-D-mannose to GDP-fucose, involving an epimerase and a reductase reaction
k139_11333433	1.1e-54	220.7		GO:0000003,GO:0000902,GO:0000904,GO:0001505,GO:0003006,GO:0003674,GO:0003824,GO:0005575,GO:0005622,GO:0005623,GO:0005737,GO:0005829,GO:0006576,GO:0006629,GO:0006644,GO:0006650,GO:0006656,GO:0006793,GO:0006796,GO:0006807,GO:0006935,GO:0007275,GO:0008150,GO:0008152,GO:0008168,GO:0008170,GO:0008610,GO:0008654,GO:0008757,GO:0009058,GO:0009308,GO:0009309,GO:0009555,GO:0009605,GO:0009653,GO:0009791,GO:…	2.1.1.103	ko:K05929	ko00564,map00564		R02037,R06868,R06869	RC00003,RC00060,RC00181,RC00496	ko00000,ko00001,ko01000				37MW5@33090,COG0500@1,KOG1269@2759	I	phosphoethanolamine N-methyltransferase
k139_11336635	6.5e-126	457.2	adhA		1.1.2.8,1.1.5.5,1.1.9.1	ko:K00114,ko:K17760,ko:K22473	ko00010,ko00625,ko01100,ko01110,ko01120,ko01130,map00010,map00625,map01100,map01110,map01120,map01130		R05062,R05198,R05285,R09479	RC00087,RC00088,RC01039	ko00000,ko00001,ko01000				1MUQX@1224,1RN5D@1236,COG2010@1,COG2010@2,COG4993@1,COG4993@2	G	Dehydrogenase
k139_11339158	5.8e-27	129.4													1VSNU@1239,24YEW@186801,2EYIP@1,33RSF@2
k139_11340317	1.2e-30	141.0													1WMCU@1297,COG4373@1,COG4373@2	S	Terminase RNaseH-like domain
k139_11342456	7.7e-52	211.5	yjjK	GO:0003674,GO:0003824,GO:0005488,GO:0006417,GO:0006448,GO:0008150,GO:0009889,GO:0009890,GO:0009892,GO:0010468,GO:0010556,GO:0010558,GO:0010605,GO:0010608,GO:0010629,GO:0016462,GO:0016787,GO:0016817,GO:0016818,GO:0016887,GO:0017111,GO:0017148,GO:0019222,GO:0031323,GO:0031324,GO:0031326,GO:0031327,GO:0032268,GO:0032269,GO:0034248,GO:0034249,GO:0043021,GO:0043022,GO:0044877,GO:0045900,GO:0048519,GO:…	3.6.3.25	ko:K06020					ko00000,ko01000				1MU37@1224,1RPWS@1236,1XE4C@135618,COG0488@1,COG0488@2	S	TIGRFAM ATP-binding cassette protein, ChvD family
k139_11344040	1.5e-08	68.9			3.2.1.14	ko:K01183	ko00520,ko01100,map00520,map01100		R01206,R02334	RC00467	ko00000,ko00001,ko01000		GH18		1RKP7@1224,2UBB4@28211,4BRR6@82117,COG3325@1,COG3325@2	G	Belongs to the glycosyl hydrolase 18 family
k139_11345831	3.5e-47	196.4													1J8GZ@118884,1MWKN@1224,1SJX0@1236,COG1629@1,COG4771@2	P	COG1629 Outer membrane receptor proteins, mostly Fe transport
k139_11350312	9.9e-52	211.1													3Y4Q8@57723,COG0745@1,COG0745@2	K	Two component transcriptional regulator, winged helix family
k139_11351995	9.4e-27	127.9	lytM	GO:0003674,GO:0003824,GO:0004175,GO:0004222,GO:0005488,GO:0006508,GO:0006518,GO:0006807,GO:0008150,GO:0008152,GO:0008233,GO:0008237,GO:0008270,GO:0009056,GO:0009987,GO:0016151,GO:0016787,GO:0019538,GO:0030145,GO:0034641,GO:0043167,GO:0043169,GO:0043170,GO:0043171,GO:0043603,GO:0044237,GO:0044238,GO:0044248,GO:0046872,GO:0046914,GO:0050897,GO:0070011,GO:0071704,GO:0140096,GO:1901564,GO:1901565,GO:…	3.4.24.75	ko:K08259					ko00000,ko01000,ko01002,ko01011				3Y3GS@57723,COG0739@1,COG0739@2	M	PFAM peptidase
k139_11354383	1e-15	92.8													1N49N@1224,28W6R@1,2WWPT@28221,2ZI7D@2,431A7@68525
k139_1135488	1.2e-33	151.0													1RIDH@1224,1S79Z@1236,2DM17@1,319VU@2
k139_11355774	2e-38	167.9				ko:K06974					ko00000,ko01000,ko01002				1N38I@1224,2MS0H@213462,2WRS9@28221,42UMZ@68525,COG1913@1,COG1913@2	S	Peptidase family M54
k139_11356150	1.5e-30	142.5													1Q57T@1224,2EREN@1,2X9T2@28221,2YY32@29,33J06@2,43A4Y@68525
k139_11356787	1.4e-40	174.5	cysZ			ko:K06203,ko:K07126					ko00000				1PUS9@1224,2JS9H@204441,2TT35@28211,COG2214@1,COG2214@2	O	DnaJ molecular chaperone homology domain
k139_11361497	2.6e-13	83.6													1RDQX@1224,1S3Y6@1236,2AD2S@1,312R0@2
k139_11363783	9.3e-70	270.8													1TSQB@1239,24ACE@186801,262AU@186807,COG5362@1,COG5362@2	S	TIGRFAM Phage uncharacterised protein, C-terminal
k139_11367677	7e-25	122.1				ko:K07483,ko:K07497					ko00000				1MZ3D@1224,2K66A@204457,2UBSS@28211,COG2801@1,COG2801@2,COG2963@1,COG2963@2	L	COG2801 Transposase and inactivated derivatives
k139_11369964	2.9e-24	120.9				ko:K07467					ko00000				1UHNT@1239,3FBTB@33958,4HVQS@91061,COG2946@1,COG2946@2	L	Replication initiation factor
k139_11370133	2.7e-31	142.9													1I0KQ@117743,2AFPW@1,315RN@2,4NFY9@976
k139_11370768	6.5e-42	178.7													1G1XZ@1117,3VIJN@52604,COG2132@1,COG2132@2	Q	Multicopper oxidase
k139_11373158	1.9e-24	121.3													1UMAZ@1239,4H9ED@909932,COG5323@1,COG5323@2	S	Terminase-like family
k139_11373898	1.4e-38	167.5	groS	GO:0003674,GO:0005488,GO:0005515,GO:0005575,GO:0005622,GO:0005623,GO:0005737,GO:0005829,GO:0006457,GO:0006458,GO:0006950,GO:0006986,GO:0008150,GO:0009266,GO:0009408,GO:0009628,GO:0009987,GO:0010033,GO:0016032,GO:0016465,GO:0019058,GO:0019068,GO:0032991,GO:0035966,GO:0042221,GO:0042802,GO:0043167,GO:0043169,GO:0044403,GO:0044419,GO:0044424,GO:0044444,GO:0044445,GO:0044464,GO:0046872,GO:0050896,GO:…		ko:K04078					ko00000,ko03029,ko03110				2J0E5@203682,COG0234@1,COG0234@2	O	Binds to Cpn60 in the presence of Mg-ATP and suppresses the ATPase activity of the latter
k139_11374790	1.7e-34	153.7			4.6.1.1	ko:K01768	ko00230,ko02025,ko04113,ko04213,map00230,map02025,map04113,map04213	M00695	R00089,R00434	RC00295	ko00000,ko00001,ko00002,ko01000				1MV1V@1224,2TRTY@28211,COG2114@1,COG2114@2,COG4252@1,COG4252@2	T	Adenylate Guanylate cyclase
k139_11375397	1.6e-07	64.7				ko:K01992		M00254			ko00000,ko00002,ko02000	3.A.1			1Q2JV@1224,2X3GK@28221,2YW06@29,4386Q@68525,COG1277@1,COG1277@2	S	ABC-2 family transporter protein
k139_11376994	5e-21	109.0													1R9WG@1224,2MJZ5@213118,2WN92@28221,42RFX@68525,COG1592@1,COG1592@2	C	PFAM Rubrerythrin
k139_11377501	1.8e-67	263.5	lexA		3.4.21.88	ko:K01356		M00729			ko00000,ko00002,ko01000,ko01002,ko03400				1ZSSM@142182,COG1974@1,COG1974@2	K	Represses a number of genes involved in the response to DNA damage (SOS response), including recA and lexA. In the presence of single-stranded DNA, RecA interacts with LexA causing an autocatalytic cleavage which disrupts the DNA-binding part of LexA, leading to derepression of the SOS regulon and eventually DNA repair
k139_11377662	5e-21	109.4													41SUM@651137,arCOG08683@1,arCOG08683@2157
k139_11378988	1.8e-57	231.1				ko:K03088					ko00000,ko03021				2IZ91@203682,COG1595@1,COG1595@2	K	TIGRFAM RNA polymerase sigma factor, sigma-70 family
k139_11382102	1.6e-97	363.6													COG3250@1,COG3250@2	G	beta-galactosidase activity
k139_11382568	8e-34	152.1													2G5ND@200795,COG0745@1,COG0745@2	K	Two component transcriptional regulator, winged helix family
k139_11383398	2.9e-63	249.2				ko:K06909					ko00000				1I733@117743,4P9P0@976,COG1783@1,COG1783@2	S	Phage terminase large subunit
k139_11385326	6.7e-149	534.6	lldD	GO:0002218,GO:0002253,GO:0002376,GO:0002682,GO:0002684,GO:0005575,GO:0005618,GO:0005622,GO:0005623,GO:0005737,GO:0005777,GO:0005886,GO:0006950,GO:0006952,GO:0007154,GO:0007165,GO:0008150,GO:0008152,GO:0009058,GO:0009605,GO:0009607,GO:0009617,GO:0009987,GO:0010204,GO:0016020,GO:0016999,GO:0017000,GO:0017144,GO:0023052,GO:0030312,GO:0031347,GO:0031349,GO:0042579,GO:0042742,GO:0042743,GO:0043207,GO:…	1.1.2.3,1.1.3.15	ko:K00101,ko:K00104	ko00620,ko00630,ko01100,ko01110,ko01120,ko01130,map00620,map00630,map01100,map01110,map01120,map01130		R00196,R00475	RC00042,RC00044	ko00000,ko00001,ko01000			iNJ661.Rv1872c	2GJA5@201174,4ES3N@85013,COG1304@1,COG1304@2	C	PFAM FMN-dependent alpha-hydroxy acid dehydrogenase
k139_11387598	2.6e-55	223.0				ko:K06936					ko00000				1UZ5M@1239,24AIM@186801,COG1244@1,COG1244@2	S	Elongator protein 3, MiaB family, Radical SAM
k139_11391851	3.7e-09	70.1													2A52F@1,2IZD2@203682,30TQU@2
k139_1139268	2e-58	234.6	dnaB		3.6.4.12	ko:K02314	ko03030,ko04112,map03030,map04112				ko00000,ko00001,ko01000,ko03032				1MUG9@1224,2WJCA@28221,2YTXF@29,42M7X@68525,COG0305@1,COG0305@2	L	it exhibits DNA-dependent ATPase activity and contains distinct active sites for ATP binding, DNA binding, and interaction with DnaC protein, primase, and other prepriming proteins
k139_11397189	1.1e-132	480.7													1JDB3@118969,1MWBN@1224,1RPD0@1236,COG0582@1,COG0582@2	L	Phage integrase family
k139_11397892	8.2e-32	145.6													1MUMZ@1224,2TRUI@28211,3JR8W@41294,COG0457@1,COG0457@2,COG2114@1,COG2114@2,COG5616@1,COG5616@2	T	Adenylate cyclase
k139_11399588	2.4e-43	183.7													COG2801@1,COG2801@2	L	transposition
k139_11400	1.6e-116	426.8	cyaD		1.20.2.1,1.20.9.1,4.6.1.1	ko:K01768,ko:K04755,ko:K08355	ko00230,ko02025,ko04113,ko04213,map00230,map02025,map04113,map04213	M00695	R00089,R00434	RC00295	ko00000,ko00001,ko00002,ko01000,ko02000	5.A.3.6			1N5XC@1224,COG0633@1,COG0633@2,COG2114@1,COG2114@2,COG2146@1,COG2146@2	CT	Adenylyl cyclase class-3 4 guanylyl cyclase
k139_11405934	6.3e-27	129.8													28QM7@1,2ZD2Z@2
k139_11406938	4.3e-13	82.8	mtnA	GO:0000096,GO:0000097,GO:0003674,GO:0003824,GO:0006082,GO:0006520,GO:0006555,GO:0006790,GO:0006807,GO:0008150,GO:0008152,GO:0008652,GO:0009058,GO:0009066,GO:0009067,GO:0009086,GO:0009987,GO:0016053,GO:0016853,GO:0016860,GO:0016861,GO:0017144,GO:0019509,GO:0019752,GO:0043094,GO:0043102,GO:0043436,GO:0044237,GO:0044238,GO:0044249,GO:0044272,GO:0044281,GO:0044283,GO:0046394,GO:0046523,GO:0071265,GO:…	5.3.1.23	ko:K08963	ko00270,ko01100,map00270,map01100	M00034	R04420	RC01151	ko00000,ko00001,ko00002,ko01000				1G2JX@1117,1HAH5@1150,COG0182@1,COG0182@2	J	Initiation factor 2 subunit family
k139_114113	1e-17	98.2													1MHN9@121069,2E8ID@1,2SF0F@2759	S	Unnamed protein product. Source PGD
k139_1141139	3.9e-16	92.8													2IEA1@201174,COG5362@1,COG5362@2,COG5410@1,COG5410@2	S	TIGRFAM Phage
k139_11411725	5e-65	255.8													1MXY5@1224,28NA5@1,2JWJ4@204441,2TYZX@28211,2ZBDZ@2
k139_11413787	3.8e-09	70.1													1NX3Z@1224,1SQEX@1236,2FAU0@1,34318@2
k139_11426840	3.9e-43	184.5			3.2.1.51	ko:K15923	ko00511,map00511				ko00000,ko00001,ko01000		GH95		1QVD7@1224,2TYVG@28211,COG4733@1,COG4733@2	S	Putative phage tail protein
k139_1142868	4.5e-28	132.9				ko:K04763					ko00000,ko03036				1TQXV@1239,24884@186801,268KZ@186813,COG4974@1,COG4974@2	L	Belongs to the 'phage' integrase family
k139_11429556	7.1e-21	108.2													1NPMI@1224,2DPZI@1,2WTE9@28221,3343T@2,42XJN@68525
k139_11431146	4e-09	69.3													COG2706@1,COG2706@2	G	6-phosphogluconolactonase activity
k139_11432174	6.5e-23	115.9													1N19D@1224,1S3DH@1236,2Q2A2@267888,COG0739@1,COG0739@2	M	COG0739 Membrane proteins related to metalloendopeptidases
k139_11433307	4.7e-08	65.9		GO:0005575,GO:0008150,GO:0016032,GO:0018995,GO:0019012,GO:0019058,GO:0019062,GO:0022610,GO:0030430,GO:0033643,GO:0033646,GO:0043656,GO:0043657,GO:0044215,GO:0044216,GO:0044217,GO:0044403,GO:0044406,GO:0044419,GO:0044650,GO:0051704											4QAQ9@10239,4QKRS@10699,4QPTV@28883,4QUYQ@35237	S	Putative phage tail protein
k139_11434639	7e-20	105.5	mreB2			ko:K03569					ko00000,ko02048,ko03036,ko04812	1.A.33.1,9.B.157.1			1PNT2@1224,COG1077@1,COG1077@2	D	actin actin family protein
k139_11434913	5.6e-13	82.0			1.1.1.136	ko:K02474,ko:K13015	ko00520,map00520		R00421,R06894	RC00291	ko00000,ko00001,ko01000,ko01005				2NNQ1@2323,COG0677@1,COG0677@2	M	UDP binding domain
k139_11439204	8.2e-85	321.2	ftsE	GO:0000166,GO:0000287,GO:0000910,GO:0003674,GO:0003824,GO:0005488,GO:0005524,GO:0005575,GO:0005622,GO:0005623,GO:0005737,GO:0005886,GO:0007049,GO:0008144,GO:0008150,GO:0008356,GO:0009898,GO:0009966,GO:0009987,GO:0010646,GO:0016020,GO:0016043,GO:0016462,GO:0016787,GO:0016817,GO:0016818,GO:0016887,GO:0017076,GO:0017111,GO:0019897,GO:0019898,GO:0022402,GO:0022603,GO:0022607,GO:0023051,GO:0030145,GO:…		ko:K09811,ko:K09812	ko02010,map02010	M00256			ko00000,ko00001,ko00002,ko02000,ko03036	3.A.1.140			1MVQ4@1224,2TS9Y@28211,COG2884@1,COG2884@2	D	cell division ATP-binding protein FtsE
k139_114414	9.5e-53	214.5				ko:K03496					ko00000,ko03036,ko04812				1MWRE@1224,1RTVR@1236,1XGRQ@135618,COG1192@1,COG1192@2	D	Anion-transporting ATPase
k139_1144429	2.2e-13	83.6			1.18.1.2,1.19.1.1	ko:K00528			R10159		ko00000,ko01000				2GJ4A@201174,4GA46@85026,COG0493@1,COG0493@2	C	4Fe-4S binding domain
k139_11445684	6.1e-84	317.8			3.6.3.7	ko:K01990,ko:K09697	ko02010,ko02020,map02010,map02020	M00253,M00254			ko00000,ko00001,ko00002,ko01000,ko02000	3.A.1,3.A.1.115			2IXQV@203682,COG1131@1,COG1131@2	V	ABC-type multidrug transport system ATPase component
k139_11448092	3.4e-67	263.1													4QAY9@10239,4QNHX@10744,4QRJC@28883,4QWGZ@35237	S	hydrolase activity, acting on acid anhydrides
k139_11449916	2.7e-39	170.6	bglIM		2.1.1.113,2.1.1.72	ko:K00571,ko:K00590					ko00000,ko01000,ko02048				1WID5@1297,COG0863@1,COG0863@2	L	DNA methylase
k139_11451487	1.2e-85	324.3			4.1.1.77,4.2.1.80	ko:K01617,ko:K02554	ko00360,ko00362,ko00621,ko00622,ko01100,ko01120,ko01220,map00360,map00362,map00621,map00622,map01100,map01120,map01220	M00545,M00569	R02601,R02602,R04781,R05374	RC00750,RC00751,RC01213,RC02672	br01602,ko00000,ko00001,ko00002,ko01000				1JT96@119045,1RGHI@1224,2VB4S@28211,COG3971@1,COG3971@2	Q	2-keto-4-pentenoate hydratase
k139_11453265	1e-25	124.8													1R3WR@1224,1RZ3R@1236,COG0476@1,COG0476@2,COG1310@1,COG1310@2	H	Prokaryotic E2 family A
k139_11453510	2.5e-61	243.0			3.6.3.38	ko:K01990,ko:K09689,ko:K09691	ko02010,map02010	M00249,M00250,M00254			ko00000,ko00001,ko00002,ko01000,ko02000	3.A.1,3.A.1.101,3.A.1.103			1TQKK@1239,24A5V@186801,3WHVP@541000,COG1134@1,COG1134@2	GM	Psort location CytoplasmicMembrane, score
k139_11454292	1.2e-30	141.0													1NKZK@1224,2JSYH@204441,2U0EG@28211,COG5362@1,COG5362@2,COG5410@1,COG5410@2	S	Terminase RNaseH-like domain
k139_11454598	2.9e-23	116.3	gcvPA	GO:0001505,GO:0003674,GO:0003824,GO:0004375,GO:0005575,GO:0005622,GO:0005623,GO:0005737,GO:0005960,GO:0006082,GO:0006520,GO:0006544,GO:0006807,GO:0008150,GO:0008152,GO:0009069,GO:0009987,GO:0016491,GO:0016638,GO:0016642,GO:0017144,GO:0019752,GO:0032991,GO:0042133,GO:0043436,GO:0044237,GO:0044238,GO:0044281,GO:0044424,GO:0044444,GO:0044464,GO:0055114,GO:0065007,GO:0065008,GO:0071704,GO:1901564,GO:…	1.4.4.2	ko:K00281,ko:K00282	ko00260,ko00630,ko01100,ko01110,ko01130,ko01200,map00260,map00630,map01100,map01110,map01130,map01200	M00532	R01221,R03425	RC00022,RC00929,RC02834,RC02880	ko00000,ko00001,ko00002,ko01000				1TQGG@1239,27BBJ@186824,4HA7P@91061,COG0403@1,COG0403@2	E	Glycine cleavage system P-protein
k139_11457465	2.1e-46	193.4													1MY3D@1224,1RPKN@1236,2NCJN@225057,COG0745@1,COG0745@2	K	Transcriptional regulatory protein, C terminal
k139_11457506	3.1e-75	288.9													1MW9D@1224,2TVMI@28211,3JX3N@41294,COG4626@1,COG4626@2	S	Terminase
k139_11458663	6.2e-61	241.9	thyA		2.1.1.45	ko:K00560	ko00240,ko00670,ko01100,ko01523,map00240,map00670,map01100,map01523	M00053	R02101	RC00219,RC00332	ko00000,ko00001,ko00002,ko01000				COG0207@1,COG0207@2	F	Catalyzes the reductive methylation of 2'-deoxyuridine- 5'-monophosphate (dUMP) to 2'-deoxythymidine-5'-monophosphate (dTMP) while utilizing 5,10-methylenetetrahydrofolate (mTHF) as the methyl donor and reductant in the reaction, yielding dihydrofolate (DHF) as a by-product. This enzymatic reaction provides an intracellular de novo source of dTMP, an essential precursor for DNA biosynthesis
k139_11459956	7.8e-26	125.9				ko:K06919					ko00000				1MW9E@1224,2KVKJ@206389,2VKFM@28216,COG4643@1,COG4643@2	S	Zinc-binding domain of primase-helicase
k139_11460673	4.8e-57	228.4													1NC9X@1224,2X6YN@28221,43BKK@68525,COG0784@1,COG0784@2,COG3852@1,COG3852@2,COG4564@1,COG4564@2	T	response regulator
k139_11461376	5.3e-76	292.0													1RAGC@1224,2MCJK@213115,2WTUP@28221,42Z29@68525,COG1783@1,COG1783@2	S	phage Terminase large subunit
k139_11462068	4.5e-34	152.5													2JMV0@204432,3Y9GA@57723,COG4373@1,COG4373@2	S	Terminase-like family
k139_11462330	5.2e-36	159.5			2.1.1.72	ko:K07319					ko00000,ko01000,ko02048				1MVH7@1224,2TRNA@28211,43Z0S@69657,COG0863@1,COG0863@2,COG1475@1,COG1475@2	KL	DNA methylase
k139_11464837	1.7e-12	80.9													1P4GR@1224,28RRD@1,2UXB0@28211,2ZE3Z@2
k139_11467331	8.1e-61	241.9	FII			ko:K06908					ko00000				1Q8HB@1224,1RPNF@1236,1XQJW@135619,COG3498@1,COG3498@2	S	Phage tail tube protein FII
k139_11468830	1.8e-07	64.3	SEC59	GO:0003674,GO:0003824,GO:0004168,GO:0005575,GO:0005622,GO:0005623,GO:0005737,GO:0005783,GO:0005789,GO:0006464,GO:0006486,GO:0006487,GO:0006629,GO:0006644,GO:0006793,GO:0006796,GO:0006807,GO:0008150,GO:0008152,GO:0008610,GO:0008654,GO:0009058,GO:0009059,GO:0009100,GO:0009101,GO:0009987,GO:0012505,GO:0016020,GO:0016021,GO:0016301,GO:0016310,GO:0016740,GO:0016772,GO:0016773,GO:0019538,GO:0019637,GO:…	1.3.1.88,2.7.1.108	ko:K00902,ko:K05542	ko00510,ko01100,map00510,map01100		R01018	RC00002,RC00017	ko00000,ko00001,ko01000,ko03016				20ZB5@147548,38Y7A@33154,3NUCX@4751,3QS8S@4890,COG0170@1,KOG2468@2759	I	Phosphatidate cytidylyltransferase
k139_11470123	5.2e-33	148.7													COG0468@1,COG0468@2	L	Can catalyze the hydrolysis of ATP in the presence of single-stranded DNA, the ATP-dependent uptake of single-stranded DNA by duplex DNA, and the ATP-dependent hybridization of homologous single-stranded DNAs. It interacts with LexA causing its activation and leading to its autocatalytic cleavage
k139_11470233	5e-07	62.4			3.1.22.4	ko:K01159	ko03440,map03440				ko00000,ko00001,ko01000,ko03400				1RCYK@1224,2VHSV@28216,COG0817@1,COG0817@2	L	16.7 kDa protein gp11 SWALL Q9JMN0 (EMBL AB036666) (151 aa) fasta scores E() 1.7e-13, 36.61 id in 142 aa, and to Ralstonia solanacearum bacteriophage-related protein rsc3228 or rs02445 SWALL Q8XUG0 (EMBL AL646074) (154 aa) fasta scores E() 1.1e-21, 46.35 id in 151 aa
k139_11470572	2.3e-38	166.4				ko:K06905					ko00000				1G4DS@1117,1H8S8@1150,COG3500@1,COG3500@2	S	Phage late control gene D protein (GPD)
k139_11471429	6.3e-07	63.2	fliA			ko:K02405,ko:K03093	ko02020,ko02025,ko02026,ko02040,ko05111,map02020,map02025,map02026,map02040,map05111				ko00000,ko00001,ko02035,ko03021				1MWEU@1224,2YMJ7@29547,42QQ8@68525,COG1191@1,COG1191@2	K	Belongs to the sigma-70 factor family
k139_11473310	2e-41	177.9	hpt		2.4.2.8	ko:K00760	ko00230,ko00983,ko01100,ko01110,map00230,map00983,map01100,map01110		R00190,R01132,R01229,R02142,R08237,R08238,R08245	RC00063,RC00122	ko00000,ko00001,ko01000				1V1C9@1239,24FR4@186801,261JF@186807,COG0634@1,COG0634@2	F	Belongs to the purine pyrimidine phosphoribosyltransferase family
k139_11473509	1.3e-10	74.3													1TTJI@1239,26T6T@186822,4HF8S@91061,COG0582@1,COG0582@2	L	Belongs to the 'phage' integrase family
k139_11474104	3.7e-15	89.4													2Y1VX@28890,COG2369@1,arCOG09510@2157	T	Phage Mu protein F like protein
k139_11476731	1.1e-35	157.9													1UZFJ@1239,24DAB@186801,2BW4G@1,2ZAQH@2,3WN0Q@541000
k139_11478090	5.4e-25	122.1	thrB		2.7.1.39	ko:K02204	ko00260,ko01100,ko01110,ko01120,ko01230,map00260,map01100,map01110,map01120,map01230	M00018	R01771	RC00002,RC00017	ko00000,ko00001,ko00002,ko01000				1MUKJ@1224,2JQUH@204441,2TS6D@28211,COG2334@1,COG2334@2	F	Belongs to the pseudomonas-type ThrB family
k139_114790	6.4e-213	747.3													1K3QF@119060,1R3NX@1224,2VNNI@28216,COG5421@1,COG5421@2	L	Transposase DDE domain
k139_11479587	4.9e-29	136.7													4QCWX@10239,4QMA7@10699,4QU1G@28883,4QYGT@35237	S	Terminase-like family
k139_11479591	1.6e-21	110.9				ko:K03088					ko00000,ko03021				COG1595@1,COG1595@2	K	DNA-templated transcription, initiation
k139_11480101	3.4e-58	234.2	fimV			ko:K07288,ko:K08086					ko00000				1MXV7@1224,2VHX1@28216,371R4@32003,COG3170@1,COG3170@2	NU	pilus assembly protein FimV
k139_1148106	4.5e-07	62.8													29W2D@1,2GYHD@201174,30HKY@2
k139_11481290	1.8e-95	357.5													1N17V@1224,1RNFK@1236,4615E@72273,COG0642@1,COG2205@2	T	PhoQ Sensor
k139_11481413	7.7e-13	82.4													1G5MT@1117,28P0E@1,2ZBX1@2	S	Putative 2OG-Fe(II) oxygenase
k139_11481441	2.7e-14	87.4	vsr			ko:K07458					ko00000,ko01000,ko03400				1RH1C@1224,2KGWM@204458,2UA6G@28211,COG3727@1,COG3727@2	L	May nick specific sequences that contain T G mispairs resulting from m5C-deamination
k139_11481962	1.3e-43	184.9	recT	GO:0000724,GO:0000725,GO:0000731,GO:0003674,GO:0003676,GO:0003677,GO:0003697,GO:0005488,GO:0005575,GO:0006139,GO:0006259,GO:0006281,GO:0006302,GO:0006310,GO:0006725,GO:0006807,GO:0006950,GO:0006974,GO:0006996,GO:0008150,GO:0008152,GO:0009058,GO:0009059,GO:0009987,GO:0016043,GO:0018130,GO:0019438,GO:0032392,GO:0032508,GO:0032991,GO:0032993,GO:0033554,GO:0034641,GO:0034645,GO:0034654,GO:0043150,GO:…		ko:K07455					ko00000,ko03400				1R6DB@1224,1RZZ3@1236,3XN6G@561,COG3723@1,COG3723@2	L	Binds to single-stranded DNA and also promotes the renaturation of complementary single-stranded DNA. Function in recombination. Has a function
k139_11482388	4.2e-99	368.2	rtcB	GO:0003674,GO:0003824,GO:0003909,GO:0005488,GO:0006139,GO:0006259,GO:0006266,GO:0006281,GO:0006396,GO:0006725,GO:0006807,GO:0006950,GO:0006974,GO:0008150,GO:0008152,GO:0008452,GO:0009987,GO:0010467,GO:0016070,GO:0016874,GO:0016886,GO:0030145,GO:0033554,GO:0034641,GO:0042245,GO:0043167,GO:0043169,GO:0043170,GO:0044237,GO:0044238,GO:0044260,GO:0046483,GO:0046872,GO:0046914,GO:0050896,GO:0051716,GO:…	6.5.1.3	ko:K14415					ko00000,ko01000,ko03016				1MUHA@1224,2WJCP@28221,2YUCG@29,42PKM@68525,COG1690@1,COG1690@2	S	tRNA-splicing ligase RtcB
k139_11486385	3.1e-19	103.6			2.1.1.148,5.99.1.3	ko:K02470,ko:K03465	ko00240,ko00670,ko01100,map00240,map00670,map01100		R06613	RC00022,RC00332	ko00000,ko00001,ko01000,ko03032,ko03400				2I6XF@201174,COG1372@1,COG1372@2	L	Phage minor capsid protein 2
k139_11487073	1.7e-07	63.9													1NJEP@1224,2DR2N@1,339WX@2
k139_11488717	3e-91	343.2													1MXN7@1224,2TR83@28211,3N66Z@45401,COG3391@1,COG3391@2	S	GTA TIM-barrel-like domain
k139_11492440	1e-114	420.6													39XQQ@33154,3BMR9@33208,3DFBN@33213,COG1219@1,KOG0745@2759	O	ATP-dependent protease ATPase subunit
k139_11493607	4.8e-73	283.1													4QC24@10239,4QP0N@10744,4QRZK@28883,4QZPR@35237
k139_11494474	6.1e-42	178.7				ko:K03496					ko00000,ko03036,ko04812				1MWH3@1224,2U100@28211,COG1192@1,COG1192@2	D	Involved in chromosome partitioning
k139_11495056	5.4e-37	163.3													2360M@1762,2EYM3@1,2GNNE@201174,33RUQ@2
k139_1149611	4.4e-102	379.0	fabH		1.2.4.4,2.3.1.180,2.3.1.230	ko:K00648,ko:K11381,ko:K18002	ko00061,ko00280,ko00405,ko00640,ko01100,ko01110,ko01130,ko01212,ko02024,ko02025,map00061,map00280,map00405,map00640,map01100,map01110,map01130,map01212,map02024,map02025	M00036,M00082,M00083	R07599,R07600,R07601,R07602,R07603,R07604,R10589,R10590,R10707,R10996,R10997,R11589,R11590	RC00004,RC00027,RC00627,RC02729,RC02743,RC02883,RC02888,RC02949,RC02953	br01601,ko00000,ko00001,ko00002,ko01000,ko01004			iIT341.HP0202	2IAG3@201174,4EUGQ@85013,COG0332@1,COG0332@2	I	PFAM 3-Oxoacyl- acyl-carrier-protein (ACP) synthase III domain protein
k139_11497101	8e-19	101.7	pilA			ko:K02650	ko02020,map02020				ko00000,ko00001,ko02035,ko02044	3.A.15.2			1N7EQ@1224,1SCES@1236,3NPSI@468,COG4969@1,COG4969@2	NU	pilus assembly protein major pilin PilA
k139_1149758	5.5e-101	374.4	flrC			ko:K10943	ko02020,ko05111,map02020,map05111	M00515			ko00000,ko00001,ko00002,ko02022				3Y6K2@57723,COG3829@1,COG3829@2	KT	Inner membrane component of T3SS, cytoplasmic domain
k139_11497681	5e-56	225.3	uup	GO:0003674,GO:0003676,GO:0003677,GO:0003824,GO:0005488,GO:0005575,GO:0005622,GO:0005623,GO:0005737,GO:0005886,GO:0008150,GO:0009314,GO:0009628,GO:0010528,GO:0016020,GO:0016462,GO:0016787,GO:0016817,GO:0016818,GO:0016887,GO:0017111,GO:0019219,GO:0019222,GO:0031323,GO:0044424,GO:0044464,GO:0050789,GO:0050794,GO:0050896,GO:0051052,GO:0051171,GO:0060255,GO:0065007,GO:0070894,GO:0071944,GO:0080090,GO:…		ko:K15738					ko00000,ko02000	3.A.1.120.6			1MU37@1224,1RPCU@1236,COG0488@1,COG0488@2	S	COG0488 ATPase components of ABC transporters with duplicated ATPase domains
k139_11499843	3.7e-07	63.2													1R6ZR@1224,2TZEQ@28211,COG0457@1,COG0457@2	S	Tetratricopeptide repeat
k139_11500403	2e-51	209.9	moaC	GO:0002682,GO:0002683,GO:0003674,GO:0003824,GO:0005488,GO:0005515,GO:0005575,GO:0005576,GO:0006732,GO:0006777,GO:0006793,GO:0006796,GO:0006807,GO:0008150,GO:0008152,GO:0009058,GO:0009108,GO:0009605,GO:0009607,GO:0009987,GO:0016043,GO:0016829,GO:0016849,GO:0018130,GO:0019538,GO:0019637,GO:0019720,GO:0022607,GO:0031347,GO:0031348,GO:0034214,GO:0035821,GO:0040007,GO:0042802,GO:0043170,GO:0043207,GO:…	4.6.1.17	ko:K03637	ko00790,ko01100,ko04122,map00790,map01100,map04122		R11372	RC03425	ko00000,ko00001,ko01000				2NPNE@2323,COG0315@1,COG0315@2	H	Catalyzes the conversion of (8S)-3',8-cyclo-7,8- dihydroguanosine 5'-triphosphate to cyclic pyranopterin monophosphate (cPMP)
k139_11501959	5e-133	482.6	pilT			ko:K02669					ko00000,ko02035,ko02044	3.A.15.2			2IXRP@203682,COG2805@1,COG2805@2	NU	COG2805 Tfp pilus assembly protein, pilus retraction ATPase PilT
k139_11504147	1.3e-76	293.9	fabB	GO:0003674,GO:0003824,GO:0004312,GO:0004315,GO:0005575,GO:0005622,GO:0005623,GO:0005737,GO:0005829,GO:0006082,GO:0006629,GO:0006631,GO:0006633,GO:0008150,GO:0008152,GO:0008610,GO:0009058,GO:0009987,GO:0016053,GO:0016740,GO:0016746,GO:0016747,GO:0019752,GO:0032787,GO:0043436,GO:0044237,GO:0044238,GO:0044249,GO:0044255,GO:0044281,GO:0044283,GO:0044424,GO:0044444,GO:0044464,GO:0046394,GO:0071704,GO:…	2.3.1.41	ko:K00647	ko00061,ko00780,ko01100,ko01212,map00061,map00780,map01100,map01212	M00083,M00572	R04355,R04726,R04952,R04957,R04960,R04963,R04968,R07762,R10115,R10119	RC00039,RC02728,RC02729,RC02888	ko00000,ko00001,ko00002,ko01000,ko01004			iAF1260.b2323,iAPECO1_1312.APECO1_4241,iB21_1397.B21_02208,iBWG_1329.BWG_2097,iE2348C_1286.E2348C_2463,iEC042_1314.EC042_2564,iEC55989_1330.EC55989_2567,iECABU_c1320.ECABU_c26560,iECBD_1354.ECBD_1336,iECB_1328.ECB_02248,iECDH10B_1368.ECDH10B_2485,iECDH1ME8569_1439.ECDH1ME8569_2261,iECD_1391.ECD_02248,iECED1_1282.ECED1_2787,iECIAI1_1343.ECIAI1_2400,iECIAI39_1322.ECIAI39_2472,iECNA114_1301.ECNA114_…	1MU1X@1224,1RMDE@1236,COG0304@1,COG0304@2	I	Catalyzes the condensation reaction of fatty acid synthesis by the addition to an acyl acceptor of two carbons from malonyl-ACP
k139_1150445	2.2e-61	243.0	yehX	GO:0006810,GO:0006811,GO:0006812,GO:0008150,GO:0015695,GO:0015696,GO:0015697,GO:0015838,GO:0031460,GO:0051179,GO:0051234,GO:0071702,GO:0071705,GO:0072337		ko:K05847	ko02010,map02010	M00209			ko00000,ko00001,ko00002,ko02000	3.A.1.12		iECED1_1282.ECED1_2573,iEcE24377_1341.EcE24377A_2418,iPC815.YPO1198	1QTUC@1224,1RQWQ@1236,1WXWK@135613,COG1125@1,COG1125@2	E	pfam abc
k139_11514037	9.5e-11	74.7													1VENI@1239,27142@186822,2EC8I@1,33670@2,4HR98@91061
k139_11514211	8.2e-38	164.9	hldE	GO:0000271,GO:0003674,GO:0003824,GO:0005575,GO:0005622,GO:0005623,GO:0005737,GO:0005829,GO:0005975,GO:0005976,GO:0006629,GO:0006793,GO:0006796,GO:0008150,GO:0008152,GO:0008219,GO:0008610,GO:0008653,GO:0009058,GO:0009059,GO:0009103,GO:0009244,GO:0009311,GO:0009312,GO:0009987,GO:0012501,GO:0016051,GO:0016301,GO:0016310,GO:0016740,GO:0016772,GO:0016779,GO:0019200,GO:0033692,GO:0033785,GO:0033786,GO:…	2.7.1.167,2.7.7.70	ko:K03272,ko:K21344	ko00540,ko01100,map00540,map01100	M00064	R05644,R05646	RC00002,RC00078	ko00000,ko00001,ko00002,ko01000,ko01005			iECH74115_1262.ECH74115_4363,iECSP_1301.ECSP_4025,iECs_1301.ECs3935,iPC815.YPO0654,iZ_1308.Z4405	1MV3Z@1224,1RMAJ@1236,1XHK9@135619,COG0615@1,COG0615@2,COG2870@1,COG2870@2	H	Catalyzes the ADP transfer from ATP to D-glycero-beta-D- manno-heptose 1-phosphate, yielding ADP-D-glycero-beta-D-manno- heptose
k139_11514227	2.7e-93	350.1													1MVS3@1224,2TRW8@28211,47G2T@766,COG5525@1,COG5525@2	S	Phage terminase large subunit (GpA)
k139_11514446	3.6e-19	103.6													2DNQ8@1,2J0SK@203682,32YJ3@2
k139_11514609	9.6e-69	267.3	pepF			ko:K08602					ko00000,ko01000,ko01002				2IYTJ@203682,COG1164@1,COG1164@2	E	TIGRFAM oligoendopeptidase, M3 family
k139_11515191	2.2e-77	296.2	msrA		1.8.4.11,1.8.4.12	ko:K07304,ko:K12267					ko00000,ko01000				1R33Z@1224,1T62V@1236,2Q1BA@267888,COG0225@1,COG0225@2	O	Has an important function as a repair enzyme for proteins that have been inactivated by oxidation. Catalyzes the reversible oxidation-reduction of methionine sulfoxide in proteins to methionine
k139_115154	2.8e-50	206.8													2CDQ7@1,2J41Q@203682,2Z7KV@2
k139_11516302	1.5e-98	366.3				ko:K06907					ko00000				1MX89@1224,2WKMQ@28221,42QD3@68525,43T9S@69541,COG3497@1,COG3497@2	S	Phage tail sheath C-terminal domain
k139_11518086	1.4e-12	80.9													4QHMI@10239,4QIHK@10662,4QTVD@28883,4QUW2@35237
k139_11519118	6.4e-77	295.8													1R5I0@1224,28MC2@1,2TUSQ@28211,2ZAQD@2,3710N@31993
k139_11519961	6.2e-20	105.1													1J7EK@118884,1RJY2@1224,1SM8E@1236,28M5H@1,2ZAJ9@2
k139_11520395	4.2e-84	318.5													COG0491@1,COG0491@2	GM	Thiolesterase that catalyzes the hydrolysis of S-D- lactoyl-glutathione to form glutathione and D-lactic acid
k139_11520981	6e-55	221.5													47NMF@768503,4NESU@976,COG4447@1,COG4447@2	G	Sortilin, neurotensin receptor 3,
k139_11521573	1.9e-102	379.4				ko:K07497					ko00000				1MVC8@1224,2WKAM@28221,42NJR@68525,43T2Q@69541,COG2801@1,COG2801@2	L	PFAM Integrase catalytic region
k139_11523775	1.9e-13	84.3			2.4.1.250	ko:K15521					ko00000,ko01000				COG0438@1,COG0438@2	M	transferase activity, transferring glycosyl groups
k139_11524173	1.9e-44	187.6				ko:K02003		M00258			ko00000,ko00002,ko02000	3.A.1			1RA1K@1224,2U7CA@28211,COG1136@1,COG1136@2	V	COG1136 ABC-type antimicrobial peptide transport system ATPase component
k139_11527347	4.5e-17	96.7													1NJKP@1224,2UM25@28211,COG0234@1,COG0234@2	O	Binds to Cpn60 in the presence of Mg-ATP and suppresses the ATPase activity of the latter
k139_11529161	1.8e-74	287.0													1MWQX@1224,2WK33@28221,42NG2@68525,43V8D@69541,COG1484@1,COG1484@2	L	IstB-like ATP binding protein
k139_11529578	6e-14	85.9													1RKYM@1224,2DMA1@1,2U9AB@28211,32B1Q@2
k139_11532150	1.7e-07	64.3													297B9@1,2GVI7@201174,2ZUIW@2
k139_11532435	1.4e-13	84.3													2RYBC@2759,COG0800@1	G	Acetyltransferase (GNAT) domain
k139_11534397	3.4e-50	206.1	ISCU	GO:0003674,GO:0003824,GO:0005198,GO:0005488,GO:0005506,GO:0005515,GO:0005575,GO:0005622,GO:0005623,GO:0005634,GO:0005737,GO:0005739,GO:0005759,GO:0005829,GO:0006790,GO:0006807,GO:0006873,GO:0006875,GO:0006879,GO:0008150,GO:0008152,GO:0008198,GO:0009987,GO:0010467,GO:0016043,GO:0016226,GO:0016740,GO:0016782,GO:0019538,GO:0019725,GO:0022607,GO:0030003,GO:0031163,GO:0031974,GO:0032947,GO:0032991,GO:…		ko:K22068					ko00000,ko03029				3A1JG@33154,3BPFS@33208,3D6D7@33213,48E6G@7711,4959C@7742,4CI18@8459,COG0822@1,KOG3361@2759	C	Iron-sulfur cluster assembly enzyme
k139_11535461	1e-145	523.5				ko:K07494					ko00000				1N5WI@1224,2VHUB@28216,COG3335@1,COG3335@2,COG3415@1,COG3415@2	L	DDE superfamily endonuclease
k139_1153950	8.5e-21	109.0													2F0AG@1,2T1GZ@2759,382I1@33090,3GRSD@35493
k139_11539570	4.2e-58	232.3													1TPZ8@1239,1WG55@129337,4HAMW@91061,COG1028@1,COG1028@2	IQ	Enoyl-(Acyl carrier protein) reductase
k139_1154734	2.6e-08	67.4			3.2.1.4,3.4.24.3	ko:K01179,ko:K01387,ko:K20276	ko00500,ko01100,ko02024,map00500,map01100,map02024		R06200,R11307,R11308		ko00000,ko00001,ko01000,ko01002,ko02042		GH5,GH9		1QYMC@1224,1T3SC@1236,COG0726@1,COG0726@2,COG2911@1,COG2911@2,COG2931@1,COG2931@2,COG3291@1,COG3291@2,COG3533@1,COG3533@2,COG4719@1,COG4719@2,COG4733@1,COG4733@2,COG4932@1,COG4932@2,COG5184@1,COG5184@2,COG5434@1,COG5434@2	MQ	Concanavalin A-like lectin/glucanases superfamily
k139_11547791	6.8e-37	161.8				ko:K08307,ko:K08309					ko00000,ko01000,ko01011		GH23		COG0741@1,COG0741@2	M	lytic transglycosylase activity
k139_11549299	5.4e-14	85.9													2GK1D@201174,COG3209@1,COG3209@2	M	TIGRFAM YD repeat protein
k139_11549387	2e-56	226.5													1N74F@1224,2CDCV@1,2TUJ4@28211,308Y1@2,3N7QI@45401
k139_11553944	9e-122	443.7		GO:0005575,GO:0019012,GO:0019028,GO:0044423											4QAK6@10239,4QKP8@10699,4QPBY@28883,4QUP9@35237	S	peptidase activity
k139_11555299	5.3e-11	77.0													2CBAE@1,31814@2
k139_11555497	2.2e-26	126.7													2HQI2@201174,4DYQS@85010,COG1524@1,COG1524@2	S	Type I phosphodiesterase / nucleotide pyrophosphatase
k139_11557219	2.7e-08	66.6	phbA		2.3.1.9	ko:K00626	ko00071,ko00072,ko00280,ko00310,ko00362,ko00380,ko00620,ko00630,ko00640,ko00650,ko00720,ko00900,ko01100,ko01110,ko01120,ko01130,ko01200,ko01212,ko02020,map00071,map00072,map00280,map00310,map00362,map00380,map00620,map00630,map00640,map00650,map00720,map00900,map01100,map01110,map01120,map01130,map01200,map01212,map02020	M00088,M00095,M00373,M00374,M00375	R00238,R01177	RC00004,RC00326	ko00000,ko00001,ko00002,ko01000,ko04147				1MU5G@1224,2TQQ7@28211,COG0183@1,COG0183@2	I	Belongs to the thiolase family
k139_11560529	1.1e-22	114.4	opuCC			ko:K05845,ko:K05846	ko02010,map02010	M00209			ko00000,ko00001,ko00002,ko02000	3.A.1.12			1MXA1@1224,2X667@28221,2Z33M@29,42PXZ@68525,COG1174@1,COG1174@2,COG1732@1,COG1732@2	P	Substrate binding domain of ABC-type glycine betaine transport system
k139_11560778	2.8e-06	60.1													4QF31@10239,4QKZB@10699,4QPS4@28883,4QWSA@35237	S	nucleic acid binding
k139_11561409	2.6e-39	169.5	argH	GO:0003674,GO:0003824,GO:0004056,GO:0005575,GO:0005622,GO:0005623,GO:0005737,GO:0006082,GO:0006520,GO:0006525,GO:0006526,GO:0006591,GO:0006807,GO:0008150,GO:0008152,GO:0008652,GO:0009058,GO:0009064,GO:0009084,GO:0009987,GO:0016053,GO:0016829,GO:0016840,GO:0016842,GO:0019752,GO:0042450,GO:0043436,GO:0044237,GO:0044238,GO:0044249,GO:0044281,GO:0044283,GO:0044424,GO:0044464,GO:0046394,GO:0071704,GO:…	2.3.1.1,4.3.2.1	ko:K01755,ko:K14681	ko00220,ko00250,ko01100,ko01110,ko01130,ko01210,ko01230,map00220,map00250,map01100,map01110,map01130,map01210,map01230	M00028,M00029,M00844,M00845	R00259,R01086	RC00004,RC00064,RC00445,RC00447	ko00000,ko00001,ko00002,ko01000,ko04147				2IWV5@203682,COG0165@1,COG0165@2	E	argininosuccinate lyase
k139_11564158	2.4e-33	150.2				ko:K07483					ko00000				1N1AA@1224,2VU5U@28216,4AI0D@80864,COG2963@1,COG2963@2	L	Transposase
k139_11564800	3.3e-13	84.0	rbtT												2I4MD@201174,COG2223@1,COG2223@2	P	Major Facilitator Superfamily
k139_11567007	1.6e-82	313.2			2.1.1.80	ko:K00575	ko02020,ko02030,map02020,map02030				ko00000,ko00001,ko01000,ko02035				1RDBE@1224,COG1352@1,COG1352@2	NT	Methyltransferase, chemotaxis proteins
k139_11569324	3.9e-14	86.3	cwlJ		3.5.1.28	ko:K01449			R04112	RC00064,RC00141	ko00000,ko01000				1RH3D@1224,2JT2U@204441,2UAUQ@28211,COG3773@1,COG3773@2	M	Cell Wall Hydrolase
k139_11569578	4.5e-27	129.0	bztC			ko:K02029,ko:K09971	ko02010,map02010	M00232,M00236			ko00000,ko00001,ko00002,ko02000	3.A.1.3,3.A.1.3.18,3.A.1.3.7,3.A.1.3.8			1MV3I@1224,2TR9C@28211,COG0765@1,COG0765@2	P	ABC-type amino acid transport system permease component
k139_11572164	4.9e-63	248.4													1R439@1224,2U0N2@28211,COG0500@1,COG2226@2	Q	Methyltransferase domain
k139_11573086	6.6e-39	168.3	gcvH	GO:0001505,GO:0003674,GO:0005488,GO:0005504,GO:0005575,GO:0005622,GO:0005623,GO:0005737,GO:0005829,GO:0006082,GO:0006520,GO:0006544,GO:0006546,GO:0006807,GO:0008150,GO:0008152,GO:0008289,GO:0009056,GO:0009063,GO:0009069,GO:0009071,GO:0009987,GO:0016054,GO:0017144,GO:0019464,GO:0019752,GO:0031405,GO:0031406,GO:0033293,GO:0036094,GO:0042133,GO:0042135,GO:0042737,GO:0043167,GO:0043168,GO:0043177,GO:…		ko:K02437	ko00260,ko00630,ko01100,ko01110,ko01130,ko01200,map00260,map00630,map01100,map01110,map01130,map01200	M00532	R01221	RC00022,RC02834	ko00000,ko00001,ko00002			iE2348C_1286.E2348C_3156,iPC815.YPO0906	1RGV7@1224,1S656@1236,COG0509@1,COG0509@2	E	The glycine cleavage system catalyzes the degradation of glycine. The H protein shuttles the methylamine group of glycine from the P protein to the T protein
k139_11574845	2.4e-74	286.6				ko:K07486					ko00000				3J17W@40117,COG3547@1,COG3547@2	L	hmm pf02371
k139_11575103	2.4e-06	61.2													1R6JV@1224,COG3064@1,COG3064@2	M	Membrane
k139_11579839	2.1e-11	77.8													1K8HA@119060,1N3N7@1224,2D113@1,2VTZS@28216,32T9N@2
k139_11580255	7.8e-26	124.8													1RBMB@1224,1S5SW@1236,2DKWY@1,30NX3@2
k139_11582825	1.1e-28	134.8	gmd		4.2.1.47	ko:K01711	ko00051,ko00520,ko01100,map00051,map00520,map01100		R00888	RC00402	ko00000,ko00001,ko01000				2IWZ4@203682,COG1089@1,COG1089@2	M	Catalyzes the conversion of GDP-D-mannose to GDP-4- dehydro-6-deoxy-D-mannose
k139_11583223	1.7e-23	117.1													1G3QK@1117,COG1335@1,COG1335@2	Q	Isochorismatase family
k139_1158339	8.8e-53	214.5			1.11.1.10,3.1.1.24	ko:K00433,ko:K01055	ko00362,ko01100,ko01120,ko01220,map00362,map01100,map01120,map01220	M00568	R02991	RC00825	ko00000,ko00001,ko00002,ko01000				1RDEH@1224,2JS8S@204441,2U267@28211,COG2021@1,COG2021@2	E	Alpha/beta hydrolase family
k139_1158379	1.7e-59	237.3			1.1.1.1,1.2.1.10,1.2.1.81	ko:K04072,ko:K15515	ko00010,ko00071,ko00350,ko00620,ko00625,ko00626,ko00650,ko01100,ko01110,ko01120,ko01130,ko01220,map00010,map00071,map00350,map00620,map00625,map00626,map00650,map01100,map01110,map01120,map01130,map01220		R00228,R00623,R00754,R01172,R04880,R05233,R05234,R06917,R06927	RC00004,RC00050,RC00088,RC00099,RC00116,RC00184,RC00649,RC01195	ko00000,ko00001,ko01000				1J58I@118884,1QUBI@1224,1T3J1@1236,COG1012@1,COG1012@2	C	COG1012 NAD-dependent aldehyde dehydrogenases
k139_11583937	2.1e-70	273.1													2IZ7E@203682,COG1262@1,COG1262@2	KLT	Sulfatase-modifying factor enzyme 1
k139_11584812	1.3e-18	102.1													1MV1P@1224,1RNQN@1236,1WX6D@135613,COG0515@1,COG0515@2	KLT	Protein tyrosine kinase
k139_11585026	1.8e-30	140.2													1N2H9@1224,2JRTQ@204441,2TS7K@28211,COG0582@1,COG0582@2	L	Belongs to the 'phage' integrase family
k139_11585550	6.2e-36	159.1													1MUMZ@1224,1SZ6C@1236,1XCCV@135614,COG0457@1,COG0457@2,COG5616@1,COG5616@2	T	Tetratricopeptide repeat
k139_11587506	6.8e-71	275.4													4QGMJ@10239,4QM5B@10699,4QSYG@28883,4QX02@35237
k139_11590686	1.7e-17	97.1	MA20_10900												1MWIV@1224,2MGHY@213115,2WPVD@28221,42SM4@68525,COG4584@1,COG4584@2	L	Integrase core domain
k139_11595799	3.1e-11	77.0													1R540@1224,2U1BE@28211,COG3501@1,COG3501@2	S	Baseplate assembly protein
k139_11596408	2.4e-53	217.2	ndk	GO:0003674,GO:0003824,GO:0004550,GO:0005575,GO:0005622,GO:0005623,GO:0005737,GO:0005829,GO:0006139,GO:0006163,GO:0006165,GO:0006220,GO:0006725,GO:0006753,GO:0006793,GO:0006796,GO:0006807,GO:0008150,GO:0008152,GO:0009117,GO:0009132,GO:0009987,GO:0015949,GO:0016301,GO:0016310,GO:0016740,GO:0016772,GO:0016776,GO:0019205,GO:0019637,GO:0034641,GO:0044237,GO:0044238,GO:0044281,GO:0044424,GO:0044444,GO:…	2.7.4.6	ko:K00940	ko00230,ko00240,ko00983,ko01100,ko01110,ko01130,ko04016,map00230,map00240,map00983,map01100,map01110,map01130,map04016	M00049,M00050,M00052,M00053	R00124,R00139,R00156,R00330,R00570,R00722,R01137,R01857,R02093,R02326,R02331,R03530,R11894,R11895	RC00002	ko00000,ko00001,ko00002,ko01000,ko04131				1R9ZA@1224,1S1Z3@1236,1XEZG@135618,COG0105@1,COG0105@2	F	Major role in the synthesis of nucleoside triphosphates other than ATP. The ATP gamma phosphate is transferred to the NDP beta phosphate via a ping-pong mechanism, using a phosphorylated active-site intermediate
k139_11596663	5.8e-46	192.2	ychF			ko:K06942					ko00000,ko03009				1MVM4@1224,2WIZZ@28221,2YU7R@29,42MNJ@68525,COG0012@1,COG0012@2	J	ATPase that binds to both the 70S ribosome and the 50S ribosomal subunit in a nucleotide-independent manner
k139_11597045	4.7e-87	328.6	MA20_20605												3J0VM@40117,COG1403@1,COG1403@2	L	HNH nucleases
k139_11597746	1e-36	161.0													COG0637@1,COG0637@2,COG1209@1,COG1209@2	M	Catalyzes the formation of dTDP-glucose, from dTTP and glucose 1-phosphate, as well as its pyrophosphorolysis
k139_11600411	8.6e-81	308.1	galU		2.7.7.9	ko:K00963	ko00040,ko00052,ko00500,ko00520,ko01100,ko01130,map00040,map00052,map00500,map00520,map01100,map01130	M00129,M00361,M00362,M00549	R00289	RC00002	ko00000,ko00001,ko00002,ko01000			iIT341.HP0646	COG1210@1,COG1210@2	M	Utp--glucose-1-phosphate uridylyltransferase
k139_11602629	1.7e-09	70.5													4QG21@10239,4QM3S@10699,4QRQT@28883,4QYV7@35237	S	Phage terminase large subunit
k139_11603519	4.4e-111	408.7				ko:K07497					ko00000				1MVXQ@1224,1RSHU@1236,1XDTN@135618,COG2801@1,COG2801@2	L	PFAM Integrase, catalytic core
k139_11604130	2e-27	130.6													4QBFN@10239,4QNPZ@10744,4QPTW@28883,4QXWN@35237	S	Phage stabilisation protein
k139_11604303	1.7e-66	260.0	ybbA	GO:0000166,GO:0003674,GO:0005488,GO:0005524,GO:0008144,GO:0017076,GO:0030554,GO:0032553,GO:0032555,GO:0032559,GO:0035639,GO:0036094,GO:0043167,GO:0043168,GO:0097159,GO:0097367,GO:1901265,GO:1901363		ko:K02003		M00258			ko00000,ko00002,ko02000	3.A.1			1IP20@117747,4NEVZ@976,COG4181@1,COG4181@2	Q	ABC transporter
k139_1160503	5.6e-08	65.5													1TPWS@1239,4H3DN@909932,COG0745@1,COG0745@2	T	response regulator, receiver
k139_11605537	1e-10	76.3													1V1YS@1239,25A9V@186801,264EZ@186807,2DCCD@1,2ZDNK@2	S	Phage minor capsid protein 2
k139_11608083	3.8e-99	368.6													1MVN4@1224,2TSGI@28211,COG5511@1,COG5511@2	OU	Phage portal protein lambda family
k139_11609911	8.5e-07	62.0													1NFA7@1224,2K7A7@204457,2UQTM@28211,COG3210@1,COG3210@2	U	domain, Protein
k139_1161099	1.1e-89	337.0	kdsB	GO:0000271,GO:0000287,GO:0003674,GO:0003824,GO:0005488,GO:0005575,GO:0005622,GO:0005623,GO:0005737,GO:0005829,GO:0005975,GO:0005976,GO:0005996,GO:0006082,GO:0006629,GO:0008150,GO:0008152,GO:0008610,GO:0008653,GO:0008690,GO:0009058,GO:0009059,GO:0009103,GO:0009244,GO:0009311,GO:0009312,GO:0009987,GO:0016051,GO:0016053,GO:0016740,GO:0016772,GO:0016779,GO:0019294,GO:0019752,GO:0033692,GO:0034637,GO:…	2.7.7.38	ko:K00979	ko00540,ko01100,map00540,map01100	M00063	R03351,R11396	RC00152,RC00910	ko00000,ko00001,ko00002,ko01000,ko01005			iAF1260.b0918,iB21_1397.B21_00929,iBWG_1329.BWG_0770,iECBD_1354.ECBD_2677,iECB_1328.ECB_00922,iECDH10B_1368.ECDH10B_0988,iECDH1ME8569_1439.ECDH1ME8569_0869,iECD_1391.ECD_00922,iETEC_1333.ETEC_0986,iEcDH1_1363.EcDH1_2725,iEcHS_1320.EcHS_A1025,iEcolC_1368.EcolC_2678,iJO1366.b0918,iJR904.b0918,iPC815.YPO1400,iUMNK88_1353.UMNK88_1071,iY75_1357.Y75_RS04770	1MUUU@1224,2JPST@204441,2TUQM@28211,COG1212@1,COG1212@2	M	Activates KDO (a required 8-carbon sugar) for incorporation into bacterial lipopolysaccharide in Gram-negative bacteria
k139_11611272	9.8e-65	254.6			1.13.11.79	ko:K04719	ko00740,ko01100,map00740,map01100		R09083	RC00435,RC02413	ko00000,ko00001,ko01000				41S7D@651137,COG0778@1,arCOG00288@2157	C	Cob(II)yrinic acid a,c-diamide reductase
k139_11611485	1.3e-11	77.8													1RCPZ@1224,28NHI@1,2UKQP@28211,2ZBJA@2
k139_11612136	2.2e-184	652.9													1G3YW@1117,COG5421@1,COG5421@2	L	Transposase
k139_11612457	9.4e-139	500.4													1II8D@117743,4NI06@976,COG3039@1,COG3039@2	L	Transposase domain (DUF772)
k139_11618373	1.6e-88	333.6	rfbE		3.6.3.38	ko:K01990,ko:K09689,ko:K09691	ko02010,map02010	M00249,M00250,M00254			ko00000,ko00001,ko00002,ko01000,ko02000	3.A.1,3.A.1.101,3.A.1.103			1K34G@119060,1MWWC@1224,2VHMP@28216,COG1134@1,COG1134@2	GM	ABC transporter
k139_11620042	2.3e-102	379.8				ko:K06907					ko00000				1R7FA@1224,COG3497@1,COG3497@2	S	tail sheath protein
k139_11622083	7.9e-51	208.8													1QZDZ@1224,2WHKQ@28216,COG0642@1,COG2205@2	T	His Kinase A (phosphoacceptor) domain
k139_11622452	8e-55	221.9			2.4.1.144	ko:K00737	ko00510,ko01100,map00510,map01100	M00075	R05986		ko00000,ko00001,ko00002,ko01000,ko01003		GT17		1KG8E@119060,1N3R2@1224,2WHPB@28216,COG0438@1,COG0438@2	M	Glycosyltransferase family 17
k139_11624166	1.3e-78	300.8	kdsB		2.7.7.38	ko:K00979	ko00540,ko01100,map00540,map01100	M00063	R03351,R11396	RC00152,RC00910	ko00000,ko00001,ko00002,ko01000,ko01005				1MUUU@1224,COG1212@1,COG1212@2	M	Activates KDO (a required 8-carbon sugar) for incorporation into bacterial lipopolysaccharide in Gram-negative bacteria
k139_11625987	7e-40	172.6	sppA2			ko:K04773					ko00000,ko01000,ko01002				23V1R@183963,2XUZ2@28890,COG0616@1,arCOG01311@2157	O	COG0616 Periplasmic serine proteases (ClpP class)
k139_11626027	4.2e-56	226.1	ino1	GO:0003674,GO:0003824,GO:0004512,GO:0005488,GO:0005575,GO:0005622,GO:0005623,GO:0005737,GO:0005829,GO:0006790,GO:0008150,GO:0008152,GO:0008270,GO:0009058,GO:0009405,GO:0009987,GO:0010125,GO:0010126,GO:0016137,GO:0016138,GO:0016853,GO:0016872,GO:0043167,GO:0043169,GO:0044237,GO:0044249,GO:0044272,GO:0044419,GO:0044424,GO:0044444,GO:0044464,GO:0046872,GO:0046914,GO:0051186,GO:0051188,GO:0051704,GO:…	5.5.1.4	ko:K01858	ko00521,ko00562,ko01100,ko01130,map00521,map00562,map01100,map01130		R07324	RC01804	ko00000,ko00001,ko01000				COG1260@1,COG1260@2	I	inositol-3-phosphate synthase activity
k139_11626041	1.5e-15	91.7	parB			ko:K03497					ko00000,ko03000,ko03036,ko04812				1TQ2B@1239,249VV@186801,2688N@186813,COG1475@1,COG1475@2	K	Belongs to the ParB family
k139_11626664	3.3e-66	259.2			3.4.21.89	ko:K03100	ko02024,ko03060,map02024,map03060				ko00000,ko00001,ko01000,ko01002				3J0IP@40117,COG0681@1,COG0681@2	U	Signal peptidase, peptidase S26
k139_11631796	3.1e-38	166.0													1I1IG@117743,4NG28@976,COG0642@1,COG2199@1,COG2205@2,COG3292@1,COG3292@2,COG3706@2	T	PhoQ Sensor
k139_11632136	3.5e-52	212.6													28MC2@1,2IKMZ@201174,2ZAQD@2
k139_11636857	8.2e-99	369.0				ko:K19694					ko00000,ko01001,ko02022				COG0642@1,COG2114@1,COG2114@2,COG2205@2,COG5000@1,COG5000@2	T	PhoQ Sensor
k139_11638748	4.1e-10	73.9													28NSJ@1,2ZBRH@2,3K9RF@414999,46YK0@74201
k139_11638803	2e-65	257.7	xerD	GO:0000150,GO:0003674,GO:0003824,GO:0005575,GO:0005622,GO:0005623,GO:0006139,GO:0006259,GO:0006276,GO:0006310,GO:0006725,GO:0006807,GO:0008150,GO:0008152,GO:0008907,GO:0009009,GO:0009037,GO:0009314,GO:0009628,GO:0009987,GO:0015074,GO:0032991,GO:0034641,GO:0043170,GO:0044237,GO:0044238,GO:0044260,GO:0044424,GO:0044464,GO:0046483,GO:0048476,GO:0050896,GO:0071139,GO:0071704,GO:0090304,GO:0140097,GO:…		ko:K03733,ko:K04763					ko00000,ko03036				1MVNF@1224,2WJ7D@28221,2YWUR@29,42N0M@68525,COG4974@1,COG4974@2	D	Phage integrase, N-terminal SAM-like domain
k139_11641994	4.4e-14	86.3	ATP6V1B1			ko:K02147	ko00190,ko01100,ko04145,ko04150,ko04721,ko04966,ko05110,ko05120,ko05323,map00190,map01100,map04145,map04150,map04721,map04966,map05110,map05120,map05323	M00160			ko00000,ko00001,ko00002,ko04147	3.A.2.2			35AU2@314146,38F6K@33154,3BBZN@33208,3CVY1@33213,3J9N0@40674,480DE@7711,497AA@7742,4MC4R@9443,4MYFE@9604,COG1156@1,KOG1351@2759	C	ATP synthase alpha/beta family, beta-barrel domain
k139_11642427	9.2e-86	323.9													COG4206@1,COG4206@2	H	cobalamin-transporting ATPase activity
k139_11645282	2.8e-66	260.0				ko:K02405	ko02020,ko02025,ko02026,ko02040,ko05111,map02020,map02025,map02026,map02040,map05111				ko00000,ko00001,ko02035,ko03021				2IX9S@203682,COG1191@1,COG1191@2	K	Sigma factors are initiation factors that promote the attachment of RNA polymerase to specific initiation sites and are then released
k139_11647220	1.2e-06	61.2													1G0N0@1117,3KJQ1@43988,COG0457@1,COG0457@2	S	Tetratricopeptide TPR_2 repeat protein
k139_11647238	3.4e-55	223.4													1RDBW@1224,2U7CY@28211,COG1396@1,COG1396@2	K	transcriptional regulator
k139_11649844	7.5e-19	102.8													COG1595@1,COG1595@2	K	DNA-templated transcription, initiation
k139_11650035	1e-68	267.3			2.1.1.294,2.7.1.181	ko:K18827			R10657,R10658	RC00002,RC00003,RC00078,RC03220	ko00000,ko01000,ko01005				COG2227@1,COG2227@2	H	3-demethylubiquinone-9 3-O-methyltransferase activity
k139_11652249	3.9e-59	238.0	dnaB		3.6.4.12	ko:K02314	ko03030,ko04112,map03030,map04112				ko00000,ko00001,ko01000,ko03032				2FNG7@200643,4NF8P@976,COG0305@1,COG0305@2	L	Participates in initiation and elongation during chromosome replication
k139_11652483	4.5e-56	225.7				ko:K06864					ko00000				COG1606@1,COG1606@2	L	tRNA processing
k139_11654253	8e-14	85.5	slt	GO:0000270,GO:0003674,GO:0003824,GO:0005575,GO:0005618,GO:0005623,GO:0006022,GO:0006026,GO:0006027,GO:0006807,GO:0008150,GO:0008152,GO:0008932,GO:0008933,GO:0009056,GO:0009057,GO:0009253,GO:0009274,GO:0016740,GO:0016757,GO:0030203,GO:0030288,GO:0030312,GO:0030313,GO:0031975,GO:0042597,GO:0043170,GO:0044464,GO:0061783,GO:0071704,GO:0071944,GO:1901135,GO:1901136,GO:1901564,GO:1901565,GO:1901575		ko:K08309					ko00000,ko01000,ko01011		GH23	iETEC_1333.ETEC_4747,iPC815.YPO0452	1MV3F@1224,1RMS8@1236,1X4NS@135614,COG0741@1,COG0741@2	M	Lytic murein transglycosylase
k139_11657445	1.5e-31	144.1				ko:K03088					ko00000,ko03021				2J0GI@203682,COG1595@1,COG1595@2	K	Sigma-70, region 4
k139_11657912	2e-90	340.1													2J44K@203682,COG3547@1,COG3547@2	L	SPTR Transposase IS1111A IS1328 IS1533 family protein
k139_1165813	3.5e-103	382.1													1RAH7@1224,1RPTY@1236,28IGK@1,2Z8I1@2
k139_11658270	4.7e-76	292.0				ko:K08303	ko05120,map05120				ko00000,ko00001,ko01000,ko01002				1NRV1@1224,1SMUZ@1236,2QB3V@267890,COG0826@1,COG0826@2	O	peptidase U32
k139_1165896	8e-50	205.3													1VW6W@1239,2517A@186801,265DW@186807,COG5421@1,COG5421@2
k139_11659814	5.2e-47	195.7	cca		2.7.7.19,2.7.7.72	ko:K00970,ko:K00974	ko03013,ko03018,map03013,map03018		R09382,R09383,R09384,R09386	RC00078	ko00000,ko00001,ko01000,ko03016,ko03019				2G8YQ@200795,375MA@32061,COG0617@1,COG0617@2	H	Polynucleotide adenylyltransferase region
k139_11660279	5.8e-27	128.6			2.7.7.7	ko:K02342	ko00230,ko00240,ko01100,ko03030,ko03430,ko03440,map00230,map00240,map01100,map03030,map03430,map03440	M00260	R00375,R00376,R00377,R00378	RC02795	ko00000,ko00001,ko00002,ko01000,ko03032,ko03400				1QUVW@1224,2TSZS@28211,3K2UD@41294,COG2176@1,COG2176@2,COG5002@1,COG5002@2	LT	EXOIII
k139_11660963	2.1e-41	176.8				ko:K03088					ko00000,ko03021				1ZV3I@142182,COG1595@1,COG1595@2	K	Sigma-70, region 4
k139_11661155	1e-11	78.2													1NBHR@1224,28HPK@1,2JQ8P@204441,2TT3N@28211,2Z7XJ@2	S	Bacteriophage head to tail connecting protein
k139_11667822	1.4e-07	64.3													1R9A9@1224,1RNRW@1236,28JRN@1,2Z9H7@2
k139_11676964	8.4e-138	498.0	fic												2NREB@2323,COG3177@1,COG3177@2	S	Filamentation induced by cAMP protein fic
k139_11677642	4.2e-07	62.8													29W2D@1,2GYHD@201174,30HKY@2
k139_11677801	3.3e-44	186.0													22ZBT@171551,2FPZ2@200643,4NIBS@976,COG3250@1,COG3250@2	G	alpha-L-rhamnosidase
k139_11678365	8.1e-44	184.9	terL2												1MW7K@1224,2JVZ5@204441,2TSDW@28211,COG4626@1,COG4626@2	S	Phage Terminase
k139_11678644	1.7e-75	290.4				ko:K04763					ko00000,ko03036				2ID5W@201174,4EWWQ@85013,COG4974@1,COG4974@2	L	Phage integrase, N-terminal SAM-like domain
k139_11678673	8.4e-22	111.7				ko:K02612	ko00360,ko01120,map00360,map01120		R09838	RC02690	ko00000,ko00001				1MZ9Y@1224,2JT8V@204441,2U72U@28211,COG2151@1,COG2151@2	S	Iron-sulfur cluster assembly protein
k139_11680493	8e-25	121.3													41SWN@651137,arCOG08790@1,arCOG08790@2157
k139_11680848	1.8e-70	273.1													2NP0Q@2323,COG2148@1,COG2148@2	M	Bacterial sugar transferase
k139_11681731	5.8e-65	255.0													3Y4QK@57723,COG1484@1,COG1484@2	L	PFAM IstB domain protein ATP-binding protein
k139_1168439	1.8e-26	127.1	nrdZ	GO:0005575,GO:0005618,GO:0005622,GO:0005623,GO:0005737,GO:0005829,GO:0005886,GO:0016020,GO:0030312,GO:0044424,GO:0044444,GO:0044464,GO:0071944	1.1.98.6,1.17.4.1	ko:K00525,ko:K00526,ko:K21636	ko00230,ko00240,ko01100,map00230,map00240,map01100	M00053	R02017,R02018,R02019,R02024,R11633,R11634,R11635,R11636	RC00613	ko00000,ko00001,ko00002,ko01000,ko03400				COG0209@1,COG0209@2	F	ribonucleoside-diphosphate reductase activity
k139_11684869	3e-24	120.2													1FD00@1060,1Q6DN@1224,2UE1V@28211,COG5005@1,COG5005@2	S	Phage virion morphogenesis family
k139_11686242	1.9e-27	131.0	rpoE			ko:K03088					ko00000,ko03021				1N38X@1224,1S8HN@1236,1X62E@135614,COG1595@1,COG1595@2	K	Belongs to the sigma-70 factor family. ECF subfamily
k139_11688166	1.8e-73	284.3				ko:K16554,ko:K16692	ko05111,map05111				ko00000,ko00001,ko01000,ko01001,ko02000	8.A.3.1			2IZZC@203682,COG0489@1,COG0489@2,COG3206@1,COG3206@2	D	NUBPL iron-transfer P-loop NTPase
k139_11689172	1.4e-37	164.1													1MU3Y@1224,1S198@1236,1XJH3@135619,28H75@1,2Z7JG@2	S	Phage major capsid protein E
k139_11689657	1.9e-24	120.2	xtmB			ko:K06909					ko00000				1R6J1@1224,1RS5V@1236,3NKDE@468,COG1783@1,COG1783@2,COG4373@1,COG4373@2	S	phage Terminase large subunit
k139_11690669	7.2e-12	78.6													COG3344@1,COG3344@2	L	reverse transcriptase
k139_11691539	3.1e-06	60.1													1P0RS@1224,2DGMN@1,2UUSA@28211,2ZWJ8@2
k139_11693113	2e-69	269.6	TRNT1	GO:0000049,GO:0000166,GO:0000959,GO:0000963,GO:0000965,GO:0001680,GO:0003674,GO:0003676,GO:0003723,GO:0003824,GO:0004652,GO:0004810,GO:0005488,GO:0005524,GO:0005575,GO:0005622,GO:0005623,GO:0005634,GO:0005654,GO:0005737,GO:0005739,GO:0005759,GO:0006139,GO:0006396,GO:0006399,GO:0006725,GO:0006807,GO:0008033,GO:0008144,GO:0008150,GO:0008152,GO:0009022,GO:0009987,GO:0010467,GO:0016070,GO:0016740,GO:…	2.7.7.72	ko:K00974	ko03013,map03013		R09382,R09383,R09384,R09386	RC00078	ko00000,ko00001,ko01000,ko03016				38BGG@33154,3BEPH@33208,3CSTM@33213,482M0@7711,494ZV@7742,4C87G@8459,COG0617@1,KOG2159@2759	J	Probable RNA and SrmB- binding site of polymerase A
k139_11693154	4.5e-16	92.8													2F0AG@1,2T1GZ@2759,382I1@33090,3GRSD@35493
k139_11693654	3.8e-19	103.2	alg8		2.4.1.33	ko:K19290	ko00051,map00051		R08692	RC00005	ko00000,ko00001,ko01000,ko01003,ko02000	4.D.1.1.7,4.D.1.1.9	GT2		2FM06@200643,4AMN5@815,4NDXU@976,COG0642@1,COG1215@1,COG1215@2,COG2205@2	T	PhoQ Sensor
k139_11693714	3.3e-09	70.1				ko:K20276	ko02024,map02024				ko00000,ko00001				1RDX6@1224,1S53I@1236,1XR4I@135619,COG4625@1,COG4625@2	S	Autotransporter beta-domain
k139_11696755	4.3e-47	196.1													1G3R9@1117,1H8VH@1150,COG0398@1,COG0398@2	S	Protein of unknown function, DUF547
k139_11697982	1.1e-109	404.4													1VW6W@1239,2517A@186801,265DW@186807,COG5421@1,COG5421@2
k139_11698968	3.4e-91	342.0	phnC		3.6.3.28	ko:K02041	ko02010,map02010	M00223			ko00000,ko00001,ko00002,ko01000,ko02000	3.A.1.9			1JQ5Z@119043,1MVE9@1224,2TRR3@28211,COG3638@1,COG3638@2	P	ATPases associated with a variety of cellular activities
k139_11700813	2.1e-41	176.8													1R66A@1224,1RQFD@1236,COG1783@1,COG1783@2	S	Phage terminase, large subunit
k139_11701190	5e-65	255.0													1MX0E@1224,1RPJH@1236,1WWU7@135613,COG1943@1,COG1943@2	L	PFAM Transposase IS200 like
k139_11708796	1.3e-23	117.9				ko:K06147					ko00000,ko02000	3.A.1.106,3.A.1.109,3.A.1.21			2G7KA@200795,COG1132@1,COG1132@2	P	ABC transporter transmembrane region
k139_11708850	2.6e-78	299.7				ko:K06919					ko00000				1TQP9@1239,24AY6@186801,265ZW@186807,COG3378@1,COG3378@2	S	Phage plasmid primase, P4
k139_11709521	2e-80	306.6	kbl	GO:0003674,GO:0003824,GO:0005488,GO:0005575,GO:0005622,GO:0005623,GO:0005737,GO:0005829,GO:0006082,GO:0006732,GO:0006766,GO:0006767,GO:0006768,GO:0006790,GO:0006807,GO:0008144,GO:0008150,GO:0008152,GO:0008710,GO:0008890,GO:0009058,GO:0009102,GO:0009108,GO:0009110,GO:0009987,GO:0016053,GO:0016407,GO:0016408,GO:0016453,GO:0016740,GO:0016746,GO:0016747,GO:0016874,GO:0017144,GO:0018130,GO:0019752,GO:…	2.3.1.29,2.3.1.47	ko:K00639,ko:K00652	ko00260,ko00780,ko01100,map00260,map00780,map01100	M00123,M00573,M00577	R00371,R03210,R10124	RC00004,RC00039,RC00394,RC02725	ko00000,ko00001,ko00002,ko01000,ko01007			iECW_1372.ECW_m3896,iEKO11_1354.EKO11_0103,iPC815.YPO0059,iWFL_1372.ECW_m3896	1IP7S@117747,4NFBU@976,COG0156@1,COG0156@2	H	Catalyzes the cleavage of 2-amino-3-ketobutyrate to glycine and acetyl-CoA
k139_11711788	2.6e-12	80.1				ko:K20276	ko02024,map02024				ko00000,ko00001				1MU7T@1224,2WMZ8@28221,43CIF@68525,COG2911@1,COG2911@2,COG2931@1,COG2931@2	Q	Domain of unknown function (DUF4347)
k139_11712572	7.7e-10	72.0													1MWWY@1224,2VIY8@28216,4AHFM@80864,COG3653@1,COG3653@2	Q	Amidohydrolase family
k139_11713474	2.1e-08	67.4													2DUVD@1,2H1X0@201174,33SHM@2
k139_11715484	9.2e-37	162.2													2BI5P@1,2GRDC@201174,32CAY@2
k139_1171889	4.3e-15	89.7			2.1.1.72	ko:K03427					ko00000,ko01000,ko02048				COG0286@1,COG0286@2	V	site-specific DNA-methyltransferase (adenine-specific) activity
k139_11725290	2.3e-15	90.1													2FMH6@200643,4ANFX@815,4NFC9@976,COG3119@1,COG3119@2	P	COG COG3119 Arylsulfatase A and related enzymes
k139_11725526	1.3e-29	137.9	yajD	GO:0005575,GO:0005622,GO:0005623,GO:0005737,GO:0005829,GO:0044424,GO:0044444,GO:0044464	2.1.1.148	ko:K03465	ko00240,ko00670,ko01100,map00240,map00670,map01100		R06613	RC00022,RC00332	ko00000,ko00001,ko01000				1RGZQ@1224,2MS3A@213462,2WQ0I@28221,42UXJ@68525,COG1403@1,COG1403@2	V	HNH nucleases
k139_11728190	1.3e-20	107.5													1MUPW@1224,2TUNK@28211,3JSHP@41294,COG0277@1,COG0277@2	C	Berberine and berberine like
k139_11728853	4e-25	122.9													2GJ8V@201174,4E0X1@85010,COG2124@1,COG2124@2	Q	Cytochrome P450
k139_11731083	7.5e-78	299.3													3J10H@40117,COG0784@1,COG0784@2,COG2203@1,COG2203@2,COG4191@1,COG4191@2	T	Evidence 3 Function proposed based on presence of conserved amino acid motif, structural feature or limited homology
k139_11732132	4.8e-24	119.0	ycf57	GO:0003674,GO:0005488,GO:0005506,GO:0005515,GO:0006790,GO:0006807,GO:0008150,GO:0008152,GO:0008198,GO:0009987,GO:0010467,GO:0016043,GO:0016226,GO:0019538,GO:0022607,GO:0031163,GO:0042802,GO:0043167,GO:0043169,GO:0043170,GO:0044085,GO:0044237,GO:0044238,GO:0046872,GO:0046914,GO:0048037,GO:0051186,GO:0051536,GO:0051537,GO:0051540,GO:0051604,GO:0071704,GO:0071840,GO:0097428,GO:1901564		ko:K13628					ko00000,ko03016				1RH6T@1224,COG0316@1,COG0316@2	S	Is able to transfer iron-sulfur clusters to apo- ferredoxin. Multiple cycles of 2Fe2S cluster formation and transfer are observed, suggesting that IscA acts catalytically. Recruits intracellular free iron so as to provide iron for the assembly of transient iron-sulfur cluster in IscU in the presence of IscS, L-cysteine and the thioredoxin reductase system
k139_11732177	4.7e-10	72.8													2DRPS@1,33CHR@2
k139_11733544	1.5e-14	87.4													1QUEN@1224,2MHAS@213115,2X7YG@28221,43CQW@68525,COG1783@1,COG1783@2,COG4626@1,COG4626@2	S	phage Terminase large subunit
k139_11733966	1.2e-08	68.2			3.1.3.18	ko:K01091	ko00630,ko01100,ko01110,ko01130,map00630,map01100,map01110,map01130		R01334	RC00017	ko00000,ko00001,ko01000				COG4627@1,COG4627@2
k139_11736072	2e-48	200.3	apt		2.4.2.7	ko:K00759	ko00230,ko01100,map00230,map01100		R00190,R01229,R04378	RC00063	ko00000,ko00001,ko01000,ko04147				4NP7K@976,COG0503@1,COG0503@2	F	Catalyzes a salvage reaction resulting in the formation of AMP, that is energically less costly than de novo synthesis
k139_1173866	3.2e-94	352.8	umuC		2.7.7.7	ko:K02346,ko:K03502					ko00000,ko01000,ko03400				1G07F@1117,1H6YS@1150,COG0389@1,COG0389@2	L	Nucleotidyltransferase DNA polymerase involved in DNA repair
k139_11741482	1.8e-79	303.1				ko:K04763					ko00000,ko03036				1P1R9@1224,2U190@28211,3N6S5@45401,COG0582@1,COG0582@2	L	integrase family
k139_1175644	9.3e-61	241.5	fliA			ko:K02405,ko:K03093	ko02020,ko02025,ko02026,ko02040,ko05111,map02020,map02025,map02026,map02040,map05111				ko00000,ko00001,ko02035,ko03021				COG1191@1,COG1191@2	K	sigma factor activity
k139_1177195	3e-28	134.8	hemE1		4.1.1.37	ko:K01599	ko00860,ko01100,ko01110,map00860,map01100,map01110	M00121	R03197,R04972	RC00872	ko00000,ko00001,ko00002,ko01000				1USM0@1239,248G3@186801,42K8G@68298,COG0407@1,COG0407@2	H	Uroporphyrinogen decarboxylase (URO-D)
k139_1177642	2.2e-31	143.3				ko:K02058,ko:K07335		M00221			ko00000,ko00002,ko02000	3.A.1.2			COG1744@1,arCOG00257@2157	S	ABC-type transport system, periplasmic component surface lipoprotein
k139_1178135	7.4e-85	320.9			6.3.5.4	ko:K01953	ko00250,ko01100,ko01110,map00250,map01100,map01110		R00578	RC00010	ko00000,ko00001,ko01000,ko01002				1GC4J@1117,COG0367@1,COG0367@2	E	asparagine synthase
k139_1179099	2.4e-10	73.6													2IXIS@203682,COG4961@1,COG4961@2	U	PFAM TadE family protein
k139_1180675	8.7e-27	128.3													1TPFZ@1239,4H2W4@909932,COG0553@1,COG0553@2	L	SNF2 family
k139_1183594	1.4e-72	280.4													1MY3D@1224,2JRP8@204441,2TSQF@28211,COG0745@1,COG0745@2	T	COG0745 Response regulators consisting of a CheY-like receiver domain and a winged-helix DNA-binding domain
k139_1184170	3.8e-19	103.2													1N82R@1224,2DNTW@1,2VYVG@28216,32Z46@2	S	phage protein Ypo2111 SWALL Q8ZEP9 (EMBL AJ414151) (176 aa) fasta scores E() 4.1, 26.94 id in 167 aa
k139_1187534	7.1e-72	277.7													1MVS3@1224,1RRH5@1236,1X51P@135614,COG5525@1,COG5525@2	S	terminase, large subunit
k139_1187843	3.9e-56	226.5													arCOG10578@1,arCOG10578@2157
k139_1190360	7.3e-10	72.4			2.1.1.79	ko:K00574					ko00000,ko01000				1QTH8@1224,1SHNV@1236,1XG9H@135618,COG2230@1,COG2230@2	M	Nodulation protein S (NodS)
k139_1191938	6.5e-11	76.3		GO:0005575,GO:0019012,GO:0044423,GO:0098015,GO:0098026											4QAQQ@10239,4QPBX@28883,4QVZX@35237	S	T4-like virus tail tube protein gp19
k139_1191948	6.2e-12	79.0													2FA3W@1,2H5SD@201174,342CR@2
k139_1192145	5.7e-303	1047.7	atpA	GO:0003674,GO:0003824,GO:0005215,GO:0005575,GO:0005623,GO:0005886,GO:0006810,GO:0006811,GO:0006812,GO:0008150,GO:0008324,GO:0015075,GO:0015077,GO:0015078,GO:0015318,GO:0015399,GO:0015405,GO:0015672,GO:0016020,GO:0016462,GO:0016787,GO:0016817,GO:0016818,GO:0016887,GO:0017111,GO:0019829,GO:0022804,GO:0022853,GO:0022857,GO:0022890,GO:0034220,GO:0036442,GO:0042623,GO:0042625,GO:0042626,GO:0043492,GO:…	3.6.3.14,3.6.3.15	ko:K02117	ko00190,ko01100,map00190,map01100	M00159			ko00000,ko00001,ko00002,ko01000	3.A.2.2,3.A.2.3			41SZU@651137,COG1155@1,arCOG00868@2157	F	Produces ATP from ADP in the presence of a proton gradient across the membrane. The archaeal alpha chain is a catalytic subunit
k139_1192591	8.8e-27	128.3	ykqA												1QWR3@1224,1T2WU@1236,1X2PC@135613,COG3703@1,COG3703@2	P	AIG2-like family
k139_1193084	4.1e-64	251.9				ko:K07497					ko00000				1PBHA@1224,2MR9K@213462,2WJFZ@28221,42MUE@68525,COG2801@1,COG2801@2	L	Integrase core domain
k139_1193163	5e-07	62.4													2EA28@1,2SGBS@2759	S	Domain of unknown function (DUF4326)
k139_1194358	3.2e-72	279.6													arCOG01792@1,arCOG01792@2157	K	Methyltransferase type 11
k139_1194714	1.4e-14	88.2													2AAUN@1,2HC0H@201174,3107E@2
k139_119474	1.2e-15	91.3													arCOG11426@1,arCOG11426@2157
k139_1196226	5e-16	92.4	slt												1V6DD@1239,4HIWA@91061,COG0741@1,COG0741@2	M	Soluble lytic murein transglycosylase and related regulatory proteins (some contain LysM invasin domains)
k139_1197835	2.6e-33	149.8			2.7.7.6,3.4.21.96	ko:K01361,ko:K03006,ko:K13735,ko:K20276	ko00230,ko00240,ko01100,ko02024,ko03020,ko05016,ko05100,ko05168,ko05169,map00230,map00240,map01100,map02024,map03020,map05016,map05100,map05168,map05169	M00180	R00435,R00441,R00442,R00443	RC02795	br01611,ko00000,ko00001,ko00002,ko01000,ko01002,ko03021,ko03110,ko03400				1QYHZ@1224,2UHT4@28211,3K04W@41294,COG1404@1,COG1404@2,COG2931@1,COG2931@2,COG4932@1,COG4932@2	M	Belongs to the peptidase S8 family
k139_120141	7.8e-135	487.3				ko:K07497					ko00000				1MVC8@1224,2TRX0@28211,COG2801@1,COG2801@2	L	COG2801 Transposase and inactivated derivatives
k139_1205789	8.7e-86	325.5													1G3T3@1117,1HNHF@1161,COG3385@1,COG3385@2	L	PFAM Transposase DDE domain
k139_12058	6.2e-184	650.6				ko:K07497					ko00000				2GNRT@201174,COG2801@1,COG2801@2	L	PFAM Integrase catalytic
k139_1207063	1.1e-25	124.4	bipA			ko:K20276	ko02024,map02024				ko00000,ko00001				1P8N9@1224,1T1IH@1236,465B9@72275,COG2373@1,COG2373@2,COG2911@1,COG2911@2,COG3210@1,COG3210@2,COG4932@1,COG4932@2	M	Bacterial Ig-like domain (group 3)
k139_1208546	5e-28	132.9													2GC1T@200918,COG0747@1,COG0747@2	E	PFAM extracellular solute-binding protein, family 5
k139_1210686	1.1e-16	95.1													1NUE4@1224,2C3PE@1,33VDN@2
k139_1210801	4.2e-26	126.7	ligA1												COG5492@1,COG5492@2	N	domain, Protein
k139_1212370	1.1e-13	84.3													4QASG@10239,4QNXD@10744,4QT37@28883,4QZZU@35237
k139_1212557	1.1e-239	837.0	frdA	GO:0000104,GO:0000166,GO:0001539,GO:0003674,GO:0003824,GO:0005488,GO:0005575,GO:0005622,GO:0005623,GO:0005737,GO:0005829,GO:0005886,GO:0006091,GO:0006113,GO:0006928,GO:0006950,GO:0006974,GO:0006996,GO:0008150,GO:0008152,GO:0009055,GO:0009061,GO:0009987,GO:0015980,GO:0016020,GO:0016043,GO:0016491,GO:0016627,GO:0022607,GO:0022900,GO:0030030,GO:0030031,GO:0032991,GO:0033554,GO:0036094,GO:0040011,GO:…	1.3.5.1,1.3.5.4	ko:K00239,ko:K00244	ko00020,ko00190,ko00620,ko00650,ko00720,ko01100,ko01110,ko01120,ko01130,ko01200,ko02020,ko05134,map00020,map00190,map00620,map00650,map00720,map01100,map01110,map01120,map01130,map01200,map02020,map05134	M00009,M00011,M00149,M00150,M00173,M00374,M00376	R02164	RC00045	ko00000,ko00001,ko00002,ko01000			iECIAI39_1322.ECIAI39_4621,iEcSMS35_1347.EcSMS35_4625,iNJ661.Rv1552,iPC815.YPO0360	2GJ45@201174,4DPTE@85009,COG1053@1,COG1053@2	C	PFAM fumarate reductase succinate dehydrogenase flavoprotein domain protein
k139_1213135	4.3e-64	251.9	nlpD_1		3.4.24.75	ko:K08259					ko00000,ko01000,ko01002,ko01011				1MVTF@1224,1RMIR@1236,COG0739@1,COG0739@2	M	COG0739 Membrane proteins related to metalloendopeptidases
k139_1213973	8.2e-16	92.0													2IAFT@201174,4DZJJ@85010,COG3181@1,COG3181@2	S	Tripartite tricarboxylate transporter family receptor
k139_1215296	3.5e-23	115.9				ko:K03086,ko:K03087	ko02026,ko05111,map02026,map05111				ko00000,ko00001,ko03021				2IY72@203682,COG0568@1,COG0568@2	K	TIGRFAM RNA polymerase sigma factor, sigma-70 family
k139_1216045	2.3e-18	100.5													2XQPX@28889,COG2236@1,arCOG00040@2157	H	PFAM phosphoribosyltransferase
k139_1216548	2.4e-104	385.6	lysC	GO:0003674,GO:0003824,GO:0004072,GO:0005575,GO:0005622,GO:0005623,GO:0005737,GO:0006082,GO:0006520,GO:0006553,GO:0006793,GO:0006796,GO:0006807,GO:0008150,GO:0008152,GO:0008652,GO:0009058,GO:0009066,GO:0009067,GO:0009085,GO:0009089,GO:0009987,GO:0016053,GO:0016301,GO:0016310,GO:0016740,GO:0016772,GO:0016774,GO:0019202,GO:0019752,GO:0043436,GO:0043648,GO:0044237,GO:0044238,GO:0044249,GO:0044281,GO:…	2.7.2.4	ko:K00928	ko00260,ko00261,ko00270,ko00300,ko01100,ko01110,ko01120,ko01130,ko01210,ko01230,map00260,map00261,map00270,map00300,map01100,map01110,map01120,map01130,map01210,map01230	M00016,M00017,M00018,M00033,M00525,M00526,M00527	R00480	RC00002,RC00043	ko00000,ko00001,ko00002,ko01000				41SFA@651137,COG0527@1,arCOG00861@2157	E	Belongs to the aspartokinase family
k139_1219222	3.2e-145	522.7	bamW			ko:K07714	ko02020,map02020	M00500			ko00000,ko00001,ko00002,ko02022				2NNWS@2323,COG2204@1,COG2204@2	T	Two component, sigma54 specific, transcriptional regulator, Fis family
k139_1219492	1.1e-09	71.2	dMI1		3.1.4.46	ko:K01126,ko:K10716	ko00564,map00564		R01030,R01470	RC00017,RC00425	ko00000,ko00001,ko01000,ko02000	1.A.1.1,1.A.1.13,1.A.1.17,1.A.1.24,1.A.1.25,1.A.1.6			2GKPB@201174,COG1226@1,COG1226@2	P	Castor and Pollux, part of voltage-gated ion channel
k139_1220538	1.5e-28	134.4													2EC1E@1,342WX@2
k139_122091	4.1e-43	183.0	sigX			ko:K03088					ko00000,ko03021				COG1595@1,COG1595@2	K	DNA-templated transcription, initiation
k139_1222681	8.3e-28	131.7	dnaX		2.4.1.250,2.4.99.16,2.7.7.7	ko:K02343,ko:K02519,ko:K07114,ko:K15521,ko:K16147	ko00230,ko00240,ko00500,ko01100,ko03030,ko03430,ko03440,map00230,map00240,map00500,map01100,map03030,map03430,map03440	M00260	R00375,R00376,R00377,R00378,R09994	RC02795	ko00000,ko00001,ko00002,ko01000,ko02000,ko03012,ko03029,ko03032,ko03400	1.A.13.2.2,1.A.13.2.3	GH13		1G193@1117,1H799@1150,COG0438@1,COG0438@2,COG0457@1,COG0457@2,COG0859@1,COG0859@2,COG3115@1,COG3115@2	M	Tetratricopeptide repeat
k139_1224018	2.9e-12	80.9													4QFBI@10239,4QRAS@28883
k139_1227768	5.8e-110	405.6				ko:K02481					ko00000,ko02022				1MU0N@1224,2MIQF@213118,2WIT0@28221,42M03@68525,COG2204@1,COG2204@2	T	response regulator receiver
k139_1229291	3e-63	250.0													1UYAF@1239,26VRJ@186822,4HT32@91061,COG1032@1,COG1032@2	C	Elongator protein 3, MiaB family, Radical SAM
k139_1234094	1e-06	62.4				ko:K21449					ko00000,ko02000	1.B.40.2			1N928@1224,COG0729@1,COG0729@2,COG2911@1,COG2911@2	M	Chaperone of endosialidase
k139_1234837	4.5e-31	142.5	gspD			ko:K02453,ko:K02666,ko:K03219	ko03070,ko05111,map03070,map05111	M00331,M00332,M00542			ko00000,ko00001,ko00002,ko02035,ko02044	3.A.15,3.A.15.2,3.A.6.1,3.A.6.3			1MUUA@1224,2TT8A@28211,43NGX@69277,COG1450@1,COG1450@2,COG4796@1,COG4796@2	NU	Bacterial type II/III secretion system short domain
k139_1235101	8e-08	65.1	pin	GO:0000150,GO:0003674,GO:0003824,GO:0006139,GO:0006259,GO:0006310,GO:0006725,GO:0006807,GO:0008150,GO:0008152,GO:0009987,GO:0034641,GO:0043170,GO:0044237,GO:0044238,GO:0044260,GO:0046483,GO:0071704,GO:0090304,GO:0140097,GO:1901360											1MW94@1224,2TUFN@28211,3ZX24@60136,COG1961@1,COG1961@2	L	Resolvase, N terminal domain
k139_1236998	6.4e-73	282.7	era	GO:0000166,GO:0001882,GO:0001883,GO:0003674,GO:0003824,GO:0003924,GO:0005488,GO:0005525,GO:0005575,GO:0005622,GO:0005623,GO:0005737,GO:0005829,GO:0005886,GO:0006275,GO:0008150,GO:0008156,GO:0009889,GO:0009890,GO:0009892,GO:0010556,GO:0010558,GO:0010605,GO:0016020,GO:0016462,GO:0016787,GO:0016817,GO:0016818,GO:0017076,GO:0017111,GO:0019001,GO:0019003,GO:0019219,GO:0019222,GO:0030174,GO:0031323,GO:…		ko:K03595,ko:K06883					ko00000,ko03009,ko03029				1TP3R@1239,26SJF@186822,4H9WF@91061,COG1159@1,COG1159@2	S	An essential GTPase that binds both GDP and GTP, with rapid nucleotide exchange. Plays a role in 16S rRNA processing and 30S ribosomal subunit biogenesis and possibly also in cell cycle regulation and energy metabolism
k139_1237904	3.2e-63	249.2													1R6BC@1224,1S7HU@1236,28M7D@1,2ZAKV@2,46BHI@72275
k139_1238115	7.2e-121	442.6													2J4YA@203682,COG5000@1,COG5000@2	T	His Kinase A (phosphoacceptor) domain
k139_1239595	5.9e-41	175.3	nudF		3.6.1.13	ko:K01515	ko00230,map00230		R01054	RC00002	ko00000,ko00001,ko01000			iHN637.CLJU_RS05505,iSB619.SA_RS07540,iYO844.BSU23610	3J0TN@40117,COG0494@1,COG0494@2	L	NUDIX domain
k139_1245626	2.7e-162	578.9	yjjK	GO:0003674,GO:0003824,GO:0005488,GO:0006417,GO:0006448,GO:0008150,GO:0009889,GO:0009890,GO:0009892,GO:0010468,GO:0010556,GO:0010558,GO:0010605,GO:0010608,GO:0010629,GO:0016462,GO:0016787,GO:0016817,GO:0016818,GO:0016887,GO:0017111,GO:0017148,GO:0019222,GO:0031323,GO:0031324,GO:0031326,GO:0031327,GO:0032268,GO:0032269,GO:0034248,GO:0034249,GO:0043021,GO:0043022,GO:0044877,GO:0045900,GO:0048519,GO:…	3.6.3.25	ko:K06020					ko00000,ko01000				1MU37@1224,1RPWS@1236,1WWTW@135613,COG0488@1,COG0488@2	S	ABC transporter
k139_1246276	7.1e-17	95.1			3.6.1.55	ko:K03574					ko00000,ko01000,ko03400				1RHH9@1224,1S8DK@1236,COG0494@1,COG0494@2	L	NUDIX domain
k139_1251362	3.8e-95	355.1													41SNX@651137,arCOG08647@2157,arCOG08777@1
k139_1253809	9.8e-71	274.2				ko:K03086,ko:K06867					ko00000,ko03021				2J2A4@203682,COG0666@1,COG0666@2,COG1520@1,COG1520@2	S	beta-propeller repeat
k139_1254653	2e-41	177.2													1RHCU@1224,2JTBA@204441,2U98H@28211,COG0745@1,COG0745@2	T	cheY-homologous receiver domain
k139_1256595	1.7e-126	460.7													1JZQQ@119060,1MVR0@1224,2VJHM@28216,COG3185@1,COG3185@2	E	Acyclic terpene utilisation family protein AtuA
k139_1257987	1.7e-22	114.4													2EC1E@1,342WX@2
k139_1258266	3.1e-70	272.3				ko:K07497					ko00000				1JQUR@119045,1MVXQ@1224,2U0FG@28211,COG2801@1,COG2801@2	L	PFAM Integrase catalytic region
k139_1258326	3.2e-06	60.5				ko:K06158					ko00000,ko03012				1MU37@1224,2YN8I@29547,42M2A@68525,COG0488@1,COG0488@2	S	Abc transporter
k139_1263339	1.1e-97	365.2													COG1404@1,COG1404@2,COG1520@1,COG1520@2	S	amino acid activation for nonribosomal peptide biosynthetic process
k139_126384	3.8e-177	627.5													COG3005@1,COG3005@2	C	denitrification pathway
k139_1264288	5e-177	628.2													1MWR0@1224,2MG4Y@213115,2WTJ7@28221,42MVS@68525,COG1032@1,COG1032@2	C	B12 binding domain
k139_1264764	5.2e-51	209.5	pacB												1TQWH@1239,24A8I@186801,42HVJ@68295,COG0507@1,COG0507@2	L	A helicase nuclease that prepares dsDNA breaks (DSB) for recombinational DNA repair. Binds to DSBs and unwinds DNA via a highly rapid and processive ATP-dependent bidirectional helicase activity. Unwinds dsDNA until it encounters a Chi (crossover hotspot instigator) sequence from the 3' direction. Cuts ssDNA a few nucleotides 3' to the Chi site. The properties and activities of the enzyme are cha…
k139_1267062	2e-12	80.9			2.4.99.18,3.5.1.56	ko:K03418,ko:K07151	ko00510,ko00513,ko00630,ko01100,ko04141,map00510,map00513,map00630,map01100,map04141	M00072	R02509,R04216,R05976	RC00005,RC00111,RC00482,RC00731	ko00000,ko00001,ko00002,ko01000,ko01003		GT66		COG3794@1,arCOG02926@2157,arCOG07813@1,arCOG07813@2157,arCOG10599@1,arCOG10599@2157	C	copper ion binding
k139_1268754	1.2e-49	204.1				ko:K05516					ko00000,ko03036,ko03110				1RHHJ@1224,2UEFM@28211,COG0484@1,COG0484@2	O	heat shock protein DnaJ
k139_1269833	6.5e-55	221.5													COG1520@1,COG1520@2	S	amino acid activation for nonribosomal peptide biosynthetic process
k139_1273649	9.7e-37	162.2													1R49F@1224,2MS56@213462,2WPCD@28221,42P9V@68525,COG0467@1,COG0467@2	T	Core component of the KaiABC clock protein complex, which constitutes the main circadian regulator in cyanobacteria. Binds to DNA. The KaiABC complex may act as a promoter-nonspecific transcription regulator that represses transcription, possibly by acting on the state of chromosome compaction
k139_1276328	2.1e-12	80.5													4QFBI@10239,4QRAS@28883,4QY1R@35237
k139_1276619	8.2e-20	105.1	pulG			ko:K02456	ko03070,ko05111,map03070,map05111	M00331			ko00000,ko00001,ko00002,ko02044	3.A.15			2NQ2Y@2323,COG2165@1,COG2165@2	NU	Prokaryotic N-terminal methylation motif
k139_1278850	6.7e-22	111.7	pilE			ko:K02456,ko:K02650,ko:K02655	ko02020,ko03070,ko05111,map02020,map03070,map05111	M00331			ko00000,ko00001,ko00002,ko02035,ko02044	3.A.15,3.A.15.2			1ZTWU@142182,COG4968@1,COG4968@2	NU	Prokaryotic N-terminal methylation motif
k139_1280177	1e-13	85.1													2FA3W@1,2H5SD@201174,342CR@2
k139_1282845	1.7e-90	340.1				ko:K07282					ko00000				1P1MG@1224,2U8HJ@28211,43P91@69277,COG2843@1,COG2843@2	M	Bacterial capsule synthesis protein PGA_cap
k139_1286217	3.1e-309	1068.1	ddhA	GO:0005575,GO:0005623,GO:0042597,GO:0044464	1.17.99.2,1.7.5.1,1.8.2.4	ko:K00370,ko:K10700,ko:K16964,ko:K17050	ko00642,ko00910,ko00920,ko01100,ko01120,ko01220,ko02020,map00642,map00910,map00920,map01100,map01120,map01220,map02020	M00529,M00530,M00804	R00798,R01106,R05745,R09497,R09500	RC00275,RC02555,RC02812	ko00000,ko00001,ko00002,ko01000,ko02000	5.A.3.1,5.A.3.8,5.A.3.9			1NSXR@1224,1T2GI@1236,COG0243@1,COG0243@2	C	Belongs to the prokaryotic molybdopterin-containing oxidoreductase family
k139_1286868	1.8e-38	167.2													1RDBW@1224,2JSZQ@204441,2U7CY@28211,COG1396@1,COG1396@2	K	transcriptional
k139_1288536	1.6e-28	134.0	phoX			ko:K01932,ko:K03531,ko:K03980,ko:K07093	ko04112,map04112				ko00000,ko00001,ko01000,ko01011,ko02000,ko02048,ko03036,ko04812	2.A.66.4			2I7J5@201174,4FRP5@85023,COG3087@1,COG3087@2,COG3211@1,COG3211@2	D	Fibrinogen-related domains (FReDs)
k139_1289030	8.5e-74	285.0				ko:K04763					ko00000,ko03036				1QUFQ@1224,2WHJ0@28216,4AJY4@80864,COG4974@1,COG4974@2	L	Belongs to the 'phage' integrase family
k139_1289768	4.2e-20	105.9													1NUE4@1224,2C3PE@1,33VDN@2
k139_1290510	1.1e-87	330.9													2GJHA@201174,4EIW6@85012,COG0464@1,COG0464@2	O	Protein of unknown function (DUF3631)
k139_1293431	8.7e-31	141.4	tolA		4.2.1.1	ko:K01674,ko:K03646	ko00910,map00910		R00132,R10092	RC02807	ko00000,ko00001,ko01000,ko02000	2.C.1.2			1PZDQ@1224,2U2MW@28211,4BQS8@82117,COG3266@1,COG3266@2	S	Cell division and transport-associated protein TolA
k139_129350	3.6e-136	492.7													1PK6V@1224,2MPC7@213118,2X290@28221,439WW@68525,COG0475@1,COG0475@2	P	Sodium/hydrogen exchanger family
k139_1293630	1.2e-249	870.5	typA	GO:0000027,GO:0005575,GO:0005622,GO:0005623,GO:0005737,GO:0005829,GO:0006950,GO:0006996,GO:0008150,GO:0009266,GO:0009408,GO:0009409,GO:0009628,GO:0009987,GO:0016043,GO:0022607,GO:0022613,GO:0022618,GO:0034622,GO:0042254,GO:0042255,GO:0042273,GO:0043933,GO:0044085,GO:0044424,GO:0044444,GO:0044464,GO:0050896,GO:0065003,GO:0070925,GO:0071826,GO:0071840		ko:K06207					ko00000				1MV5Q@1224,1RMJB@1236,1WW7K@135613,COG1217@1,COG1217@2	T	GTP-binding protein TypA
k139_1293814	2.8e-44	186.0	hldE	GO:0000271,GO:0003674,GO:0003824,GO:0005575,GO:0005622,GO:0005623,GO:0005737,GO:0005829,GO:0005975,GO:0005976,GO:0006629,GO:0006793,GO:0006796,GO:0008150,GO:0008152,GO:0008610,GO:0008653,GO:0008713,GO:0008920,GO:0009058,GO:0009059,GO:0009103,GO:0009244,GO:0009311,GO:0009312,GO:0009987,GO:0016051,GO:0016301,GO:0016310,GO:0016740,GO:0016757,GO:0016772,GO:0019200,GO:0033692,GO:0034637,GO:0034645,GO:…	2.7.1.167,2.7.7.70	ko:K03272	ko00540,ko01100,map00540,map01100	M00064	R05644,R05646	RC00002,RC00078	ko00000,ko00001,ko00002,ko01000,ko01005			iAF987.Gmet_0922	1MV3Z@1224,2YMZG@29547,42MBC@68525,COG0615@1,COG0615@2,COG2870@1,COG2870@2	F	Catalyzes the ADP transfer from ATP to D-glycero-beta-D- manno-heptose 1-phosphate, yielding ADP-D-glycero-beta-D-manno- heptose
k139_1294996	5.1e-40	172.9		GO:0005575,GO:0008150,GO:0016032,GO:0018995,GO:0019012,GO:0019058,GO:0019062,GO:0022610,GO:0030430,GO:0033643,GO:0033646,GO:0043656,GO:0043657,GO:0044215,GO:0044216,GO:0044217,GO:0044403,GO:0044406,GO:0044419,GO:0044650,GO:0051704											4QAQ9@10239,4QKRS@10699,4QPTV@28883,4QUYQ@35237	S	Putative phage tail protein
k139_1297552	2e-78	300.1	yqbT1												2G79H@200795,COG3299@1,COG3299@2	S	Baseplate J-like protein
k139_1299671	3.2e-57	229.6				ko:K07002					ko00000				1J75P@118884,1N2W0@1224,1S2JW@1236,COG1075@1,COG1075@2	S	acetyltransferases and hydrolases with the alpha beta hydrolase fold
k139_1299830	8.3e-23	115.2	imuB		2.7.7.7	ko:K02346,ko:K14161					ko00000,ko01000,ko03400				1MU5X@1224,2VIKH@28216,COG0389@1,COG0389@2	L	Nucleotidyltransferase DNA polymerase involved in DNA repair
k139_130120	1e-66	260.8	quiP		3.5.1.11	ko:K01434	ko00311,ko01130,map00311,map01130		R02170	RC00166,RC00328	ko00000,ko00001,ko01000,ko01002				47JRC@768503,4NEIX@976,COG2366@1,COG2366@2	S	PFAM peptidase S45 penicillin amidase
k139_130322	9.3e-85	321.2				ko:K17230	ko00920,ko01120,map00920,map01120		R09499		ko00000,ko00001				COG2863@1,COG2863@2	C	cytochrome
k139_1304072	4.2e-51	209.1	msbA2			ko:K06147,ko:K11085	ko02010,map02010				ko00000,ko00001,ko01000,ko02000	3.A.1.106,3.A.1.109,3.A.1.21			1WMBB@1297,COG1132@1,COG1132@2	V	COGs COG1132 ABC-type multidrug transport system ATPase and permease components
k139_1304096	1.3e-17	97.4													28H88@1,2Z7K7@2
k139_1306561	5.4e-72	278.9	sppA			ko:K04773					ko00000,ko01000,ko01002				2IXFS@203682,COG0616@1,COG0616@2	OU	Peptidase family S49
k139_1308028	2.6e-83	316.6			3.6.3.30	ko:K02010	ko02010,map02010	M00190			ko00000,ko00001,ko00002,ko01000,ko02000	3.A.1.10			2GJCM@201174,4EFFE@85012,COG3842@1,COG3842@2	E	Part of the ABC transporter complex PotABCD involved in spermidine putrescine import. Responsible for energy coupling to the transport system
k139_1309160	1.5e-80	307.0				ko:K07494					ko00000				1MW7X@1224,1RRMU@1236,COG3335@1,COG3335@2	L	PFAM Integrase catalytic
k139_1309924	2.2e-94	352.8				ko:K07497,ko:K18829					ko00000,ko02048				1G5GD@1117,COG2801@1,COG2801@2	L	PFAM Integrase core domain
k139_1310554	8.4e-30	139.8				ko:K10914	ko02020,ko02024,ko02025,ko02026,ko05111,map02020,map02024,map02025,map02026,map05111				ko00000,ko00001,ko03000				1RCM9@1224,2TQTN@28211,COG0664@1,COG0664@2,COG4191@1,COG4191@2	T	Histidine kinase
k139_131172	7.5e-120	437.6	fcl		1.1.1.271	ko:K02377	ko00051,ko00520,ko01100,map00051,map00520,map01100		R05692	RC01014	ko00000,ko00001,ko01000				2GP0W@201174,3UX7T@52018,COG0451@1,COG0451@2	GM	RmlD substrate binding domain
k139_1312154	1.4e-54	220.3	ntrB												2NQZA@2323,COG5000@1,COG5000@2	T	Multi-sensor signal transduction histidine kinase
k139_1313253	2.5e-117	429.9				ko:K07714	ko02020,map02020	M00500			ko00000,ko00001,ko00002,ko02022				1MU0N@1224,1RMCK@1236,1X59D@135614,COG2204@1,COG2204@2	T	Sigma-54 interaction domain
k139_1315454	1.4e-131	476.1				ko:K07494					ko00000				1QWK4@1224,2TX0C@28211,COG3415@1,COG3415@2	L	PFAM Integrase catalytic region
k139_1316502	1.3e-58	235.0													1GB7S@1117,28HEE@1,2Z7QU@2	S	Domain of unknown function (DUF932)
k139_1317297	7.6e-29	136.0				ko:K20444					ko00000,ko01000,ko01005,ko02000	4.D.1.3	GT2,GT4		1V06G@1239,247WU@186801,36GAS@31979,COG1216@1,COG1216@2	H	glycosyl transferase family
k139_1317340	5e-18	99.4	whiB2			ko:K18955					ko00000,ko03000				1W9H5@1268,2CC1Y@1,2IQ4Q@201174,32RUK@2	K	Acts as a transcriptional regulator. Probably redox- responsive. The apo- but not holo-form probably binds DNA
k139_1319097	1.2e-08	67.8													1RKYM@1224,2DMA1@1,2U9AB@28211,32B1Q@2
k139_1323849	9.8e-24	117.9			1.14.99.57	ko:K21481					ko00000,ko01000				1NDM8@1224,2JY9Y@204441,2UG48@28211,COG2329@1,COG2329@2	S	Antibiotic biosynthesis monooxygenase
k139_1323878	6.3e-36	159.1			5.4.99.13,5.4.99.2	ko:K01847,ko:K01849,ko:K11942	ko00280,ko00630,ko00640,ko00720,ko01100,ko01120,ko01200,map00280,map00630,map00640,map00720,map01100,map01120,map01200	M00373,M00375,M00376,M00741	R00833	RC00395	ko00000,ko00001,ko00002,ko01000				1RKGS@1224,2VW7W@28216,COG2185@1,COG2185@2	I	B12 binding domain
k139_1324810	7.3e-123	448.7	csd												1MUPD@1224,2TUMJ@28211,43NWD@69277,COG0520@1,COG0520@2	E	Aminotransferase class-V
k139_132781	2.2e-23	116.7													arCOG10517@1,arCOG10517@2157
k139_1328484	6.9e-138	497.7													3KA3G@414999,46Z3U@74201,COG0784@1,COG0784@2,COG2202@1,COG2202@2,COG5002@1,COG5002@2	T	SMART PAS domain containing protein
k139_1330278	2e-44	187.2			3.1.6.1	ko:K01130	ko00140,ko00600,map00140,map00600		R03980,R04856	RC00128,RC00231	ko00000,ko00001,ko01000				1GN4E@1117,22TH7@167375,COG3119@1,COG3119@2	P	Sulfatase
k139_1331373	2.2e-61	243.4	fbiC		2.5.1.77	ko:K11779	ko00680,ko01120,map00680,map01120	M00378	R09396	RC01381,RC03002,RC03007	ko00000,ko00001,ko00002,ko01000				1MX50@1224,2TRX7@28211,3F0NY@335928,COG1060@1,COG1060@2	H	Elongator protein 3, MiaB family, Radical SAM
k139_133178	3.3e-78	299.3			4.6.1.1	ko:K01768	ko00230,ko02025,ko04113,ko04213,map00230,map02025,map04113,map04213	M00695	R00089,R00434	RC00295	ko00000,ko00001,ko00002,ko01000				1MUDT@1224,1S0DF@1236,COG2114@1,COG2114@2,COG3899@1,COG3899@2	K	AAA ATPase domain
k139_1333818	1.2e-22	114.4	alaS	GO:0001130,GO:0001131,GO:0001141,GO:0001217,GO:0002161,GO:0002196,GO:0003674,GO:0003700,GO:0003824,GO:0004812,GO:0004813,GO:0005488,GO:0005515,GO:0005575,GO:0005622,GO:0005623,GO:0005737,GO:0005829,GO:0006082,GO:0006139,GO:0006355,GO:0006396,GO:0006399,GO:0006400,GO:0006412,GO:0006418,GO:0006419,GO:0006450,GO:0006518,GO:0006520,GO:0006725,GO:0006807,GO:0008033,GO:0008150,GO:0008152,GO:0008270,GO:…	6.1.1.7	ko:K01872	ko00970,map00970	M00359,M00360	R03038	RC00055,RC00523	ko00000,ko00001,ko00002,ko01000,ko01007,ko03016			iECABU_c1320.ECABU_c29670,iECED1_1282.ECED1_3146,iEcHS_1320.EcHS_A2833,iJN746.PP_4474	2JIIR@204432,3Y359@57723,COG0013@1,COG0013@2	J	Catalyzes the attachment of alanine to tRNA(Ala) in a two-step reaction alanine is first activated by ATP to form Ala- AMP and then transferred to the acceptor end of tRNA(Ala). Also edits incorrectly charged Ser-tRNA(Ala) and Gly-tRNA(Ala) via its editing domain
k139_1334065	1.2e-20	107.8													1G3Z0@1117,3KKHS@43988,COG1442@1,COG1442@2	M	PFAM glycosyl transferase family 8
k139_133445	2.2e-17	96.7													1RCPZ@1224,28NHI@1,2UKQP@28211,2ZBJA@2
k139_133498	1.5e-67	263.8													1MW7X@1224,2KHTR@204458,2TTH8@28211,COG3335@1,COG3335@2	L	Winged helix-turn helix
k139_1336279	1.9e-49	204.1													COG5479@1,COG5479@2	M	isomerase activity
k139_1336761	1.3e-31	144.1	gp17a			ko:K06909					ko00000				1PE12@1224,2V9EC@28211,43QJZ@69277,COG1783@1,COG1783@2,COG4373@1,COG4373@2	S	Mu-like prophage FluMu protein gp28
k139_1339799	1.3e-66	260.4													2IZ9J@203682,COG0745@1,COG0745@2	T	Transcriptional regulatory protein, C terminal
k139_1340272	5e-55	222.2	rfbB		3.6.3.38,3.6.3.40	ko:K01990,ko:K09689,ko:K09691,ko:K09693	ko02010,map02010	M00249,M00250,M00251,M00254			ko00000,ko00001,ko00002,ko01000,ko02000	3.A.1,3.A.1.101,3.A.1.103,3.A.1.104			2GIVF@201174,4DP9X@85009,COG1134@1,COG1134@2	GM	ATPases associated with a variety of cellular activities
k139_1343338	3e-28	132.9				ko:K07465					ko00000				2GBU9@200795,34CT2@301297,COG2887@1,COG2887@2	L	PD-(D/E)XK nuclease superfamily
k139_1345301	3.4e-52	212.6	terL												1NKZK@1224,COG5362@1,COG5362@2,COG5410@1,COG5410@2	L	TIGRFAM Phage
k139_1346697	3.4e-07	63.2													1N5KK@1224,1SAWM@1236,2DQJA@1,32UP8@2
k139_1350286	3.9e-73	282.3													1ZUFQ@142182,COG0745@1,COG0745@2	K	Transcriptional regulatory protein, C terminal
k139_1350921	9e-32	144.8	yvfI			ko:K05799					ko00000,ko03000				1V2TU@1239,24GA8@186801,261JD@186807,COG2186@1,COG2186@2	K	PFAM Bacterial regulatory proteins, gntR family
k139_1352581	7.2e-82	312.8	polA	GO:0003674,GO:0003676,GO:0003677,GO:0003824,GO:0003887,GO:0004518,GO:0004527,GO:0005488,GO:0005575,GO:0005622,GO:0005623,GO:0005737,GO:0005829,GO:0006139,GO:0006259,GO:0006260,GO:0006261,GO:0006281,GO:0006284,GO:0006725,GO:0006807,GO:0006950,GO:0006974,GO:0008150,GO:0008152,GO:0008408,GO:0008409,GO:0009058,GO:0009059,GO:0009987,GO:0016740,GO:0016772,GO:0016779,GO:0016787,GO:0016788,GO:0018130,GO:…	2.7.7.7,3.1.26.4	ko:K02335,ko:K03469	ko00230,ko00240,ko01100,ko03030,ko03410,ko03420,ko03440,map00230,map00240,map01100,map03030,map03410,map03420,map03440		R00375,R00376,R00377,R00378	RC02795	ko00000,ko00001,ko01000,ko03032,ko03400				1ZTCF@142182,COG0258@1,COG0258@2,COG0749@1,COG0749@2	L	In addition to polymerase activity, this DNA polymerase exhibits 5'-3' exonuclease activity
k139_1353006	3.9e-10	73.6													1MJTY@121069,29P43@1,2RWFG@2759
k139_1353446	1.5e-30	140.6													1N0NW@1224,2C07J@1,2JTB5@204441,2UCVR@28211,32SWS@2
k139_1355804	4.1e-113	415.6	feuQ		2.7.13.3	ko:K07653,ko:K18351	ko01502,ko02020,map01502,map02020	M00460,M00651,M00658			ko00000,ko00001,ko00002,ko01000,ko01001,ko01504,ko02022				1MX6R@1224,2TS9N@28211,4BQ1X@82117,COG0642@1,COG0642@2	T	His Kinase A (phosphoacceptor) domain
k139_1355984	5e-115	421.4													1MXNQ@1224,2JREY@204441,2TS6G@28211,COG1028@1,COG1028@2	IQ	KR domain
k139_1355987	1e-79	305.4	sigA			ko:K03086,ko:K03087	ko02026,ko05111,map02026,map05111				ko00000,ko00001,ko03021				2GK3Z@201174,4CMST@84992,COG0568@1,COG0568@2	K	Sigma factors are initiation factors that promote the attachment of RNA polymerase to specific initiation sites and are then released
k139_135631	7.6e-96	357.8				ko:K07497					ko00000				COG2801@1,COG2801@2	L	transposition
k139_1358189	9.8e-11	75.1			1.8.2.2	ko:K19713					ko00000,ko01000				1RGTS@1224,2KWUX@206389,2VSFZ@28216,COG2863@1,COG2863@2	C	Cytochrome c
k139_1361205	3.6e-66	258.8				ko:K06919					ko00000				1TQP9@1239,24AY6@186801,265ZW@186807,COG3378@1,COG3378@2	S	Phage plasmid primase, P4
k139_1364792	4.5e-07	63.2													4QAWI@10239,4QINW@10662,4QPUX@28883,4QW40@35237	S	Pfam:Peptidase_S77
k139_136866	1.7e-32	147.9													1PEBQ@1224,2TRZ6@28211,COG0665@1,COG0665@2	E	FAD dependent oxidoreductase
k139_1370709	2.1e-37	164.1													2G70R@200795,375F4@32061,COG1597@1,COG1597@2	I	diacylglycerol kinase, catalytic region
k139_1372411	2.3e-24	120.2													1MW9X@1224,28I8X@1,2TVGJ@28211,2Z8BQ@2,3709C@31993
k139_1373104	1.4e-12	81.3													2I2W7@201174,COG3415@1,COG3415@2	L	Transposase
k139_1374469	9.5e-137	495.0			4.1.99.14	ko:K03716					ko00000,ko01000				COG1533@1,COG1533@2	L	DNA photolyase activity
k139_1374812	4.3e-73	282.7	dnaE	GO:0003674,GO:0003824,GO:0003887,GO:0005575,GO:0005622,GO:0005623,GO:0005737,GO:0005829,GO:0006139,GO:0006259,GO:0006260,GO:0006725,GO:0006807,GO:0008150,GO:0008152,GO:0009058,GO:0009059,GO:0009360,GO:0009987,GO:0016740,GO:0016772,GO:0016779,GO:0018130,GO:0019438,GO:0032991,GO:0034061,GO:0034641,GO:0034645,GO:0034654,GO:0042575,GO:0043170,GO:0044237,GO:0044238,GO:0044249,GO:0044260,GO:0044271,GO:…	2.7.7.7	ko:K02337	ko00230,ko00240,ko01100,ko03030,ko03430,ko03440,map00230,map00240,map01100,map03030,map03430,map03440	M00260	R00375,R00376,R00377,R00378	RC02795	ko00000,ko00001,ko00002,ko01000,ko03032,ko03400				1MUIF@1224,2WIZ2@28221,42MGP@68525,COG0587@1,COG0587@2	L	DNA polymerase III alpha subunit
k139_137488	1.5e-24	120.9													3J133@40117,COG0582@1,COG0582@2	L	Belongs to the 'phage' integrase family
k139_1375052	1.3e-08	68.6													22QX6@1653,2AVVW@1,2HQCR@201174,31MPQ@2
k139_1377319	5.9e-09	69.7													4QGJF@10239,4QMKG@10699,4QU68@28883,4QZE7@35237
k139_1378830	3.6e-67	262.3	sppA			ko:K04773					ko00000,ko01000,ko01002				2IZIJ@203682,COG0616@1,COG0616@2	OU	TIGRFAM signal peptide peptidase SppA, 36K type
k139_137891	3.4e-14	86.7													arCOG08764@1,arCOG08764@2157
k139_1379211	1.1e-61	244.2													3Y4FA@57723,COG0745@1,COG0745@2	T	PFAM response regulator receiver
k139_1380083	9.3e-35	154.8			3.2.1.17	ko:K01185					ko00000,ko01000				1N0ZQ@1224,1S9AE@1236,COG3772@1,COG3772@2	S	lysozyme
k139_1382137	5.4e-16	92.4													47QGG@768503,4NR56@976,COG0110@1,COG0110@2	S	Hexapeptide repeat of succinyl-transferase
k139_1385059	2e-18	100.1													1V33U@1239,25JFK@186801,36M33@31979,COG3941@1,COG3941@2	S	tape measure
k139_1385108	1e-89	338.6													4NDVD@976,COG1506@1,COG1506@2	E	Peptidase S9 prolyl oligopeptidase active site domain protein
k139_1386185	8.2e-16	92.0													2AIGH@1,2IZKU@203682,318Y7@2
k139_1386564	1.9e-11	77.0													2JJME@204432,3Y4C0@57723,COG3794@1,COG3794@2	C	Polysaccharide lyase family 4, domain II
k139_138798	1.7e-57	229.9	MA20_36165		3.1.3.18	ko:K01091	ko00630,ko01100,ko01110,ko01130,map00630,map01100,map01110,map01130		R01334	RC00017	ko00000,ko00001,ko01000				1REXF@1224,2WPHG@28221,43B2S@68525,COG0546@1,COG0546@2	S	HAD-hyrolase-like
k139_1388689	5.6e-24	118.6			2.6.1.102	ko:K13010	ko00520,map00520		R10460	RC00006,RC00781	ko00000,ko00001,ko01000,ko01005,ko01007				COG0399@1,COG0399@2	E	UDP-4-amino-4-deoxy-L-arabinose aminotransferase
k139_1389071	6.9e-99	367.9													COG0209@1,KOG1112@2759	F	ribonucleoside-diphosphate reductase activity
k139_1389115	3.2e-53	216.1													1MWVI@1224,2JPF5@204441,2TRSP@28211,COG0745@1,COG0745@2	T	COG0745 Response regulators consisting of a CheY-like receiver domain and a winged-helix DNA-binding domain
k139_1389981	1.8e-66	260.0			3.1.21.5	ko:K01156					ko00000,ko01000,ko02048				1UQNX@1239,249J9@186801,264ZT@186807,COG1061@1,COG1061@2	L	DEAD-like helicases superfamily
k139_1390428	6.3e-07	62.0													1P8TE@1224,297N9@1,2UX69@28211,2ZUV7@2
k139_1391621	5.1e-22	112.1													2HD2H@201174,4FH80@85021,COG4974@1,COG4974@2	L	Belongs to the 'phage' integrase family
k139_1391673	3e-112	412.5	prs	GO:0000287,GO:0003674,GO:0003824,GO:0004749,GO:0005488,GO:0005575,GO:0005622,GO:0005623,GO:0005737,GO:0005829,GO:0006015,GO:0006139,GO:0006163,GO:0006164,GO:0006725,GO:0006753,GO:0006793,GO:0006796,GO:0006807,GO:0008150,GO:0008152,GO:0009058,GO:0009117,GO:0009150,GO:0009152,GO:0009165,GO:0009259,GO:0009260,GO:0009987,GO:0016740,GO:0016772,GO:0016778,GO:0018130,GO:0019438,GO:0019637,GO:0019693,GO:…	2.7.6.1	ko:K00948	ko00030,ko00230,ko01100,ko01110,ko01120,ko01130,ko01200,ko01230,map00030,map00230,map01100,map01110,map01120,map01130,map01200,map01230	M00005	R01049	RC00002,RC00078	ko00000,ko00001,ko00002,ko01000			iAF1260.b1207,iAPECO1_1312.APECO1_323,iB21_1397.B21_01192,iBWG_1329.BWG_1032,iE2348C_1286.E2348C_1330,iEC042_1314.EC042_1264,iEC55989_1330.EC55989_1303,iECABU_c1320.ECABU_c14780,iECBD_1354.ECBD_2414,iECB_1328.ECB_01182,iECDH10B_1368.ECDH10B_1260,iECDH1ME8569_1439.ECDH1ME8569_1146,iECD_1391.ECD_01182,iECED1_1282.ECED1_1355,iECH74115_1262.ECH74115_1688,iECIAI1_1343.ECIAI1_1228,iECIAI39_1322.ECIAI39…	1MW21@1224,1RMUC@1236,1WWSB@135613,COG0462@1,COG0462@2	F	Involved in the biosynthesis of the central metabolite phospho-alpha-D-ribosyl-1-pyrophosphate (PRPP) via the transfer of pyrophosphoryl group from ATP to 1-hydroxyl of ribose-5-phosphate (Rib-5-P)
k139_1392106	6.2e-39	169.1													2IZ0N@203682,COG1361@1,COG1361@2	M	Conserved repeat domain
k139_13927	1.8e-83	316.2				ko:K02014					ko00000,ko02000	1.B.14			2NP6Z@2323,COG1629@1,COG4771@2	P	COGs COG1629 Outer membrane receptor protein mostly Fe transport
k139_1394142	1.7e-15	90.5	oppA			ko:K02035,ko:K15580	ko01501,ko02010,ko02024,map01501,map02010,map02024	M00239,M00439			ko00000,ko00001,ko00002,ko02000	3.A.1.5,3.A.1.5.1,3.A.1.5.18,3.A.1.5.19,3.A.1.5.25			1TNYQ@1239,21YUG@1506553,25E4B@186801,COG4166@1,COG4166@2	E	PFAM extracellular solute-binding protein family 5
k139_1394459	5.7e-72	278.9	hslV	GO:0000166,GO:0000287,GO:0000502,GO:0003674,GO:0003824,GO:0004175,GO:0004298,GO:0005488,GO:0005515,GO:0005524,GO:0005575,GO:0005622,GO:0005623,GO:0005737,GO:0005829,GO:0006508,GO:0006807,GO:0006950,GO:0008144,GO:0008150,GO:0008152,GO:0008233,GO:0009056,GO:0009057,GO:0009266,GO:0009376,GO:0009408,GO:0009628,GO:0009987,GO:0016043,GO:0016787,GO:0017076,GO:0019538,GO:0019904,GO:0022607,GO:0030163,GO:…	3.4.25.2	ko:K01419					ko00000,ko01000,ko01002				1MVF2@1224,2MJC6@213118,2WMSC@28221,42MEH@68525,COG5405@1,COG5405@2	O	Protease subunit of a proteasome-like degradation complex believed to be a general protein degrading machinery
k139_1400779	3e-73	282.7				ko:K04763					ko00000,ko03036				1K2BH@119060,1P1R9@1224,2VJ48@28216,COG0582@1,COG0582@2	L	PFAM integrase family protein
k139_1404865	2e-53	216.5													1N2H9@1224,2TS7K@28211,COG0582@1,COG0582@2	L	Belongs to the 'phage' integrase family
k139_1406063	6.7e-14	85.1				ko:K07497					ko00000				1MVN5@1224,2K2F6@204457,2TQK0@28211,COG2801@1,COG2801@2	L	COG2801 Transposase and inactivated derivatives
k139_1406365	1.6e-17	98.2													1V2MK@1239,28S00@1,2ZEBX@2,4HG0X@91061
k139_1407620	2.2e-120	439.9	MA20_28645		3.6.3.29,3.6.3.41	ko:K06022,ko:K06158,ko:K10834					ko00000,ko01000,ko03012				2NNPH@2323,COG0488@1,COG0488@2	S	ABC transporter
k139_1409641	3.9e-76	292.4				ko:K03406	ko02020,ko02030,map02020,map02030				ko00000,ko00001,ko02035				COG0642@1,arCOG02358@2157,arCOG02362@1,arCOG02362@2157	T	Histidine kinase
k139_1410204	1.8e-54	220.3	ppiB		5.2.1.8	ko:K01802,ko:K03767,ko:K03768	ko01503,ko04217,map01503,map04217				ko00000,ko00001,ko01000,ko03110,ko04147				1R9ZQ@1224,1SBJ9@1236,1X5YP@135614,COG0652@1,COG0652@2	O	PPIases accelerate the folding of proteins. It catalyzes the cis-trans isomerization of proline imidic peptide bonds in oligopeptides
k139_1410695	3.3e-07	63.2	CP_0058		3.2.1.4,3.2.1.78,3.2.1.8	ko:K01179,ko:K01181,ko:K01218,ko:K03933	ko00051,ko00500,ko01100,ko02024,map00051,map00500,map01100,map02024		R01332,R06200,R11307,R11308	RC00467	ko00000,ko00001,ko01000		AA10,CBM73,GH26,GH5,GH9		1HYT8@117743,2YJTE@290174,4NIBG@976,COG0726@1,COG0726@2,COG2730@1,COG2730@2,COG3250@1,COG3250@2,COG4733@1,COG4733@2	G	Cellulase (glycosyl hydrolase family 5)
k139_141082	2.8e-60	239.2	mgtE			ko:K06213					ko00000,ko02000	1.A.26.1			1IPNC@117747,4NGGN@976,COG2239@1,COG2239@2	P	Acts as a magnesium transporter
k139_141157	2.7e-84	319.3	draG												1NTUR@1224,2WKEU@28221,42NWG@68525,COG1397@1,COG1397@2	O	PFAM ADP-ribosylation Crystallin J1
k139_14127	1.6e-137	497.7	MA20_16740			ko:K02031,ko:K02032	ko02024,map02024	M00239			ko00000,ko00001,ko00002,ko02000	3.A.1.5			1R4KB@1224,2TR0J@28211,4BPK4@82117,COG0444@1,COG0444@2	P	Oligopeptide/dipeptide transporter, C-terminal region
k139_1413948	6.3e-13	82.0	pulG			ko:K02456	ko03070,ko05111,map03070,map05111	M00331			ko00000,ko00001,ko00002,ko02044	3.A.15			2NQ2Y@2323,COG2165@1,COG2165@2	NU	Prokaryotic N-terminal methylation motif
k139_1414597	2.8e-52	212.6													1UHQM@1239,274AS@186822,4HGW7@91061,COG5283@1,COG5283@2	S	Phage-related minor tail protein
k139_1417157	1.2e-80	308.9	clpP		3.4.21.92	ko:K01358	ko04112,ko04212,map04112,map04212				ko00000,ko00001,ko01000,ko01002				1MUQ9@1224,1RRQA@1236,1XGBE@135618,COG0740@1,COG0740@2	OU	Belongs to the peptidase S14 family
k139_1418366	2.6e-24	119.8													1QRDD@1224,1RQ6U@1236,COG5285@1,COG5285@2	Q	Protein involved in biosynthesis of mitomycin antibiotics polyketide fumonisin
k139_141856	2.2e-32	146.7	bepA	GO:0003674,GO:0003756,GO:0003824,GO:0004175,GO:0004222,GO:0005488,GO:0005575,GO:0005623,GO:0006457,GO:0006508,GO:0006807,GO:0008150,GO:0008152,GO:0008233,GO:0008237,GO:0009056,GO:0009057,GO:0009987,GO:0016020,GO:0016043,GO:0016787,GO:0016853,GO:0016860,GO:0016864,GO:0019538,GO:0022607,GO:0030163,GO:0030288,GO:0030313,GO:0031975,GO:0042597,GO:0043163,GO:0043165,GO:0043167,GO:0043169,GO:0043170,GO:…											1MVFV@1224,1RP5S@1236,COG4783@1,COG4783@2	S	Functions as both a chaperone and a metalloprotease. Maintains the integrity of the outer membrane by promoting either the assembly or the elimination of outer membrane proteins, depending on their folding state
k139_1422493	4.4e-19	102.8													29SM8@1,2H3BM@201174,30DSN@2
k139_14244	1.3e-06	61.6													1NGEK@1224,2AG1H@1,3165K@2	S	Pfam:DUF1602
k139_1424748	7.4e-80	305.1	kaiC			ko:K08482					ko00000				1RFBT@1224,2WMB2@28221,42QWP@68525,COG0467@1,COG0467@2	T	Core component of the KaiABC clock protein complex, which constitutes the main circadian regulator in cyanobacteria. Binds to DNA. The KaiABC complex may act as a promoter-nonspecific transcription regulator that represses transcription, possibly by acting on the state of chromosome compaction
k139_1424917	9e-98	364.8	degP	GO:0003674,GO:0003824,GO:0004175,GO:0004252,GO:0005575,GO:0005623,GO:0006508,GO:0006807,GO:0008150,GO:0008152,GO:0008233,GO:0008236,GO:0016787,GO:0017171,GO:0019538,GO:0030288,GO:0030313,GO:0031975,GO:0042597,GO:0043170,GO:0044238,GO:0044464,GO:0070011,GO:0071704,GO:0140096,GO:1901564	3.4.21.107	ko:K04771	ko01503,ko02020,map01503,map02020	M00728			ko00000,ko00001,ko00002,ko01000,ko01002,ko03110				1MU63@1224,2TQPZ@28211,4BPCV@82117,COG0265@1,COG0265@2	O	Belongs to the peptidase S1C family
k139_1426454	1.9e-60	240.0	hldD	GO:0000166,GO:0000271,GO:0003674,GO:0003824,GO:0005488,GO:0005575,GO:0005622,GO:0005623,GO:0005737,GO:0005829,GO:0005975,GO:0005976,GO:0006629,GO:0008150,GO:0008152,GO:0008610,GO:0008653,GO:0008712,GO:0009058,GO:0009059,GO:0009103,GO:0009244,GO:0009311,GO:0009312,GO:0009987,GO:0016051,GO:0016853,GO:0016854,GO:0016857,GO:0033692,GO:0034637,GO:0034645,GO:0036094,GO:0043167,GO:0043168,GO:0043170,GO:…	5.1.3.20	ko:K03274	ko00540,ko01100,map00540,map01100	M00064	R05176	RC01291	ko00000,ko00001,ko00002,ko01000,ko01005			iPC815.YPO0058,iYL1228.KPN_03963	1MVE4@1224,2VH69@28216,COG0451@1,COG0451@2	GM	Catalyzes the interconversion between ADP-D-glycero- beta-D-manno-heptose and ADP-L-glycero-beta-D-manno-heptose via an epimerization at carbon 6 of the heptose
k139_1427460	4.3e-31	142.9													1TS2E@1239,249S8@186801,42FD6@68295,COG2206@1,COG2206@2	T	PFAM metal-dependent phosphohydrolase, HD sub domain
k139_1432420	5.8e-74	284.6				ko:K07497					ko00000				1MVXQ@1224,2KD0W@204457,2TU72@28211,COG2801@1,COG2801@2	L	COG2801 Transposase and inactivated derivatives
k139_1433487	6.2e-07	62.0													1NGEK@1224,2AG1H@1,3165K@2	S	Pfam:DUF1602
k139_1437206	9.8e-31	141.4													4QG1R@10239,4QIQN@10662,4QPEI@28883,4QZZI@35237
k139_1437316	2.6e-25	124.0													1N7TC@1224,2CZBU@1,2UIQ6@28211,32T60@2
k139_1437787	4.9e-20	107.1													1MGTA@121069,2CH9F@1,2SIQH@2759	S	function. Source PGD
k139_1438114	1.5e-28	134.8													1GA3R@1117,COG3963@1,COG3963@2	I	Methyltransferase FkbM family
k139_1439642	1.4e-137	497.3			4.6.1.1	ko:K01768	ko00230,ko02025,ko04113,ko04213,map00230,map02025,map04113,map04213	M00695	R00089,R00434	RC00295	ko00000,ko00001,ko00002,ko01000				1MV1V@1224,2JRT5@204441,2VFBT@28211,COG2114@1,COG2114@2,COG4252@1,COG4252@2	T	CHASE2
k139_1442826	5.2e-10	72.4	pin	GO:0000150,GO:0003674,GO:0003824,GO:0006139,GO:0006259,GO:0006310,GO:0006725,GO:0006807,GO:0008150,GO:0008152,GO:0009987,GO:0034641,GO:0043170,GO:0044237,GO:0044238,GO:0044260,GO:0046483,GO:0071704,GO:0090304,GO:0140097,GO:1901360											1MW94@1224,2TUFN@28211,4B70U@82115,COG1961@1,COG1961@2	L	Evidence 3 Function proposed based on presence of conserved amino acid motif, structural feature or limited homology
k139_1445405	3.6e-43	183.0													1RDBW@1224,2JSZQ@204441,2U7CY@28211,COG1396@1,COG1396@2	K	transcriptional
k139_1446420	2.4e-08	67.8													2GJ1J@201174,2NF36@228398,COG0515@1,COG0515@2	KLT	PASTA
k139_1447831	5.5e-61	241.5													2IZ9J@203682,COG0745@1,COG0745@2	T	Transcriptional regulatory protein, C terminal
k139_1450641	1.9e-92	347.1				ko:K01990		M00254			ko00000,ko00002,ko02000	3.A.1			2IXFI@203682,COG1131@1,COG1131@2	V	ABC-type multidrug transport system ATPase
k139_1452274	2.9e-22	113.2				ko:K07483					ko00000				1MZ5C@1224,2WSR8@28221,42WWI@68525,COG2963@1,COG2963@2	L	PFAM transposase IS3 IS911 family protein
k139_1453498	1.3e-28	134.4			1.14.99.48	ko:K07145	ko00860,ko01110,map00860,map01110		R10468,R10510	RC03185	ko00000,ko00001,ko01000				1N2ZS@1224,COG2329@1,COG2329@2	S	Antibiotic biosynthesis monooxygenase
k139_1453606	4.3e-64	253.1													1RD31@1224,1S42C@1236,46BD8@72275,COG3791@1,COG3791@2	S	Alanine acetyltransferase
k139_1454571	2e-08	67.8													1R5I0@1224,28MC2@1,2TUSQ@28211,2ZAQD@2
k139_1455831	2.9e-28	133.3		GO:0003674,GO:0003824,GO:0016403,GO:0016787,GO:0016810,GO:0016813	2.6.1.13	ko:K00819	ko00330,ko01100,ko01110,ko01130,map00330,map01100,map01110,map01130		R00667	RC00006,RC00062	ko00000,ko00001,ko01000,ko01007				1R545@1224,2U2R2@28211,3NC8X@45404,COG1834@1,COG1834@2	E	Amidinotransferase
k139_1455922	3e-126	460.3	gpA												1MVS3@1224,2TRW8@28211,COG5525@1,COG5525@2	L	Terminase
k139_1456524	9.7e-34	151.8	hspA-1			ko:K13993	ko04141,map04141				ko00000,ko00001,ko03110				2NPWF@2323,COG0071@1,COG0071@2	O	Belongs to the small heat shock protein (HSP20) family
k139_1460249	3.8e-23	117.1													23WMZ@183963,2DZBC@1,2N5Z6@2157,2XY3I@28890
k139_1462885	2.1e-75	289.7	dnaG			ko:K02316	ko03030,map03030				ko00000,ko00001,ko01000,ko03032				1R5JV@1224,2TW8V@28211,3K6WR@41294,COG0358@1,COG0358@2	L	Toprim domain
k139_1467948	1.6e-11	78.2													1P7TZ@1224,290YH@1,2MSEA@213462,2WXS0@28221,2ZNK8@2,433I3@68525
k139_1468694	4.2e-21	109.4			2.7.13.3	ko:K02658,ko:K07814,ko:K11527,ko:K20974	ko02020,ko02025,map02020,map02025	M00507,M00820			ko00000,ko00001,ko00002,ko01000,ko01001,ko02022,ko02035,ko02044				22WUE@171551,2G0H5@200643,4PMUU@976,COG0642@1,COG0642@2,COG3437@1,COG3437@2	T	His Kinase A (phosphoacceptor) domain
k139_1468736	5.5e-46	192.6													1N6PQ@1224,2D8NJ@1,2VGWA@28211,32TRP@2
k139_1471011	3.8e-68	265.4													arCOG03561@1,arCOG03561@2157,arCOG05978@1,arCOG05978@2157,arCOG06534@1,arCOG06534@2157	S	acid phosphatase activity
k139_1471779	9.6e-59	234.2		GO:0000166,GO:0000287,GO:0003674,GO:0003824,GO:0005488,GO:0005515,GO:0005524,GO:0006464,GO:0006807,GO:0008144,GO:0008150,GO:0008152,GO:0009987,GO:0016740,GO:0016772,GO:0016779,GO:0017076,GO:0018117,GO:0018175,GO:0019538,GO:0030554,GO:0032553,GO:0032555,GO:0032559,GO:0035639,GO:0036094,GO:0036211,GO:0042802,GO:0042803,GO:0043167,GO:0043168,GO:0043169,GO:0043170,GO:0043412,GO:0044237,GO:0044238,GO:…											1KMFQ@119065,1MV69@1224,2VIY1@28216,COG3177@1,COG3177@2	S	Fic/DOC family N-terminal
k139_1474449	6.4e-12	79.3													1NS4S@1224,2TXWY@28211,COG0286@1,COG0286@2	V	P-loop containing NTP hydrolase pore-1
k139_1474703	6.8e-14	85.5				ko:K09803					ko00000				1G92M@1117,COG2929@1,COG2929@2	S	COGs COG2929 conserved
k139_1475135	7.5e-14	85.1													1MV6M@1224,1RQ34@1236,466BB@72275,COG0553@1,COG0553@2	L	SNF2 family N-terminal domain
k139_1476081	2.2e-07	63.5													1VKI8@1239,2EJ4S@1,33CW0@2
k139_147643	7.8e-31	141.7													1R5CR@1224,1SCPR@1236,28MJ5@1,2ZAVR@2	S	Phage stabilisation protein
k139_1476930	6.1e-137	496.1	glnII		6.3.1.2	ko:K01915	ko00220,ko00250,ko00630,ko00910,ko01100,ko01120,ko01230,ko02020,ko04217,ko04724,ko04727,map00220,map00250,map00630,map00910,map01100,map01120,map01230,map02020,map04217,map04724,map04727		R00253	RC00010,RC02798	ko00000,ko00001,ko01000,ko04147				1NZU7@1224,COG0174@1,COG0174@2	E	glutamine synthetase
k139_147993	2.3e-89	336.3			2.3.1.179	ko:K09458	ko00061,ko00780,ko01100,ko01212,map00061,map00780,map01100,map01212	M00083,M00572	R04355,R04726,R04952,R04957,R04960,R04963,R04968,R07762,R10115,R10119	RC00039,RC02728,RC02729,RC02888	ko00000,ko00001,ko00002,ko01000,ko01004				27Y13@189775,2G5K7@200795,COG0304@1,COG0304@2	I	Catalyzes the condensation reaction of fatty acid synthesis by the addition to an acyl acceptor of two carbons from malonyl-ACP
k139_148109	2.2e-08	67.4	tmd		1.5.8.1,1.5.8.2	ko:K00317	ko00680,ko01120,ko01200,map00680,map01120,map01200		R01588,R02511	RC00185,RC00556,RC00557,RC00732	ko00000,ko00001,ko01000				2GK8E@201174,4GFXM@85026,COG0446@1,COG0446@2,COG1902@1,COG1902@2	C	NADH:flavin oxidoreductase / NADH oxidase family
k139_1485739	1.3e-29	137.9		GO:0005575,GO:0019012											4QBMX@10239,4QNC1@10744,4QQGF@28883,4QV9I@35237	S	Pfam:Tube
k139_1486141	1.4e-12	82.4													1QAGN@1224,2ARNZ@1,2M8YJ@213115,2WZZ2@28221,31GZQ@2,435KQ@68525
k139_1487152	1.9e-48	200.7	rarA	GO:0005575,GO:0005622,GO:0005623,GO:0005657,GO:0005694,GO:0006139,GO:0006259,GO:0006260,GO:0006261,GO:0006310,GO:0006725,GO:0006807,GO:0008150,GO:0008152,GO:0009058,GO:0009059,GO:0009987,GO:0030894,GO:0032991,GO:0032993,GO:0034641,GO:0034645,GO:0043170,GO:0043226,GO:0043228,GO:0043229,GO:0043232,GO:0044237,GO:0044238,GO:0044249,GO:0044260,GO:0044422,GO:0044424,GO:0044427,GO:0044446,GO:0044464,GO:…		ko:K07478					ko00000				1ZTCA@142182,COG2256@1,COG2256@2	L	MgsA AAA+ ATPase C terminal
k139_1487736	1.3e-31	144.8	dcyD		3.5.99.7,4.4.1.15	ko:K01505,ko:K05396	ko00270,map00270		R00997,R01874	RC00382,RC00419	ko00000,ko00001,ko01000				1MVYF@1224,2MKKB@213118,2WKFE@28221,42PWI@68525,COG2515@1,COG2515@2	E	Pyridoxal-phosphate dependent enzyme
k139_1488577	1.4e-31	144.4	rnhA	GO:0003674,GO:0003824,GO:0004518,GO:0004519,GO:0004521,GO:0004523,GO:0004540,GO:0006139,GO:0006259,GO:0006260,GO:0006261,GO:0006271,GO:0006273,GO:0006401,GO:0006725,GO:0006807,GO:0008150,GO:0008152,GO:0009056,GO:0009057,GO:0009058,GO:0009059,GO:0009987,GO:0016070,GO:0016787,GO:0016788,GO:0016891,GO:0016893,GO:0019439,GO:0022616,GO:0033567,GO:0034641,GO:0034645,GO:0034655,GO:0043137,GO:0043170,GO:…	3.1.26.4	ko:K03469	ko03030,map03030				ko00000,ko00001,ko01000,ko03032				1ZTI8@142182,COG0328@1,COG0328@2	L	Endonuclease that specifically degrades the RNA of RNA- DNA hybrids
k139_1495881	9e-112	411.8	rssA			ko:K07001,ko:K15477,ko:K16638	ko05134,map05134				ko00000,ko00001,ko02042				1R4TX@1224,1RP66@1236,464YV@72275,COG1752@1,COG1752@2	S	esterase of the alpha-beta hydrolase superfamily
k139_1496664	3.2e-08	66.2													2NBMY@224756,2XTGF@28890,COG0433@1,arCOG06224@2157	L	Domain of unknown function DUF87
k139_1497120	1.4e-27	131.0	comEC			ko:K02238		M00429			ko00000,ko00002,ko02044	3.A.11.1,3.A.11.2			2IY17@203682,COG0658@1,COG0658@2,COG2333@1,COG2333@2	S	competence protein ComEC Rec2
k139_1498	4e-13	82.8	slt			ko:K08309					ko00000,ko01000,ko01011		GH23		1MV3F@1224,2TRDB@28211,3NANH@45404,COG0741@1,COG0741@2	M	Transglycosylase SLT domain
k139_1499537	1.6e-47	196.8	prlC		3.4.24.15,3.4.24.70	ko:K01392,ko:K01414	ko04614,ko05143,map04614,map05143				ko00000,ko00001,ko01000,ko01002				COG0339@1,COG0339@2	E	metalloendopeptidase activity
k139_1500587	1.2e-148	534.3			3.6.3.38	ko:K01990,ko:K09689,ko:K09691	ko02010,map02010	M00249,M00250,M00254			ko00000,ko00001,ko00002,ko01000,ko02000	3.A.1,3.A.1.101,3.A.1.103			COG1134@1,COG1134@2	GM	teichoic acid transport
k139_1501939	6.8e-08	65.5				ko:K06384					ko00000				COG1300@1,COG1300@2	CP	Membrane
k139_1503637	1e-21	111.7				ko:K05303					ko00000,ko01000				1N91M@1224,2WBW8@28216,373X2@32003,COG4122@1,COG4122@2	H	Macrocin-O-methyltransferase (TylF)
k139_1505335	3.7e-13	83.2													1MUMZ@1224,2JR1T@204441,2TRUI@28211,COG0457@1,COG0457@2,COG2114@1,COG2114@2,COG5616@1,COG5616@2	T	Adenylyl- / guanylyl cyclase, catalytic domain
k139_1509547	1.6e-48	200.3	ynaI			ko:K16052					ko00000,ko02000	1.A.23.4			1MXD2@1224,1RNUB@1236,2Q1VN@267888,COG0668@1,COG0668@2	M	Mechanosensitive ion channel
k139_15115	3.3e-11	76.6				ko:K21449					ko00000,ko02000	1.B.40.2			1NDIE@1224,COG5301@1,COG5301@2	G	cellulose 1,4-beta-cellobiosidase activity
k139_1511567	1.4e-141	510.8	rfbB		4.2.1.46	ko:K01710	ko00521,ko00523,ko00525,ko01055,ko01130,map00521,map00523,map00525,map01055,map01130	M00793	R06513	RC00402	ko00000,ko00001,ko00002,ko01000				1MU5E@1224,1RP7G@1236,4642C@72275,COG1088@1,COG1088@2	M	Belongs to the NAD(P)-dependent epimerase dehydratase family. dTDP-glucose dehydratase subfamily
k139_1512003	9e-36	158.7			3.4.24.3	ko:K01387,ko:K09607					ko00000,ko01000,ko01002,ko02042				1R6VW@1224,1SNEA@1236,COG0265@1,COG0265@2,COG3291@1,COG3291@2	O	Pkd domain containing protein
k139_1515397	4.7e-46	192.2				ko:K16238					ko00000,ko02000	2.A.3.5			1MXNJ@1224,2TUN5@28211,4BCAP@82115,COG0531@1,COG0531@2	E	Amino acid permease
k139_1516295	4.3e-72	278.5													4QGM3@10239,4QMVS@10699,4QPTC@28883,4QYG4@35237	S	oxidoreductase activity
k139_1516355	4e-95	356.7													1ZTF2@142182,COG5002@1,COG5002@2	T	HAMP (Histidine kinases, Adenylyl cyclases, Methyl binding proteins, Phosphatases) domain
k139_1516408	1.6e-28	135.2													1NF1T@1224,2EB08@1,2UFPT@28211,33514@2
k139_1518722	1.4e-61	244.6													1PHW4@1224,2M8NS@213115,2WJBW@28221,42QA8@68525,COG0714@1,COG0714@2	S	PFAM ATPase associated with various cellular activities
k139_1519387	3.1e-08	67.0													1GGI7@1117,2EPH2@1,33H3P@2	S	protein B3ORF37 Bacteriophage B3 gi 33338631 gb AAQ13955.1
k139_1519821	5.8e-22	113.2													1QX3H@1224,2MTTS@213481,2WN77@28221,42QVK@68525,COG5184@1,COG5184@2	DZ	cell wall surface anchor family protein
k139_1521107	8.3e-22	112.5													2JNWE@204432,3Y96A@57723,COG1357@1,COG1357@2	S	Pentapeptide repeats (9 copies)
k139_1522070	4.3e-86	325.1													1MY3D@1224,2JR9I@204441,2TTKG@28211,COG0745@1,COG0745@2	KT	COG0745 Response regulators consisting of a CheY-like receiver domain and a winged-helix DNA-binding domain
k139_1523260	3.1e-96	359.4	rnfB			ko:K03616					ko00000				1G3D1@1117,1H7UZ@1150,COG0491@1,COG0491@2,COG1141@1,COG1141@2	C	PFAM Metallo-beta-lactamase superfamily
k139_1525747	6.5e-66	258.1	oatA	GO:0000271,GO:0005575,GO:0005623,GO:0005886,GO:0005975,GO:0005976,GO:0006629,GO:0008150,GO:0008152,GO:0008610,GO:0008653,GO:0009058,GO:0009059,GO:0009103,GO:0009987,GO:0016020,GO:0016051,GO:0033692,GO:0034637,GO:0034645,GO:0043170,GO:0044237,GO:0044238,GO:0044249,GO:0044255,GO:0044260,GO:0044262,GO:0044264,GO:0044464,GO:0071704,GO:0071944,GO:1901135,GO:1901137,GO:1901576,GO:1903509		ko:K19172					ko00000,ko02048				2GKI5@201174,4CQDA@84995,COG1835@1,COG1835@2,COG2755@1,COG2755@2	I	Acyltransferase family
k139_1532847	3.3e-16	92.8													2E4RD@1,33NSC@2
k139_1536995	1.1e-76	294.3													1J758@118884,1RBXB@1224,1RR8W@1236,COG3751@1,COG3751@2	O	Prolyl 4-hydroxylase alpha subunit homologues.
k139_1539381	1.5e-12	81.3													1NPIZ@1224,1SIW6@1236,2ENG1@1,33G3G@2
k139_1540031	8.9e-44	184.9	slt			ko:K08309					ko00000,ko01000,ko01011		GH23		2JIUE@204432,3Y2UJ@57723,COG0457@1,COG0457@2,COG0741@1,COG0741@2	M	Transglycosylase SLT domain
k139_1541349	2.8e-90	340.1				ko:K02448			R00294	RC02794	ko00000	3.D.4.10			1MVBZ@1224,2MIZ7@213118,2WJYW@28221,42P8Y@68525,COG4548@1,COG4548@2	P	Von Willebrand factor type A
k139_1541873	1.1e-81	311.2													1N2H9@1224,1RY6S@1236,1WXWP@135613,COG0582@1,COG0582@2	L	Belongs to the 'phage' integrase family
k139_1542982	6.9e-08	65.9													1R4Y3@1224,28KU0@1,2U3GI@28211,2ZAAY@2
k139_1544228	9.5e-92	344.7				ko:K12979					ko00000,ko01000,ko01005				1MW3M@1224,2U5YV@28211,43YG6@69657,COG3555@1,COG3555@2	O	Aspartyl/Asparaginyl beta-hydroxylase
k139_1544998	3e-30	139.4													1MW7X@1224,2WKFK@28221,42Q11@68525,COG3335@1,COG3335@2,COG3415@1,COG3415@2	L	DDE superfamily endonuclease
k139_154627	6.7e-42	178.3			3.4.21.107	ko:K04771	ko01503,ko02020,map01503,map02020	M00728			ko00000,ko00001,ko00002,ko01000,ko01002,ko03110				2NNVS@2323,COG0265@1,COG0265@2	O	smart pdz dhr glgf
k139_1549456	2.6e-88	332.4			3.1.4.17	ko:K01120	ko00230,map00230		R00191,R01234	RC00296	ko00000,ko00001,ko01000				3Y61X@57723,COG2203@1,COG2203@2,COG2206@1,COG2206@2,COG3437@1,COG3437@2	T	HD domain
k139_1549999	4e-12	79.7													1G5RN@1117,COG0338@1,COG0338@2	L	D12 class N6 adenine-specific DNA methyltransferase
k139_1550038	3.4e-71	276.2	fabF2		2.3.1.179	ko:K09458	ko00061,ko00780,ko01100,ko01212,map00061,map00780,map01100,map01212	M00083,M00572	R04355,R04726,R04952,R04957,R04960,R04963,R04968,R07762,R10115,R10119	RC00039,RC02728,RC02729,RC02888	ko00000,ko00001,ko00002,ko01000,ko01004				1MU1X@1224,1RQH7@1236,1X3F6@135614,COG0304@1,COG0304@2	IQ	Belongs to the beta-ketoacyl-ACP synthases family
k139_1554699	2.6e-10	74.7				ko:K10941	ko02020,ko02025,ko05111,map02020,map02025,map05111				ko00000,ko00001,ko03000				1MU0N@1224,2K2W6@204457,2TQPG@28211,COG2204@1,COG2204@2	K	PFAM sigma-54 factor interaction domain-containing protein
k139_1555645	2e-75	289.7													1N2H9@1224,2JRTQ@204441,2TS7K@28211,COG0582@1,COG0582@2	L	Belongs to the 'phage' integrase family
k139_1557401	5.3e-14	85.5	capB	GO:0005575,GO:0005622,GO:0005623,GO:0005737,GO:0044424,GO:0044464		ko:K03704					ko00000,ko03000				1N6Q5@1224,2VVTG@28216,3T4Q5@506,COG1278@1,COG1278@2	K	regulation of transcription, DNA-templated
k139_1558721	3.4e-21	109.4			3.6.4.12	ko:K06919,ko:K17680					ko00000,ko01000,ko03029				1TRMV@1239,24BJ9@186801,42GVI@68295,COG0358@1,COG0358@2,COG5519@1,COG5519@2	L	Domain of unknown function (DUF927)
k139_1559647	7.4e-39	169.1													46TV4@74201,COG1520@1,COG1520@2	S	PQQ-like domain
k139_1562962	5.7e-79	301.6	iscS	GO:0001522,GO:0003674,GO:0003824,GO:0004123,GO:0005488,GO:0005575,GO:0005622,GO:0005623,GO:0005737,GO:0005829,GO:0006139,GO:0006396,GO:0006399,GO:0006400,GO:0006725,GO:0006790,GO:0006807,GO:0008033,GO:0008144,GO:0008150,GO:0008152,GO:0008483,GO:0009000,GO:0009058,GO:0009451,GO:0009987,GO:0010467,GO:0016043,GO:0016070,GO:0016226,GO:0016740,GO:0016769,GO:0016782,GO:0016783,GO:0016829,GO:0016846,GO:…	2.8.1.7	ko:K04487	ko00730,ko01100,ko04122,map00730,map01100,map04122		R07460,R11528,R11529	RC01789,RC02313	ko00000,ko00001,ko01000,ko02048,ko03016,ko03029			iPC815.YPO2896,iYL1228.KPN_02862	1MU1C@1224,1RNCD@1236,3VYXQ@53335,COG1104@1,COG1104@2	H	Master enzyme that delivers sulfur to a number of partners involved in Fe-S cluster assembly, tRNA modification or cofactor biosynthesis. Catalyzes the removal of elemental sulfur atoms from cysteine to produce alanine. Functions as a sulfur delivery protein for Fe-S cluster synthesis onto IscU, an Fe-S scaffold assembly protein, as well as other S acceptor proteins
k139_1567481	1e-37	164.9	algT			ko:K03088					ko00000,ko03021				1RD9G@1224,2U92K@28211,43Y7E@69657,COG1595@1,COG1595@2	K	Belongs to the sigma-70 factor family. ECF subfamily
k139_1567522	7.8e-104	384.0	tauB			ko:K02049		M00188			ko00000,ko00002,ko02000	3.A.1.16,3.A.1.17			1MUIM@1224,2TRHM@28211,4BT7U@82117,COG1116@1,COG1116@2	P	ATPases associated with a variety of cellular activities
k139_1567662	2.8e-23	116.7													1MXK2@1224,2TTWS@28211,47FMC@766,COG5449@1,COG5449@2	S	Phage conserved hypothetical protein BR0599
k139_1567820	2.1e-52	213.0	mdtB			ko:K03296					ko00000	2.A.6.2			1MU48@1224,1RMBN@1236,464D9@72275,COG0841@1,COG0841@2	V	Belongs to the resistance-nodulation-cell division (RND) (TC 2.A.6) family
k139_1568190	2.7e-71	276.2	fbiB	GO:0005575,GO:0005623,GO:0005886,GO:0006732,GO:0008150,GO:0008152,GO:0009058,GO:0009108,GO:0009987,GO:0016020,GO:0044237,GO:0044249,GO:0044464,GO:0051186,GO:0051188,GO:0071944	6.3.2.31,6.3.2.34	ko:K12234	ko00680,ko01120,map00680,map01120	M00378	R09399,R09400	RC00064,RC00090,RC00141	ko00000,ko00001,ko00002,ko01000				2G5TU@200795,COG1478@1,COG1478@2	S	TIGRFAM F420-dependent oxidoreductase
k139_1570731	1.9e-117	429.1	resA		3.1.21.5	ko:K01156					ko00000,ko01000,ko02048				1QCQA@1224,2U1R6@28211,COG1061@1,COG1061@2	L	COG1061 DNA or RNA helicases of superfamily II
k139_1571232	1.5e-49	204.1													1NQ5K@1224,2U2VJ@28211,3JTPW@41294,COG1262@1,COG1262@2	T	Sulfatase-modifying factor enzyme 1
k139_1571983	3.4e-148	532.3	purF		2.4.2.14	ko:K00764	ko00230,ko00250,ko01100,ko01110,ko01130,map00230,map00250,map01100,map01110,map01130	M00048	R01072	RC00010,RC02724,RC02752	ko00000,ko00001,ko00002,ko01000,ko01002				2XSWJ@28890,3F2FP@33867,COG0034@1,arCOG00093@2157	F	Catalyzes the formation of phosphoribosylamine from phosphoribosylpyrophosphate (PRPP) and glutamine
k139_1573996	5.1e-20	105.5	uvrA			ko:K03701	ko03420,map03420				ko00000,ko00001,ko03400				2IXFK@203682,COG0178@1,COG0178@2	L	The UvrABC repair system catalyzes the recognition and processing of DNA lesions. UvrA is an ATPase and a DNA-binding protein. A damage recognition complex composed of 2 UvrA and 2 UvrB subunits scans DNA for abnormalities. When the presence of a lesion has been verified by UvrB, the UvrA molecules dissociate
k139_1577283	6.3e-103	380.9													1MVE6@1224,2VK6B@28216,4ACVB@80864,COG1404@1,COG1404@2	O	Subtilase family
k139_1581143	3.3e-103	382.5				ko:K06919					ko00000				COG3378@1,COG3378@2	KL	Phage plasmid primase P4 family
k139_1581187	3.9e-91	343.6				ko:K03733					ko00000,ko03036				1QUHS@1224,2VM8C@28216,COG4974@1,COG4974@2	L	Belongs to the 'phage' integrase family
k139_1581974	1.1e-24	121.3													2GA77@200795,COG0642@1,COG2203@1,COG2203@2,COG2205@2	T	His Kinase A (phosphoacceptor) domain
k139_1582565	1.5e-11	78.6				ko:K07497					ko00000				1MVC8@1224,2TRX0@28211,4BPSP@82117,COG2801@1,COG2801@2	L	COG2801 Transposase and inactivated derivatives
k139_1584921	4.7e-24	119.8													4QAT8@10239,4QJE3@10662,4QRH7@28883,4QZ0W@35237
k139_1588393	2.2e-65	256.5													4QB5I@10239,4QPQ9@28883,4QUT2@35237	S	N-methyltransferase activity
k139_1590761	1.4e-38	167.2	higA			ko:K21498					ko00000,ko02048				1N76J@1224,2UFXF@28211,3K0FC@41294,COG3093@1,COG3093@2	K	Helix-turn-helix XRE-family like proteins
k139_1593844	2.5e-23	116.7	yafS												1QTWC@1224,1RS4G@1236,1WXQH@135613,COG0500@1,COG2226@2	Q	PFAM methyltransferase
k139_1598226	2.9e-16	94.0													1NTTH@1224,2X702@28221,43BN0@68525,COG3852@1,COG3852@2	T	Histidine kinase A domain protein
k139_1599550	9.3e-84	318.2													COG2375@1,COG2375@2	P	cellular response to nickel ion
k139_1599919	9.8e-56	225.3	ykuE			ko:K07098					ko00000				1MUH5@1224,1T8Z2@1236,1XQMP@135619,COG1408@1,COG1408@2	S	Calcineurin-like phosphoesterase superfamily domain
k139_1600306	1.6e-35	157.1													1MUN2@1224,1RQIP@1236,28JKJ@1,2Z9DD@2	S	Phage P22-like portal protein
k139_1600359	2.6e-25	123.2	pacB												1TQWH@1239,24A8I@186801,42HVJ@68295,COG0507@1,COG0507@2	L	A helicase nuclease that prepares dsDNA breaks (DSB) for recombinational DNA repair. Binds to DSBs and unwinds DNA via a highly rapid and processive ATP-dependent bidirectional helicase activity. Unwinds dsDNA until it encounters a Chi (crossover hotspot instigator) sequence from the 3' direction. Cuts ssDNA a few nucleotides 3' to the Chi site. The properties and activities of the enzyme are cha…
k139_1600426	4.6e-41	175.6	hldE		2.7.1.167,2.7.7.70	ko:K03272	ko00540,ko01100,map00540,map01100	M00064	R05644,R05646	RC00002,RC00078	ko00000,ko00001,ko00002,ko01000,ko01005				1REW3@1224,2MJTC@213118,2WPTP@28221,42SGQ@68525,COG0615@1,COG0615@2	H	Catalyzes the ADP transfer from ATP to D-glycero-beta-D- manno-heptose 1-phosphate, yielding ADP-D-glycero-beta-D-manno- heptose
k139_1606141	7.6e-26	124.8	ycgE			ko:K19591,ko:K22491		M00769			ko00000,ko00002,ko01504,ko03000				1RGYB@1224,2MSHG@213462,2WR79@28221,42V1F@68525,COG0789@1,COG0789@2	K	helix_turn_helix, mercury resistance
k139_1608926	5.3e-71	275.4	queF	GO:0003674,GO:0003824,GO:0005575,GO:0005622,GO:0005623,GO:0005737,GO:0005829,GO:0006139,GO:0006725,GO:0006807,GO:0008150,GO:0008152,GO:0008616,GO:0009058,GO:0009116,GO:0009119,GO:0009163,GO:0009987,GO:0016491,GO:0016645,GO:0016646,GO:0016651,GO:0016657,GO:0018130,GO:0019438,GO:0033739,GO:0034404,GO:0034641,GO:0034654,GO:0042455,GO:0044237,GO:0044238,GO:0044249,GO:0044271,GO:0044281,GO:0044283,GO:…	1.7.1.13	ko:K06879,ko:K09457	ko00790,ko01100,map00790,map01100		R07605	RC01875	ko00000,ko00001,ko01000,ko03016			iSFV_1184.SFV_2663,iSF_1195.SF2807,iS_1188.S3002	1MW0M@1224,2X2B4@28221,42QV1@68525,43U4K@69541,COG0780@1,COG0780@2,COG2904@1,COG2904@2	F	Nitrile reductase, 7-cyano-7-deazaguanine-reductase N-term
k139_1610091	2.7e-28	133.3				ko:K09932					ko00000				1G5MY@1117,1H1R3@1129,COG3224@1,COG3224@2	S	Antibiotic biosynthesis monooxygenase
k139_1612894	2.3e-99	370.2				ko:K16907	ko02010,map02010	M00224			ko00000,ko00001,ko00002,ko01000,ko02000	3.A.1			2G6HN@200795,3768T@32061,COG1131@1,COG1131@2	V	PFAM ABC transporter related
k139_1615544	7.7e-117	427.6				ko:K07497					ko00000				1MVXQ@1224,2VHER@28216,372VZ@32003,COG2801@1,COG2801@2	L	PFAM Integrase, catalytic
k139_1616627	1.6e-40	174.1													2E5KE@1,3385H@2
k139_1623488	5.6e-20	106.3													2DD3Y@1,2ZGDG@2
k139_1624497	1.6e-27	131.0				ko:K07497					ko00000				1MVXQ@1224,2WMKB@28221,2YXV7@29,42M98@68525,COG2801@1,COG2801@2	L	HTH-like domain
k139_1625594	2.9e-08	66.6	espK	GO:0005575,GO:0005622,GO:0005623,GO:0005737,GO:0005829,GO:0005886,GO:0016020,GO:0044424,GO:0044444,GO:0044464,GO:0071944		ko:K13735,ko:K18491,ko:K20276	ko02024,ko04550,ko05100,map02024,map04550,map05100				ko00000,ko00001,ko03000				1PYE0@1224,2X97I@28221,2Z2E0@29,43E3U@68525,COG4932@1,COG4932@2	M	Carboxypeptidase regulatory-like domain
k139_1626754	3.2e-140	505.0	abgB			ko:K12941					ko00000,ko01002				2IX7P@203682,COG1473@1,COG1473@2	S	Peptidase dimerisation domain
k139_162785	2e-08	67.4				ko:K03529					ko00000,ko03036				1R5FU@1224,COG1196@1,COG1196@2,COG5281@1,COG5281@2,COG5283@1,COG5283@2	NU	nuclear chromosome segregation
k139_1628958	1.8e-141	510.8	nrdD		1.1.98.6	ko:K21636	ko00230,ko00240,ko01100,map00230,map00240,map01100	M00053	R11633,R11634,R11635,R11636	RC00613	ko00000,ko00001,ko00002,ko01000				41SBG@651137,COG0640@1,COG1328@1,arCOG00734@2157,arCOG04889@2157	FK	Anaerobic ribonucleoside-triphosphate reductase
k139_1629751	1.5e-87	330.5	dam		2.1.1.72	ko:K06223	ko03430,map03430				ko00000,ko00001,ko01000,ko02048,ko03032,ko03400				1G0BF@1117,1H0AA@1129,COG0338@1,COG0338@2	H	Site-specific DNA-methyltransferase (adenine-specific)
k139_1629975	1.9e-11	77.4													2IX2M@203682,COG0745@1,COG0745@2	K	COG0745 Response regulators consisting of a CheY-like receiver domain and a winged-helix DNA-binding domain
k139_1636222	2.2e-29	136.7	hsdM		2.1.1.72	ko:K03427					ko00000,ko01000,ko02048				1MW3A@1224,1RMRA@1236,1X46F@135614,COG0286@1,COG0286@2	V	Type I restriction-modification system
k139_1636331	1.2e-50	207.2													1ND1J@1224,2WYHS@28221,2YU0E@29,432XE@68525,COG4447@1,COG4447@2	S	protein related to plant photosystem II stability assembly factor
k139_1637131	3.9e-48	199.5	fdxA			ko:K05524					ko00000				1RH5I@1224,1S5ZK@1236,1X6V9@135614,COG1146@1,COG1146@2	C	Ferredoxins are iron-sulfur proteins that transfer electrons in a wide variety of metabolic reactions
k139_1639599	5.7e-35	155.2	yjbJ												1V6DD@1239,24JDA@186801,COG0741@1,COG0741@2	M	transglycosylase
k139_1641928	4.8e-80	305.4	fabF_1	GO:0003674,GO:0003824,GO:0004312,GO:0004315,GO:0016740,GO:0016746,GO:0016747,GO:0033817	2.3.1.179	ko:K09458,ko:K14660	ko00061,ko00780,ko01100,ko01212,map00061,map00780,map01100,map01212	M00083,M00572	R04355,R04726,R04952,R04957,R04960,R04963,R04968,R07762,R10115,R10119	RC00039,RC02728,RC02729,RC02888	ko00000,ko00001,ko00002,ko01000,ko01004				1MU1X@1224,1RMDE@1236,1X3GS@135614,COG0304@1,COG0304@2	IQ	Belongs to the beta-ketoacyl-ACP synthases family
k139_1643931	1.4e-99	369.8	ino1		5.5.1.4	ko:K01858	ko00521,ko00562,ko01100,ko01130,map00521,map00562,map01100,map01130		R07324	RC01804	ko00000,ko00001,ko01000				41SEZ@651137,COG1260@1,arCOG04213@2157	I	Myo-inositol-1-phosphate synthase
k139_1644857	9e-25	121.7				ko:K09935					ko00000				COG3236@2,COG5113@1	O	peptidyl-tyrosine sulfation
k139_1645168	2.6e-16	93.6													1MWBN@1224,2MS1I@213462,2WKM2@28221,42Q95@68525,COG0582@1,COG0582@2	L	Belongs to the 'phage' integrase family
k139_1646165	1.8e-98	366.3													1MVNF@1224,1RPI8@1236,464UI@72275,COG4974@1,COG4974@2	D	COG4974 Site-specific recombinase XerD
k139_1646709	7.6e-13	82.0				ko:K01992,ko:K19341	ko02010,map02010	M00254,M00762			ko00000,ko00001,ko00002,ko02000	3.A.1,3.A.1.132.2			1FFEA@1090,COG1277@1,COG1277@2	S	ABC-2 family transporter protein
k139_1652308	9.2e-94	350.9													1RKDT@1224,28J0M@1,2KA4X@204457,2U9QW@28211,2Z8XS@2
k139_1652353	1.3e-30	142.1													1MD6Y@121069,2CFGF@1,2RWD6@2759	S	Codanin-1 C-terminus
k139_1654751	5.7e-87	329.3													1NFRW@1224,1RP20@1236,1XJNN@135619,COG3673@1,COG3673@2	S	Uncharacterized alpha/beta hydrolase domain (DUF2235)
k139_1654874	4e-155	555.8	xpsD			ko:K02453,ko:K03219	ko03070,ko05111,map03070,map05111	M00331,M00332,M00542			ko00000,ko00001,ko00002,ko02044	3.A.15,3.A.6.1,3.A.6.3			1MUUA@1224,1RPJS@1236,1WVZW@135613,COG1450@1,COG1450@2	NU	Type II and III secretion system protein
k139_1656970	5.9e-07	63.5													1MWXX@1224,28I18@1,2JWS6@204441,2TVHK@28211,2Z85X@2
k139_1657175	4.7e-63	248.4													1MXNQ@1224,2WJP0@28221,42Q8V@68525,COG1028@1,COG1028@2	IQ	PFAM Short-chain dehydrogenase reductase SDR
k139_1659393	2e-32	147.1				ko:K02004		M00258			ko00000,ko00002,ko02000	3.A.1			1MWBK@1224,1RPZF@1236,464UM@72275,COG0577@1,COG0577@2	V	FtsX-like permease family
k139_1659934	4.1e-29	136.0	Z012_10460												2DBB8@1,2Z867@2	S	Protein of unknown function (DUF3383)
k139_1660481	2.3e-10	73.9			3.4.24.40	ko:K01406,ko:K20276	ko01503,ko02024,map01503,map02024				ko00000,ko00001,ko01000,ko01002				COG2931@1,COG2931@2	Q	calcium- and calmodulin-responsive adenylate cyclase activity
k139_1662074	3.9e-38	165.6			4.2.1.46,5.1.3.2	ko:K01710,ko:K01784,ko:K13318,ko:K13322,ko:K16439,ko:K19857	ko00052,ko00520,ko00521,ko00523,ko00525,ko01055,ko01100,ko01130,map00052,map00520,map00521,map00523,map00525,map01055,map01100,map01130	M00361,M00362,M00632,M00793,M00798,M00799,M00800	R00291,R02984,R06436,R06513,R06629,R11042,R11047	RC00182,RC00261,RC00289,RC00402	ko00000,ko00001,ko00002,ko01000				2IYGP@203682,COG0451@1,COG0451@2	M	PFAM NAD dependent epimerase dehydratase family
k139_1667364	9.8e-41	174.5													41T15@651137,arCOG03606@1,arCOG03606@2157	S	Collagen triple helix repeat (20 copies)
k139_166826	5.8e-70	272.7													COG3387@1,COG3387@2	G	glucan 1,4-alpha-glucosidase activity
k139_1669764	3.9e-98	366.3													1N0YI@1224,2TSV8@28211,4BRES@82117,COG0745@1,COG0745@2	T	Transcriptional regulatory protein, C terminal
k139_1670406	9.1e-45	188.3													1NNYY@1224,2C377@1,2MA6G@213115,2WUGQ@28221,2Z7II@2,42YAN@68525	S	P22 coat protein - gene protein 5
k139_1673946	2e-67	263.1	mcp64H-2			ko:K02660,ko:K03406,ko:K11525	ko02020,ko02025,ko02030,map02020,map02025,map02030				ko00000,ko00001,ko02035,ko02044				3J11V@40117,COG0840@1,COG0840@2,COG2972@1,COG2972@2	T	Methyl-accepting chemotaxis-like domains (chemotaxis sensory transducer).
k139_1674729	2e-37	163.7													COG3291@1,COG3391@1,arCOG02507@2157,arCOG03563@2157	G	Baseplate J-like protein
k139_1674855	0.0	1372.1	prlC		3.4.24.70	ko:K01414					ko00000,ko01000,ko01002				1MU1K@1224,1RMAH@1236,45ZQH@72273,COG0339@1,COG0339@2	E	peptidase
k139_1675095	7.6e-41	176.0													1N1Z2@1224,2TVIP@28211,3JVVU@41294,COG0642@1,COG2205@2	T	PhoQ Sensor
k139_1675410	9.1e-35	154.8													22ZBT@171551,2FPZ2@200643,4NIBS@976,COG3250@1,COG3250@2	G	alpha-L-rhamnosidase
k139_1675600	8.1e-81	307.8				ko:K02123	ko00190,ko01100,map00190,map01100	M00159			ko00000,ko00001,ko00002	3.A.2.2,3.A.2.3			41SRH@651137,COG1269@1,arCOG04138@2157	C	Belongs to the V-ATPase 116 kDa subunit family
k139_1678554	1.8e-06	60.5	uvrD		3.6.4.12	ko:K03657	ko03420,ko03430,map03420,map03430				ko00000,ko00001,ko01000,ko03400				1WN9U@1297,COG0210@1,COG0210@2	L	UvrD-like helicase C-terminal domain
k139_1683146	3.5e-26	125.9			2.7.1.167,2.7.7.70	ko:K03272	ko00540,ko01100,map00540,map01100	M00064	R05644,R05646	RC00002,RC00078	ko00000,ko00001,ko00002,ko01000,ko01005				1REW3@1224,2WPTP@28221,2YZ6S@29,42SGQ@68525,COG0615@1,COG0615@2	IM	Cytidylyltransferase-like
k139_1683261	1.2e-23	118.2													1P9RC@1224,2ZTA6@2,COG1258@1	J	pseudouridine synthase activity
k139_1685125	5.1e-70	273.5				ko:K09144					ko00000				COG2253@1,COG2253@2	V	Psort location Cytoplasmic, score
k139_1686613	6e-22	112.8													1PYY9@1224,2M981@213115,2WZZT@28221,435M3@68525,COG5362@1,COG5362@2	S	TIGRFAM Phage
k139_1689848	9.2e-28	131.7													1N7EM@1224,2WSHJ@28221,42W76@68525,COG0614@1,COG0614@2	P	PD-(D/E)XK nuclease superfamily
k139_1692452	7.8e-19	101.7				ko:K03088					ko00000,ko03021				2J3M4@203682,COG1595@1,COG1595@2	K	Belongs to the sigma-70 factor family. ECF subfamily
k139_1694763	1.3e-11	77.8				ko:K15762	ko00623,ko00920,ko01100,ko01120,ko01220,map00623,map00920,map01100,map01120,map01220	M00538	R02550,R03562,R05666,R09513	RC00269,RC00490,RC02556	ko00000,ko00001,ko00002				COG2146@1,COG2146@2,COG5285@1,COG5285@2	Q	dioxygenase activity
k139_1696620	2.3e-128	465.7													COG3335@1,COG3335@2	L	DDE superfamily endonuclease
k139_1697480	2e-117	429.5			5.1.3.2	ko:K01784	ko00052,ko00520,ko01100,map00052,map00520,map01100	M00361,M00362,M00632	R00291,R02984	RC00289	ko00000,ko00001,ko00002,ko01000				2NNNX@2323,COG0451@1,COG0451@2	GM	NAD(P)H-binding
k139_16992	1.4e-48	200.7	cyaA	GO:0003674,GO:0003824,GO:0016462,GO:0016787,GO:0016817,GO:0016818,GO:0016887,GO:0017111,GO:0050355	4.6.1.1	ko:K01768	ko00230,ko02025,ko04113,ko04213,map00230,map02025,map04113,map04213	M00695	R00089,R00434	RC00295	ko00000,ko00001,ko00002,ko01000				1RI38@1224,1S77V@1236,1WYAI@135613,COG2954@1,COG2954@2	S	PFAM Adenylate cyclase
k139_1699728	3.4e-114	418.7													1NWGS@1224,2VKWM@28216,3744R@32003,COG0582@1,COG0582@2	L	Belongs to the 'phage' integrase family
k139_1701400	4.3e-49	202.2	alkB												1G503@1117,1JJUF@1189,COG3145@1,COG3145@2	L	2OG-Fe(II) oxygenase superfamily
k139_1702687	3.1e-40	172.6	dnaX	GO:0003674,GO:0003824,GO:0005488,GO:0005515,GO:0005575,GO:0005622,GO:0005623,GO:0006139,GO:0006259,GO:0006260,GO:0006261,GO:0006725,GO:0006807,GO:0008150,GO:0008152,GO:0009058,GO:0009059,GO:0009360,GO:0009987,GO:0016462,GO:0016787,GO:0016817,GO:0016818,GO:0016887,GO:0017111,GO:0030234,GO:0030337,GO:0032991,GO:0034641,GO:0034645,GO:0040007,GO:0042575,GO:0042802,GO:0043170,GO:0043846,GO:0044237,GO:…	2.7.7.7	ko:K02343	ko00230,ko00240,ko01100,ko03030,ko03430,ko03440,map00230,map00240,map01100,map03030,map03430,map03440	M00260	R00375,R00376,R00377,R00378	RC02795	ko00000,ko00001,ko00002,ko01000,ko03032,ko03400				22KN5@1653,2GJKA@201174,COG2812@1,COG2812@2	L	DNA polymerase III is a complex, multichain enzyme responsible for most of the replicative synthesis in bacteria. This DNA polymerase also exhibits 3' to 5' exonuclease activity
k139_1702825	1.4e-32	147.5		GO:0003674,GO:0003824,GO:0003887,GO:0004518,GO:0004527,GO:0006139,GO:0006259,GO:0006725,GO:0006807,GO:0008150,GO:0008152,GO:0008408,GO:0009058,GO:0009059,GO:0009987,GO:0016740,GO:0016772,GO:0016779,GO:0016787,GO:0016788,GO:0018130,GO:0019438,GO:0034061,GO:0034641,GO:0034645,GO:0034654,GO:0043170,GO:0044237,GO:0044238,GO:0044249,GO:0044260,GO:0044271,GO:0046483,GO:0071704,GO:0071897,GO:0090304,GO:…											4QAKM@10239,4QKNE@10699,4QPEF@28883	S	DNA polymerase family A
k139_1706709	2.1e-26	127.1													1PTI0@1224,2TUW7@28211,4BFUU@82115,COG1524@1,COG1524@2	S	Type I phosphodiesterase / nucleotide pyrophosphatase
k139_1707372	4.7e-26	126.7													1NG13@1224,1SW98@1236,2FIEI@1,34A6R@2
k139_1709211	2e-24	120.2				ko:K07448					ko00000,ko02048				1GJMJ@1117,1HS2Q@1161,COG1787@1,COG1787@2	V	Restriction endonuclease
k139_1709941	8e-32	145.2													2ERAJ@1,33IW7@2
k139_1710974	1.3e-19	105.1													1NF1T@1224,2EB08@1,2UFPT@28211,33514@2
k139_1711760	8e-32	145.2													1MW8M@1224,2MQKF@213462,2WJAU@28221,42QF7@68525,COG0642@1,COG2205@2	T	HAMP (Histidine kinases, Adenylyl cyclases, Methyl binding proteins, Phosphatases) domain
k139_1712802	7.7e-31	142.1													4QE2Y@10239,4QMQQ@10699,4QUEJ@28883,4QX1H@35237
k139_1716517	3.6e-25	123.2													4QB79@10239,4QS2C@28883,4QX2S@35237
k139_1720789	8.9e-20	105.9			2.7.7.7	ko:K02335	ko00230,ko00240,ko01100,ko03030,ko03410,ko03420,ko03440,map00230,map00240,map01100,map03030,map03410,map03420,map03440		R00375,R00376,R00377,R00378	RC02795	ko00000,ko00001,ko01000,ko03032,ko03400				COG0749@1,COG0749@2	L	In addition to polymerase activity, this DNA polymerase exhibits 5'-3' exonuclease activity
k139_1723758	9e-22	111.7				ko:K07483,ko:K07497					ko00000				1N8W3@1224,1SEAC@1236,46CX7@72275,COG2963@1,COG2963@2	L	Helix-turn-helix domain
k139_1724539	1.5e-114	419.9	ddhA	GO:0005575,GO:0005623,GO:0042597,GO:0044464	1.17.99.2,1.7.5.1,1.8.2.4	ko:K00370,ko:K10700,ko:K16964,ko:K17050	ko00642,ko00910,ko00920,ko01100,ko01120,ko01220,ko02020,map00642,map00910,map00920,map01100,map01120,map01220,map02020	M00529,M00530,M00804	R00798,R01106,R05745,R09497,R09500	RC00275,RC02555,RC02812	ko00000,ko00001,ko00002,ko01000,ko02000	5.A.3.1,5.A.3.8,5.A.3.9			1NSXR@1224,1T2GI@1236,COG0243@1,COG0243@2	C	Belongs to the prokaryotic molybdopterin-containing oxidoreductase family
k139_1728674	1.5e-43	183.7				ko:K06907					ko00000				2IXRX@203682,COG3497@1,COG3497@2	S	Phage tail sheath C-terminal domain
k139_1729919	7.2e-131	474.9	gnd		1.1.1.343,1.1.1.44	ko:K00033	ko00030,ko00480,ko01100,ko01110,ko01120,ko01130,ko01200,map00030,map00480,map01100,map01110,map01120,map01130,map01200	M00004,M00006	R01528,R10221	RC00001,RC00539	ko00000,ko00001,ko00002,ko01000				1QU14@1224,2TT6S@28211,3JUS2@41294,COG1023@1,COG1023@2	G	6-phosphogluconate dehydrogenase
k139_1729949	4.4e-132	478.4	radA			ko:K04485					ko00000,ko03400				1TQ7Y@1239,2786D@186823,4H9YC@91061,COG1066@1,COG1066@2	O	DNA-dependent ATPase involved in processing of recombination intermediates, plays a role in repairing DNA breaks. Stimulates the branch migration of RecA-mediated strand transfer reactions, allowing the 3' invading strand to extend heteroduplex DNA faster. Binds ssDNA in the presence of ADP but not other nucleotides, has ATPase activity that is stimulated by ssDNA and various branched DNA structu…
k139_1731177	6.1e-54	219.5	mpi												1N34F@1224,1SBWI@1236,COG1961@1,COG1961@2	L	Resolvase, N terminal domain
k139_173212	1.1e-14	88.2													COG0500@1,COG2226@2	Q	methyltransferase
k139_173225	1.6e-88	333.2				ko:K06909					ko00000				1R66A@1224,2W8DU@28216,3T87D@506,COG1783@1,COG1783@2	S	Phage terminase large subunit
k139_1733634	6.3e-27	128.6													1KW4F@119089,38H9Y@33154,3BF6J@33208,3CYM9@33213,40CW1@6231,40RR3@6236,COG0236@1,COG0304@1,KOG1394@2759,KOG1748@2759	IQ	Belongs to the beta-ketoacyl-ACP synthases family
k139_1737940	3.5e-21	109.4													1UPIY@1239,25HHH@186801,27PD1@186928,COG1262@1,COG1262@2,COG4886@1,COG4886@2	S	TIR domain
k139_1740586	1.4e-104	387.5													1QWNC@1224,2TRQB@28211,4BP1C@82115,COG0745@1,COG0745@2,COG2114@1,COG2114@2	T	Adenylyl- / guanylyl cyclase, catalytic domain
k139_1742047	5.5e-62	245.0	terL												1NKZK@1224,2MCDS@213115,2WVD2@28221,42QC5@68525,COG5362@1,COG5362@2,COG5410@1,COG5410@2	S	Terminase RNaseH-like domain
k139_174548	6e-139	502.3													1MU0N@1224,2TQPG@28211,COG2204@1,COG2204@2	T	COG2204 Response regulator containing CheY-like receiver AAA-type ATPase and DNA-binding domains
k139_1746355	7.7e-28	132.1	infA	GO:0001871,GO:0003674,GO:0005488,GO:0005575,GO:0005618,GO:0005622,GO:0005623,GO:0005737,GO:0005829,GO:0005886,GO:0008150,GO:0009986,GO:0016020,GO:0030246,GO:0030247,GO:0030312,GO:0040007,GO:0043021,GO:0043022,GO:0044424,GO:0044444,GO:0044464,GO:0044877,GO:0071944,GO:2001065		ko:K02518					ko00000,ko03012				23ANF@1762,2IQ4B@201174,COG0361@1,COG0361@2	J	One of the essential components for the initiation of protein synthesis. Stabilizes the binding of IF-2 and IF-3 on the 30S subunit to which N-formylmethionyl-tRNA(fMet) subsequently binds. Helps modulate mRNA selection, yielding the 30S pre- initiation complex (PIC). Upon addition of the 50S ribosomal subunit IF-1, IF-2 and IF-3 are released leaving the mature 70S translation initation complex
k139_1746450	2.4e-24	120.2				ko:K07003					ko00000				1MUE1@1224,2KUV9@206389,2VJ61@28216,COG1033@1,COG1033@2	S	MMPL family
k139_1749877	6.6e-101	375.6													1N2H9@1224,1RY6S@1236,1WXWP@135613,COG0582@1,COG0582@2	L	Belongs to the 'phage' integrase family
k139_1753682	1.3e-133	484.2	terL												1NKZK@1224,2U0EG@28211,COG5362@1,COG5362@2,COG5410@1,COG5410@2	S	TIGRFAM Phage
k139_1755145	8.2e-13	82.8													1RCPZ@1224,28NHI@1,2UKQP@28211,2ZBJA@2
k139_1759536	6.3e-67	261.5	pyrI	GO:0003674,GO:0003824,GO:0004070,GO:0005488,GO:0005575,GO:0005622,GO:0005623,GO:0005737,GO:0006139,GO:0006220,GO:0006221,GO:0006725,GO:0006753,GO:0006793,GO:0006796,GO:0006807,GO:0008150,GO:0008152,GO:0008270,GO:0009058,GO:0009117,GO:0009165,GO:0009218,GO:0009220,GO:0009259,GO:0009260,GO:0009987,GO:0016740,GO:0016741,GO:0016743,GO:0018130,GO:0019438,GO:0019637,GO:0019693,GO:0034641,GO:0034654,GO:…	2.1.3.2	ko:K00608,ko:K00610	ko00240,ko00250,ko01100,map00240,map00250,map01100	M00051	R01397	RC00064,RC02850	ko00000,ko00001,ko00002,ko01000				2J31U@203682,COG1781@1,COG1781@2	F	Involved in allosteric regulation of aspartate carbamoyltransferase
k139_1762355	3.8e-73	283.5	fabF		2.3.1.179	ko:K09458	ko00061,ko00780,ko01100,ko01212,map00061,map00780,map01100,map01212	M00083,M00572	R04355,R04726,R04952,R04957,R04960,R04963,R04968,R07762,R10115,R10119	RC00039,RC02728,RC02729,RC02888	ko00000,ko00001,ko00002,ko01000,ko01004				1TPA7@1239,247VF@186801,2602N@186807,COG0304@1,COG0304@2	I	Catalyzes the condensation reaction of fatty acid synthesis by the addition to an acyl acceptor of two carbons from malonyl-ACP
k139_1764762	6.9e-163	581.6													1MXRP@1224,1RQP1@1236,COG0583@1,COG0583@2	K	transcriptional regulator
k139_1765710	1.5e-76	293.9	ino1		5.5.1.4	ko:K01858	ko00521,ko00562,ko01100,ko01130,map00521,map00562,map01100,map01130		R07324	RC01804	ko00000,ko00001,ko01000				1N0D9@1224,2WM2T@28221,2YYFZ@29,42NWK@68525,COG1260@1,COG1260@2	I	synthase
k139_1768261	1.5e-73	283.9	pncB		2.4.2.12	ko:K03462	ko00760,ko01100,ko04621,map00760,map01100,map04621		R01271	RC00033	ko00000,ko00001,ko01000				1MWA2@1224,1RPPA@1236,1X2ZX@135614,COG1488@1,COG1488@2	H	phosphoribosyltransferase
k139_1770263	2.1e-20	106.7													4QC24@10239,4QP0N@10744,4QRZK@28883,4QZPR@35237
k139_1772143	6.6e-86	325.1													1R5I0@1224,28MC2@1,2ZAQD@2
k139_1772529	5.1e-54	218.8													1UHQM@1239,2592U@186801,25Y6Z@186806,COG5283@1,COG5283@2	S	Phage-related minor tail protein
k139_1772736	9.7e-54	218.0	livG			ko:K01995	ko02010,ko02024,map02010,map02024	M00237			ko00000,ko00001,ko00002,ko02000	3.A.1.4			1JQM3@119043,1MUTY@1224,2TQK1@28211,COG0411@1,COG0411@2	E	Branched-chain amino acid ATP-binding cassette transporter
k139_1775149	3.5e-62	245.7				ko:K02003		M00258			ko00000,ko00002,ko02000	3.A.1			1RA1K@1224,2U7CA@28211,COG1136@1,COG1136@2	V	COG1136 ABC-type antimicrobial peptide transport system ATPase component
k139_1779760	4.4e-60	240.0													1QZ3D@1224,COG0457@1,COG0457@2	S	Putative 2OG-Fe(II) oxygenase
k139_178036	5.9e-21	108.6	recT	GO:0000724,GO:0000725,GO:0000731,GO:0003674,GO:0003676,GO:0003677,GO:0003697,GO:0005488,GO:0005575,GO:0006139,GO:0006259,GO:0006281,GO:0006302,GO:0006310,GO:0006725,GO:0006807,GO:0006950,GO:0006974,GO:0006996,GO:0008150,GO:0008152,GO:0009058,GO:0009059,GO:0009987,GO:0016043,GO:0018130,GO:0019438,GO:0032392,GO:0032508,GO:0032991,GO:0032993,GO:0033554,GO:0034641,GO:0034645,GO:0034654,GO:0043150,GO:…		ko:K07455					ko00000,ko03400				1UNDF@1239,4HB2T@91061,COG3723@1,COG3723@2	L	Recombinational DNA repair protein (RecE pathway)
k139_1782975	3.2e-162	578.9			2.7.7.49	ko:K00986					ko00000,ko01000				3Y46K@57723,COG3344@1,COG3344@2	L	PFAM RNA-directed DNA polymerase (Reverse transcriptase)
k139_1784061	2.6e-60	240.0	rmd		1.1.1.281,5.1.3.2	ko:K01784,ko:K15856	ko00051,ko00052,ko00520,ko01100,map00051,map00052,map00520,map01100	M00361,M00362,M00632	R00291,R02984,R03397,R03399	RC00182,RC00289	ko00000,ko00001,ko00002,ko01000				2GM24@201174,4D9IY@85008,COG0451@1,COG0451@2	GM	GDP-mannose 4,6 dehydratase
k139_1786285	1.4e-21	110.9	nrdZ	GO:0005575,GO:0005618,GO:0005622,GO:0005623,GO:0005737,GO:0005829,GO:0005886,GO:0016020,GO:0030312,GO:0044424,GO:0044444,GO:0044464,GO:0071944	1.1.98.6,1.17.4.1	ko:K00525,ko:K00526,ko:K21636	ko00230,ko00240,ko01100,map00230,map00240,map01100	M00053	R02017,R02018,R02019,R02024,R11633,R11634,R11635,R11636	RC00613	ko00000,ko00001,ko00002,ko01000,ko03400				1R2M1@1224,2TZN7@28211,COG0209@1,COG0209@2	F	Provides the precursors necessary for DNA synthesis. Catalyzes the biosynthesis of deoxyribonucleotides from the corresponding ribonucleotides
k139_1786824	3.7e-24	119.8				ko:K07483					ko00000				2IM3S@201174,4FHHV@85021,COG2963@1,COG2963@2	L	COG2963 Transposase and inactivated derivatives
k139_1788738	4.3e-160	573.2		GO:0005575,GO:0008150,GO:0016032,GO:0019012,GO:0019028,GO:0019058,GO:0019068,GO:0019072,GO:0019073,GO:0032991,GO:0044403,GO:0044419,GO:0044423,GO:0046798,GO:0051704											4QCM5@10239,4QNDH@10744,4QQFH@28883,4QVZY@35237	S	Bacteriophage head to tail connecting protein
k139_1790879	2.7e-44	186.4													2EGX7@1,33APC@2
k139_1790971	5.6e-129	468.0	gmd		4.2.1.47	ko:K01711	ko00051,ko00520,ko01100,map00051,map00520,map01100		R00888	RC00402	ko00000,ko00001,ko01000				COG1089@1,COG1089@2	M	GDP-mannose 4,6-dehydratase activity
k139_1793210	1.1e-19	104.4				ko:K15977					ko00000				2C1YK@1,32X9M@2	S	DoxX
k139_179601	3.6e-111	408.3				ko:K02035	ko02024,map02024	M00239			ko00000,ko00001,ko00002,ko02000	3.A.1.5			1MU3P@1224,2TT4M@28211,3ZV18@60136,COG0747@1,COG0747@2	E	Bacterial extracellular solute-binding proteins, family 5 Middle
k139_1796047	1.6e-72	280.4													1PDTT@1224,2MDUB@213115,2X0ZB@28221,43A6Q@68525,COG3740@1,COG3740@2,COG4653@1,COG4653@2	S	Phage capsid family
k139_179650	2.7e-54	219.9				ko:K01995	ko02010,ko02024,map02010,map02024	M00237			ko00000,ko00001,ko00002,ko02000	3.A.1.4			1MUTY@1224,2PKZH@255475,2TUQB@28211,COG0411@1,COG0411@2	E	ATPases associated with a variety of cellular activities
k139_1799604	4e-50	206.5			2.7.11.1	ko:K12132					ko00000,ko01000,ko01001				2J5Y8@203691,COG1262@1,COG1262@2	C	Sulfatase-modifying factor enzyme 1
k139_1800195	4.2e-40	172.9			3.1.6.1	ko:K01130	ko00140,ko00600,map00140,map00600		R03980,R04856	RC00128,RC00231	ko00000,ko00001,ko01000				1MUJH@1224,1RN2V@1236,2Q7EB@267889,COG3119@1,COG3119@2	P	PFAM sulfatase
k139_1800308	3.5e-66	260.0	aapJ			ko:K09969	ko02010,map02010	M00232			ko00000,ko00001,ko00002,ko02000	3.A.1.3.18,3.A.1.3.7,3.A.1.3.8			1MV5D@1224,2JQ3B@204441,2TSRF@28211,COG0834@1,COG0834@2	ET	general L-amino acid-binding periplasmic protein AapJ
k139_1801892	2.2e-21	110.2													1FJHX@1100069,4P5Q5@976,COG1316@1,COG1316@2	K	LytR cell envelope-related transcriptional attenuator
k139_1801986	1.1e-15	92.0				ko:K03088					ko00000,ko03021				1RBM4@1224,2WNWA@28221,42S7N@68525,43SHN@69541,COG1595@1,COG1595@2	K	ECF sigma factor
k139_1804370	2.1e-21	110.2													3Y64R@57723,COG1783@1,COG1783@2	S	phage Terminase large subunit
k139_1804921	1.7e-36	161.4	barH			ko:K07045					ko00000				23625@1762,2GKG2@201174,COG2159@1,COG2159@2	S	Amidohydrolase
k139_1805202	2.9e-12	79.7				ko:K00666					ko00000,ko01000,ko01004				COG0318@1,COG0318@2	IQ	PFAM AMP-dependent synthetase and ligase
k139_1806587	3.7e-25	123.2													2DUTR@1,33S7E@2,4P1NR@976
k139_1807487	8.8e-116	424.1	bhp			ko:K13735,ko:K20276,ko:K21449	ko02024,ko05100,map02024,map05100				ko00000,ko00001,ko02000	1.B.40.2			1RCVP@1224,COG1404@1,COG1404@2,COG3940@1,COG3940@2	O	pyrroloquinoline quinone binding
k139_1808605	1.3e-28	134.0													3Y6A7@57723,COG0515@1,COG0515@2,COG0823@1,COG0823@2	KLT	Protein tyrosine kinase
k139_180975	6.9e-24	119.0													1NGEK@1224,2AG1H@1,3165K@2	S	Pfam:DUF1602
k139_1811647	4.1e-65	256.5	ftsE	GO:0000166,GO:0000910,GO:0003674,GO:0005488,GO:0005524,GO:0005575,GO:0005622,GO:0005623,GO:0005737,GO:0005886,GO:0007049,GO:0008144,GO:0008150,GO:0008356,GO:0009898,GO:0009966,GO:0009987,GO:0010646,GO:0016020,GO:0016043,GO:0017076,GO:0019897,GO:0019898,GO:0022402,GO:0022603,GO:0022607,GO:0023051,GO:0030554,GO:0031234,GO:0032153,GO:0032506,GO:0032553,GO:0032555,GO:0032559,GO:0035639,GO:0036094,GO:…		ko:K09811,ko:K09812	ko02010,map02010	M00256			ko00000,ko00001,ko00002,ko02000,ko03036	3.A.1.140			1TP58@1239,21WA6@150247,4H9Z2@91061,COG2884@1,COG2884@2	D	ATPases associated with a variety of cellular activities
k139_1813242	1.8e-11	78.2													2E43Q@1,32Z01@2
k139_1814166	7.2e-54	218.0			1.21.98.3	ko:K04034	ko00860,ko01100,ko01110,map00860,map01100,map01110		R06268,R06269,R06270	RC00741,RC01491,RC01492	ko00000,ko00001,ko01000				1MWR0@1224,2WJ1N@28221,42PFW@68525,COG1032@1,COG1032@2	C	SMART Elongator protein 3 MiaB NifB
k139_1817220	2.1e-12	81.3				ko:K07126					ko00000				1MX7B@1224,2TUDI@28211,36YT7@31993,COG4249@1,COG4249@2	M	Caspase domain
k139_1818337	5.9e-30	139.0				ko:K07497					ko00000				COG2801@1,COG2801@2	L	transposition
k139_1819301	2.3e-12	80.5				ko:K07497					ko00000				1P5SB@1224,2WX2K@28221,2Z2QP@29,4313Z@68525,COG2801@1,COG2801@2	L	Integrase core domain
k139_1820395	1.1e-31	144.8													COG3566@1,COG3566@2	S	Uncharacterized protein conserved in bacteria (DUF2213)
k139_182090	2.1e-130	474.2	tpm		2.1.1.67	ko:K00569,ko:K16437,ko:K21336	ko00523,ko00983,ko01055,ko01130,map00523,map00983,map01055,map01130		R06627,R08236,R08239,R08246,R11466	RC00003,RC00980,RC01654,RC02277,RC03444	ko00000,ko00001,ko01000				COG0500@1,COG0500@2	Q	methyltransferase activity
k139_1820976	8.5e-83	314.7				ko:K01996	ko02010,ko02024,map02010,map02024	M00237			ko00000,ko00001,ko00002,ko02000	3.A.1.4			1MVVC@1224,2WJ75@28221,2YV0S@29,42M9C@68525,COG0410@1,COG0410@2	E	ABC transporter
k139_1823021	3.6e-126	458.8													4QG8X@10239,4QM55@10699,4QSBT@28883,4QVDN@35237
k139_1823640	1.1e-27	131.0													1NN1Q@1224,2AHTU@1,2UTGK@28211,3186F@2,3K4KG@41294	S	Antitoxin Phd_YefM, type II toxin-antitoxin system
k139_1823705	1.4e-108	400.2	nifS	GO:0000096,GO:0003674,GO:0003824,GO:0005488,GO:0005515,GO:0005575,GO:0005622,GO:0005623,GO:0005634,GO:0005654,GO:0005737,GO:0005739,GO:0005759,GO:0005829,GO:0006082,GO:0006139,GO:0006163,GO:0006464,GO:0006520,GO:0006725,GO:0006732,GO:0006753,GO:0006790,GO:0006793,GO:0006796,GO:0006807,GO:0008150,GO:0008152,GO:0009058,GO:0009116,GO:0009117,GO:0009119,GO:0009141,GO:0009144,GO:0009150,GO:0009199,GO:…	2.8.1.7	ko:K04487	ko00730,ko01100,ko04122,map00730,map01100,map04122		R07460,R11528,R11529	RC01789,RC02313	ko00000,ko00001,ko01000,ko02048,ko03016,ko03029				1MU1C@1224,2JPMZ@204441,2TSQE@28211,COG1104@1,COG1104@2	E	COG1104 Cysteine sulfinate desulfinase cysteine desulfurase and related enzymes
k139_1824019	3.1e-146	525.8	glyA		2.1.2.1	ko:K00600	ko00260,ko00460,ko00630,ko00670,ko00680,ko01100,ko01110,ko01120,ko01130,ko01200,ko01230,ko01523,map00260,map00460,map00630,map00670,map00680,map01100,map01110,map01120,map01130,map01200,map01230,map01523	M00140,M00141,M00346,M00532	R00945,R09099	RC00022,RC00112,RC01583,RC02958	ko00000,ko00001,ko00002,ko01000				41S7U@651137,COG0112@1,arCOG00070@2157	E	Catalyzes the reversible interconversion of serine and glycine with a modified folate serving as the one-carbon carrier. Also exhibits a pteridine-independent aldolase activity toward beta-hydroxyamino acids, producing glycine and aldehydes, via a retro-aldol mechanism
k139_182543	3e-20	106.3	flgL	GO:0005575,GO:0005576,GO:0005623,GO:0009288,GO:0042995,GO:0043226,GO:0043228,GO:0044464		ko:K02397	ko02040,map02040				ko00000,ko00001,ko02035				1TPDT@1239,248FN@186801,261R5@186807,COG1344@1,COG1344@2	N	Belongs to the bacterial flagellin family
k139_1826328	2.9e-09	70.1													2IXG3@203682,COG0515@1,COG0515@2	KLT	Serine threonine protein kinase
k139_1828403	2e-18	100.1	potC		2.1.1.172,2.1.1.80,3.1.1.61	ko:K00564,ko:K02026,ko:K02057,ko:K03201,ko:K10716,ko:K11070,ko:K13924,ko:K14393	ko02010,ko02020,ko02030,ko03070,map02010,map02020,map02030,map03070	M00207,M00221,M00299,M00333,M00506	R07234	RC00003	ko00000,ko00001,ko00002,ko01000,ko02000,ko02022,ko02035,ko02044,ko03009	1.A.1.1,1.A.1.13,1.A.1.17,1.A.1.24,1.A.1.25,1.A.1.6,2.A.21.7,3.A.1.1,3.A.1.11.1,3.A.1.2,3.A.7			1UHQM@1239,25E9Q@186801,36USH@31979,COG1340@1,COG1340@2,COG5283@1,COG5283@2	D	phage tail tape measure protein
k139_1828843	1.4e-20	108.2													1Q692@1224,2WXVS@28221,432NB@68525,COG0613@1,COG0613@2	S	PHP domain protein
k139_1829376	3.3e-104	385.6													2G8GQ@200795,34DDP@301297,COG2801@1,COG2801@2	L	PFAM Integrase catalytic region
k139_1830939	4.4e-75	288.5	terL												1NKZK@1224,2U0EG@28211,COG5362@1,COG5362@2,COG5410@1,COG5410@2	S	TIGRFAM Phage
k139_183254	4.4e-32	145.6	hldE		2.7.1.167,2.7.7.39,2.7.7.70	ko:K00980,ko:K03272	ko00540,ko00564,ko01100,map00540,map00564,map01100	M00064	R00856,R05644,R05646	RC00002,RC00078	ko00000,ko00001,ko00002,ko01000,ko01005				1UJSU@1239,24MH0@186801,3WAS5@53433,COG0615@1,COG0615@2	H	Catalyzes the ADP transfer from ATP to D-glycero-beta-D- manno-heptose 1-phosphate, yielding ADP-D-glycero-beta-D-manno- heptose
k139_1832582	1.4e-50	207.2													1V1QQ@1239,24ETZ@186801,2C377@1,2Z7II@2	S	P22 coat protein - gene protein 5
k139_1838556	3.8e-115	423.7			2.1.1.222,2.1.1.64	ko:K00568,ko:K20444	ko00130,ko01100,ko01110,map00130,map01100,map01110	M00117	R04988,R05614,R08769,R08781	RC00003,RC00392,RC01895	ko00000,ko00001,ko00002,ko01000,ko01005,ko02000	4.D.1.3	GT2,GT4		1G2VI@1117,1H7RG@1150,COG2227@1,COG2227@2	H	C-methyltransferase C-terminal domain
k139_1842255	7.9e-124	450.7	aslA		3.1.6.1	ko:K01130	ko00140,ko00600,map00140,map00600		R03980,R04856	RC00128,RC00231	ko00000,ko00001,ko01000				1MUJH@1224,1RN2V@1236,1XSD5@135623,COG3119@1,COG3119@2	P	Arylsulfatase
k139_1842434	6.1e-24	119.0													1RFVX@1224,2C10Y@1,2U8EA@28211,33VU3@2
k139_1845271	2.1e-08	67.4													1QY15@1224,2DNY5@1,2KEHY@204457,2TXF7@28211,32ZRU@2	S	Chaperone of endosialidase
k139_18474	6.9e-92	345.5				ko:K06919					ko00000				1QN90@1224,1SH5I@1236,COG3378@1,COG3378@2	S	Phage plasmid primase P4 family
k139_184812	1.3e-88	333.6	tnp			ko:K07498					ko00000				1I4X6@117743,4NKNK@976,COG3316@1,COG3316@2	L	DDE domain
k139_1849483	8.4e-57	228.4	yeeJ			ko:K21449					ko00000,ko02000	1.B.40.2			2JM9T@204432,3Y72W@57723,COG5295@1,COG5295@2	UW	Hep Hag repeat protein
k139_1850063	6.6e-201	708.4	alsS		2.2.1.6	ko:K01652	ko00290,ko00650,ko00660,ko00770,ko01100,ko01110,ko01130,ko01210,ko01230,map00290,map00650,map00660,map00770,map01100,map01110,map01130,map01210,map01230	M00019,M00570	R00006,R00014,R00226,R03050,R04672,R04673,R08648	RC00027,RC00106,RC01192,RC02744,RC02893	ko00000,ko00001,ko00002,ko01000				1MU6U@1224,2TSB1@28211,43NCE@69277,COG0028@1,COG0028@2	EH	Belongs to the TPP enzyme family
k139_1850476	3.3e-53	216.9													1NT0F@1224,29SM8@1,30DSN@2
k139_1852738	1.8e-102	379.4			4.6.1.1	ko:K01768	ko00230,ko02025,ko04113,ko04213,map00230,map02025,map04113,map04213	M00695	R00089,R00434	RC00295	ko00000,ko00001,ko00002,ko01000				1P4BI@1224,2TUTZ@28211,COG0457@1,COG0457@2,COG2114@1,COG2114@2,COG5616@1,COG5616@2	T	Adenylyl- / guanylyl cyclase, catalytic domain
k139_1853122	1.9e-127	463.0				ko:K09969	ko02010,map02010	M00232			ko00000,ko00001,ko00002,ko02000	3.A.1.3.18,3.A.1.3.7,3.A.1.3.8			1MV5D@1224,2TSRF@28211,3ZW8S@60136,COG0834@1,COG0834@2	ET	ABC transporter substrate-binding protein
k139_185328	6.7e-09	69.7													1NJEP@1224,2DR2N@1,339WX@2
k139_1855144	6.3e-88	331.3													COG2801@1,COG2801@2	L	transposition
k139_1855990	1.2e-13	84.3	yfdO	GO:0006950,GO:0006979,GO:0008150,GO:0050896											1QYSF@1224,1T5R3@1236,COG1846@1,COG1846@2	K	Helix-turn-helix domain
k139_1859755	1.8e-54	220.3			5.4.2.2,5.4.2.8	ko:K15778	ko00010,ko00030,ko00051,ko00052,ko00230,ko00500,ko00520,ko00521,ko01100,ko01110,ko01120,ko01130,map00010,map00030,map00051,map00052,map00230,map00500,map00520,map00521,map01100,map01110,map01120,map01130	M00114	R00959,R01057,R01818,R08639	RC00408	ko00000,ko00001,ko00002,ko01000				41SC1@651137,COG1109@1,arCOG00767@2157	G	phosphoglucomutase phosphomannomutase alpha beta alpha domain I
k139_1863857	2.4e-61	243.4													2I3JI@201174,COG0642@1,COG2205@2	T	PhoQ Sensor
k139_1864497	2.7e-76	293.5	nosF			ko:K01990,ko:K19340	ko02010,map02010	M00254,M00762			ko00000,ko00001,ko00002,ko02000	3.A.1,3.A.1.132.2			2GJDP@201174,4EZ5G@85014,COG1131@1,COG1131@2	V	AAA domain, putative AbiEii toxin, Type IV TA system
k139_1865723	4.5e-21	109.4				ko:K07497					ko00000				1MVXQ@1224,2TU72@28211,COG2801@1,COG2801@2	L	COG2801 Transposase and inactivated derivatives
k139_1866556	9.2e-36	158.3				ko:K14194	ko05150,map05150				ko00000,ko00001				1QUEG@1224,2WWPU@28221,42YJZ@68525,COG1361@1,COG1361@2,COG4932@1,COG4932@2	KM	SdrD B-like domain
k139_1866599	7.1e-159	567.8	ntrX												1ZT50@142182,COG2204@1,COG2204@2	T	Bacterial regulatory protein, Fis family
k139_1867161	6.1e-67	261.5			2.6.1.1	ko:K00812	ko00220,ko00250,ko00270,ko00330,ko00350,ko00360,ko00400,ko00401,ko00950,ko00960,ko01100,ko01110,ko01130,ko01210,ko01230,map00220,map00250,map00270,map00330,map00350,map00360,map00400,map00401,map00950,map00960,map01100,map01110,map01130,map01210,map01230		R00355,R00694,R00734,R00896,R02433,R02619,R05052	RC00006	ko00000,ko00001,ko01000,ko01007				2JMAM@204432,3Y3DG@57723,COG0436@1,COG0436@2	E	Aminotransferase class I and II
k139_1867255	4e-89	335.1				ko:K07497					ko00000				1MVXQ@1224,2VHER@28216,372VZ@32003,COG2801@1,COG2801@2	L	PFAM Integrase, catalytic
k139_1869	1.6e-18	100.5	ycgE		2.3.3.1	ko:K01647,ko:K19591,ko:K22491	ko00020,ko00630,ko01100,ko01110,ko01120,ko01130,ko01200,ko01210,ko01230,map00020,map00630,map01100,map01110,map01120,map01130,map01200,map01210,map01230	M00009,M00010,M00012,M00740,M00769	R00351	RC00004,RC00067	br01601,ko00000,ko00001,ko00002,ko01000,ko01504,ko03000				1RGYB@1224,2WR79@28221,2Z1R6@29,42V1F@68525,COG0789@1,COG0789@2	K	helix_turn_helix, mercury resistance
k139_1870664	2.8e-15	90.1													2EGGY@1,33A91@2	S	Pfam:DUF1602
k139_1870766	5.6e-09	69.3													28I7K@1,2Z7Y6@2	S	Domain of unknown function (DUF4815)
k139_1871584	3.1e-99	369.4													1MW7X@1224,2TTH8@28211,COG3335@1,COG3335@2	L	COG3335 Transposase and inactivated derivatives
k139_1873740	1.3e-88	333.6				ko:K03566	ko02026,map02026				ko00000,ko00001,ko03000				1RBQE@1224,2U9HS@28211,COG0583@1,COG0583@2	K	LysR substrate binding domain
k139_1874041	1.1e-21	110.9	lytM												1N19D@1224,1S8IP@1236,467J8@72275,COG0739@1,COG0739@2	M	Peptidase family M23
k139_1876792	7.5e-27	129.0				ko:K03088					ko00000,ko03021				1RI1M@1224,1S780@1236,1X678@135614,COG1595@1,COG1595@2	K	Belongs to the sigma-70 factor family. ECF subfamily
k139_1879104	8.3e-30	137.9													2BGX2@1,32AX0@2
k139_1879203	8.6e-73	281.2		GO:0005575,GO:0008150,GO:0016032,GO:0019012,GO:0019028,GO:0019058,GO:0019068,GO:0019072,GO:0019073,GO:0032991,GO:0044403,GO:0044419,GO:0044423,GO:0046798,GO:0051704											4QCM5@10239,4QNDH@10744,4QQFH@28883,4QVZY@35237	S	Bacteriophage head to tail connecting protein
k139_1880424	8.3e-34	151.4													1J7B9@118884,1NP7V@1224,1SI5Z@1236,2ES8J@1,33JT8@2
k139_1880645	2.4e-67	263.8													1KD23@119060,1R9QF@1224,28NGF@1,2VPSU@28216,2Z9HT@2
k139_1880651	6.8e-111	408.3													1NU8B@1224,2TW3X@28211,3K6S8@41294,COG3829@1,COG3829@2	KT	Sigma-54 interaction domain
k139_1881728	1e-73	284.3													1IP91@117747,4P1Z5@976,COG1629@1,COG4771@2	P	TonB-linked outer membrane protein, SusC RagA family
k139_1882187	3.8e-23	116.7													1NMQZ@1224,2D8NJ@1,33AAC@2
k139_1882362	4.7e-77	295.4	etfA			ko:K03522					ko00000,ko04147				1MUFI@1224,1RMK7@1236,1X4RW@135614,COG2025@1,COG2025@2	C	Electron transfer flavoprotein
k139_1885964	6e-99	369.8													2IZEF@203682,COG4191@1,COG4191@2	T	Histidine kinase
k139_1886007	6.1e-14	85.5													1MWVI@1224,2TRSP@28211,COG0745@1,COG0745@2	KT	COG0745 Response regulators consisting of a CheY-like receiver domain and a winged-helix DNA-binding domain
k139_1886093	2e-12	80.5													1R6X4@1224,1S09Q@1236,28JE9@1,2Z98H@2,46AF7@72275
k139_188612	8e-52	211.8			3.6.3.30	ko:K02010	ko02010,map02010	M00190			ko00000,ko00001,ko00002,ko01000,ko02000	3.A.1.10			1MU3I@1224,2TQMJ@28211,43GWP@69277,COG3842@1,COG3842@2	E	Part of the ABC transporter complex PotABCD involved in spermidine putrescine import. Responsible for energy coupling to the transport system
k139_1887053	7.8e-37	161.4			3.4.14.5	ko:K01278	ko04974,map04974				ko00000,ko00001,ko01000,ko01002,ko04090,ko04147				1INY1@117747,4NHS5@976,COG0823@1,COG0823@2,COG1506@1,COG1506@2	EU	Prolyl oligopeptidase family
k139_1888492	2.4e-70	272.7	cheB		3.1.1.61,3.5.1.44	ko:K03412	ko02020,ko02030,map02020,map02030	M00506			ko00000,ko00001,ko00002,ko01000,ko02022,ko02035				1TRHC@1239,249FD@186801,260YB@186807,COG2201@1,COG2201@2	NT	catalyzes the demethylation of specific methylglutamate residues introduced into the chemoreceptors (methyl-accepting chemotaxis proteins) by CheR
k139_1889996	9.4e-44	185.3			1.2.5.3	ko:K03519			R11168	RC02800	ko00000,ko01000				2XQAN@28889,COG1319@1,arCOG01926@2157	C	CO dehydrogenase flavoprotein C-terminal domain
k139_1893534	4.6e-91	342.0	rpoN			ko:K03092	ko02020,ko05111,map02020,map05111				ko00000,ko00001,ko03021				2IXGU@203682,COG1508@1,COG1508@2	K	rna polymerase sigma-54 factor
k139_1893926	2.5e-62	246.5	tnp1			ko:K07482					ko00000				1JEXQ@118969,1MWI0@1224,1RRSE@1236,COG2826@1,COG2826@2	L	Helix-turn-helix domain
k139_189452	7.4e-08	65.1				ko:K07497,ko:K18829					ko00000,ko02048				1MVC8@1224,2TRX0@28211,4BPSP@82117,COG2801@1,COG2801@2	L	COG2801 Transposase and inactivated derivatives
k139_1895590	5.1e-43	182.2													1R8PG@1224,28MSC@1,2VG09@28211,2ZB0S@2
k139_1897228	3e-53	216.1													1MU8I@1224,2TRIT@28211,4BS79@82117,COG4227@1,COG4227@2	L	Domain of unknown function (DUF1738)
k139_1897285	2.7e-10	73.2													1N2H9@1224,1RYEY@1236,1XGYI@135618,COG0582@1,COG0582@2	L	PFAM Phage integrase, N-terminal SAM-like domain
k139_1897418	5.2e-67	262.3				ko:K03320					ko00000,ko02000	1.A.11			2J1ZX@203682,COG0004@1,COG0004@2	U	Ammonium Transporter Family
k139_1897684	2.8e-40	172.9													47QFD@768503,4NNTC@976,COG1961@1,COG1961@2	L	Resolvase, N terminal domain
k139_1897983	1.9e-106	394.8													1G2M4@1117,1H8IY@1150,COG0534@1,COG0534@2	V	Mate efflux family protein
k139_1900471	1.6e-32	147.9													1NH8M@1224,2JTFZ@204441,2TUHG@28211,COG0582@1,COG0582@2	L	Phage integrase family
k139_1900757	1.1e-12	81.3													1VENI@1239,2EC8I@1,33670@2,4B4AS@81852,4HR98@91061
k139_1906750	8.6e-15	88.2													1VGA4@1239,2EEX1@1,338QB@2,4HPYN@91061	S	Protein of unknown function (DUF3307)
k139_1909482	5.2e-22	112.5	fthC		6.3.3.2	ko:K01934	ko00670,ko01100,map00670,map01100		R02301	RC00183	ko00000,ko00001,ko01000				2IKWR@201174,COG0212@1,COG0212@2	H	Belongs to the 5-formyltetrahydrofolate cyclo-ligase family
k139_19115	4.7e-87	328.9													1R519@1224,2CJ1K@1,2PE9G@252301,2U28U@28211,2Z9CA@2
k139_1911717	2.8e-64	253.4	folE	GO:0000166,GO:0001882,GO:0001883,GO:0003674,GO:0003824,GO:0003933,GO:0003934,GO:0005488,GO:0005525,GO:0005575,GO:0005622,GO:0005623,GO:0005737,GO:0005829,GO:0006066,GO:0006082,GO:0006139,GO:0006575,GO:0006725,GO:0006729,GO:0006732,GO:0006760,GO:0006807,GO:0008150,GO:0008152,GO:0008270,GO:0008616,GO:0009058,GO:0009108,GO:0009116,GO:0009119,GO:0009163,GO:0009987,GO:0016787,GO:0016810,GO:0016814,GO:…	2.7.6.3,3.5.4.16	ko:K00950,ko:K01495	ko00790,ko01100,map00790,map01100	M00126,M00841,M00842,M00843	R00428,R03503,R04639,R05046,R05048	RC00002,RC00017,RC00263,RC00294,RC00323,RC00945,RC01188	ko00000,ko00001,ko00002,ko01000			iECNA114_1301.folE,iIT341.HP0928,iJN678.folE,iNJ661.Rv3609c	2NPAT@2323,COG0302@1,COG0302@2	H	GTP cyclohydrolase I
k139_1911823	3.3e-188	664.5													1I89H@117743,28HMZ@1,2Z7WD@2,4P095@976	S	Protein of unknown function (DUF3604)
k139_1912116	6.7e-42	178.3	rpsA		1.17.7.4	ko:K02945,ko:K03527	ko00900,ko01100,ko01110,ko01130,ko03010,map00900,map01100,map01110,map01130,map03010	M00096,M00178	R05884,R08210	RC01137,RC01487	br01610,ko00000,ko00001,ko00002,ko01000,ko03011				1MVAV@1224,2JR06@204441,2TQPV@28211,COG0539@1,COG0539@2	J	thus facilitating recognition of the initiation point. It is needed to translate mRNA with a short Shine-Dalgarno (SD) purine-rich sequence
k139_1912126	9.4e-15	88.2													1TTJI@1239,247V6@186801,COG0582@1,COG0582@2	L	Belongs to the 'phage' integrase family
k139_1913187	9.5e-30	137.9													1MVXW@1224,2TT3H@28211,4BSMY@82117,COG3926@1,COG3926@2	S	Predicted Peptidoglycan domain
k139_1914263	2.5e-56	226.1			2.7.13.3	ko:K02482					ko00000,ko01000,ko01001,ko02022				1G07W@1117,1H781@1150,COG0784@1,COG0784@2,COG2202@1,COG2202@2,COG2203@1,COG2203@2,COG4191@1,COG4191@2	T	Histidine kinase-, DNA gyrase B-, and HSP90-like ATPase
k139_1914974	4.5e-121	441.4													41T5N@651137,COG1378@1,arCOG02037@2157	K	transcriptional
k139_1915889	4.4e-06	60.5	rbtT												2I4MD@201174,COG2223@1,COG2223@2	P	Major Facilitator Superfamily
k139_1918018	8.1e-147	527.3													1MV0C@1224,2JSBA@204441,2TTJT@28211,COG1961@1,COG1961@2	L	COG1961 Site-specific recombinases, DNA invertase Pin homologs
k139_1920267	2.8e-300	1038.1													1MVV1@1224,1RMPT@1236,COG3209@1,COG3209@2	M	COG3209 Rhs family protein
k139_1922112	4e-148	531.9	insI3	GO:0003674,GO:0003676,GO:0003677,GO:0003690,GO:0003824,GO:0004803,GO:0005488,GO:0005575,GO:0005622,GO:0005623,GO:0005737,GO:0005829,GO:0006139,GO:0006259,GO:0006310,GO:0006313,GO:0006725,GO:0006807,GO:0008150,GO:0008152,GO:0009987,GO:0030983,GO:0032135,GO:0032196,GO:0032991,GO:0032993,GO:0034641,GO:0043170,GO:0043565,GO:0044237,GO:0044238,GO:0044260,GO:0044424,GO:0044444,GO:0044464,GO:0046483,GO:…		ko:K07482					ko00000				1PP49@1224,2TRVA@28211,COG2826@1,COG2826@2	L	COG2826 Transposase and inactivated derivatives, IS30 family
k139_1927738	6.1e-13	82.0													1R2II@1224,2VMR9@28216,COG1524@1,COG1524@2	S	type I phosphodiesterase nucleotide pyrophosphatase
k139_1927915	1.5e-41	177.2			2.7.7.49	ko:K00986,ko:K07497					ko00000,ko01000				COG2801@1,COG2801@2	L	transposition
k139_1928364	1.3e-154	554.3													1FEFN@1090,COG0507@1,COG0507@2,COG0782@1,COG0782@2,COG1112@1,COG1112@2	L	AAA domain
k139_1929524	2.3e-21	110.9													1R46Z@1224,2JSY4@204441,2U5KW@28211,COG5342@1,COG5342@2	S	invasion associated locus B
k139_1930171	6.1e-42	178.3	vsr			ko:K07458					ko00000,ko01000,ko03400				1RH1C@1224,281J5@191028,2UA6G@28211,COG3727@1,COG3727@2	L	DNA mismatch endonuclease Vsr
k139_1934986	3.3e-81	309.3													1MVCB@1224,1RMD0@1236,COG0745@1,COG0745@2	K	response regulator
k139_193799	1e-10	75.5													1U6E5@1239,1ZPE9@1386,29FE7@1,302BX@2,4HEFF@91061
k139_1938250	7.2e-63	248.4	livG			ko:K01995,ko:K01998	ko02010,ko02024,map02010,map02024	M00237			ko00000,ko00001,ko00002,ko02000	3.A.1.4			1K4FZ@119060,1MUTY@1224,2VH2P@28216,COG0411@1,COG0411@2	P	Belongs to the binding-protein-dependent transport system permease family
k139_1938643	2.8e-106	392.9													1MVDK@1224,1RR0T@1236,1WXY5@135613,COG3039@1,COG3039@2	L	COG3039 Transposase and inactivated derivatives, IS5 family
k139_193890	9.8e-49	201.4	kdsA	GO:0000271,GO:0003674,GO:0003824,GO:0005575,GO:0005622,GO:0005623,GO:0005737,GO:0005829,GO:0005975,GO:0005976,GO:0005996,GO:0006082,GO:0006629,GO:0008150,GO:0008152,GO:0008610,GO:0008653,GO:0008676,GO:0009058,GO:0009059,GO:0009103,GO:0009987,GO:0016043,GO:0016051,GO:0016053,GO:0016740,GO:0016765,GO:0019294,GO:0019752,GO:0022607,GO:0033692,GO:0034637,GO:0034645,GO:0043170,GO:0043436,GO:0043933,GO:…	2.5.1.55,3.1.3.45	ko:K01627,ko:K03270	ko00540,ko01100,map00540,map01100	M00063	R03254,R03350	RC00017,RC00435	ko00000,ko00001,ko00002,ko01000,ko01005				1MV91@1224,2MQA2@213462,2WIXU@28221,42M61@68525,COG1778@1,COG1778@2,COG2877@1,COG2877@2	M	PFAM DAHP synthetase I
k139_1939224	4.5e-84	319.3													2J4YA@203682,COG5000@1,COG5000@2	T	His Kinase A (phosphoacceptor) domain
k139_1939382	2e-14	87.4													1QXA3@1224,2F6Y3@1,2X7E2@28221,2Z3FV@29,33ZE4@2,43C3F@68525
k139_1941215	4.5e-23	116.7													4QGBR@10239,4QJF3@10662,4QTY1@28883,4R0NW@35237
k139_1941262	8.6e-142	511.1	potA			ko:K02052	ko02024,map02024	M00193			ko00000,ko00001,ko00002,ko02000	3.A.1.11			1MU3I@1224,2TQMJ@28211,3JTUQ@41294,COG3842@1,COG3842@2	E	Part of the ABC transporter complex PotABCD involved in spermidine putrescine import. Responsible for energy coupling to the transport system
k139_1942217	1.9e-124	452.6													COG1357@1,COG1357@2	S	protein homooligomerization
k139_1942864	1.5e-18	100.9													COG3747@1,COG3747@2	L	phage terminase small subunit
k139_1944583	5.9e-63	250.0			2.1.1.113,2.1.1.72	ko:K00571,ko:K00590					ko00000,ko01000,ko02048				1TR56@1239,248NR@186801,COG0863@1,COG0863@2	L	Belongs to the N(4) N(6)-methyltransferase family
k139_1944855	2.2e-66	260.8													4QC5D@10239,4QNN5@10744,4QPVU@28883,4QVY9@35237	S	Protein of unknown function (DUF2800)
k139_1949740	3.7e-10	72.8													1MUMZ@1224,1T234@1236,1X903@135614,COG0457@1,COG0457@2,COG5616@1,COG5616@2	S	Adenylate cyclase
k139_1950809	6.2e-30	138.7				ko:K21471					ko00000,ko01000,ko01002,ko01011				2GF3Z@200930,COG0739@1,COG0739@2	M	Peptidase family M23
k139_1951975	5.8e-15	89.0													41SBD@651137,COG0457@1,arCOG03032@2157	S	TPR repeat
k139_1953839	2.6e-55	223.0				ko:K01995,ko:K01998	ko02010,ko02024,map02010,map02024	M00237			ko00000,ko00001,ko00002,ko02000	3.A.1.4			1MUTY@1224,2TQK1@28211,4KKU7@93682,COG0411@1,COG0411@2	E	ABC transporter
k139_1955353	1.1e-07	64.7				ko:K12287					ko00000,ko02044				1NFXF@1224,1T5FG@1236,4638P@72273,COG3291@1,COG3291@2,COG4886@1,COG4886@2,COG4932@1,COG4932@2	M	domain protein
k139_1955877	7.9e-50	204.5	gp34												1MUP5@1224,2TT33@28211,47EUP@766,COG4695@1,COG4695@2	S	Phage portal protein, HK97 family
k139_1955991	1.7e-108	399.4	otsA		2.4.1.15,2.4.1.347,3.1.3.12	ko:K00697,ko:K16055	ko00500,ko01100,map00500,map01100		R02737,R02778	RC00005,RC00017,RC00049,RC02748	ko00000,ko00001,ko01000,ko01003		GT20		27XTV@189775,2G6F8@200795,COG0380@1,COG0380@2	G	Glycosyltransferase family 20
k139_1961907	7.1e-132	478.0	dnaN		2.7.7.7	ko:K02338	ko00230,ko00240,ko01100,ko03030,ko03430,ko03440,map00230,map00240,map01100,map03030,map03430,map03440	M00260	R00375,R00376,R00377,R00378	RC02795	ko00000,ko00001,ko00002,ko01000,ko03032,ko03400				1MVD9@1224,2JQAW@204441,2TSRZ@28211,COG0592@1,COG0592@2	L	Confers DNA tethering and processivity to DNA polymerases and other proteins. Acts as a clamp, forming a ring around DNA (a reaction catalyzed by the clamp-loading complex) which diffuses in an ATP-independent manner freely and bidirectionally along dsDNA. Initially characterized for its ability to contact the catalytic subunit of DNA polymerase III (Pol III), a complex, multichain enzyme respons…
k139_1963438	4.2e-08	65.9				ko:K21572					ko00000,ko02000	8.A.46.1,8.A.46.3			COG2913@1,COG2913@2	J	Gram-negative-bacterium-type cell outer membrane assembly
k139_1963997	1e-109	403.7	rmlB		4.2.1.46	ko:K01710	ko00521,ko00523,ko00525,ko01055,ko01130,map00521,map00523,map00525,map01055,map01130	M00793	R06513	RC00402	ko00000,ko00001,ko00002,ko01000				1TPWM@1239,247NE@186801,26192@186807,COG1088@1,COG1088@2	M	Belongs to the NAD(P)-dependent epimerase dehydratase family. dTDP-glucose dehydratase subfamily
k139_1966740	1.5e-19	104.0													2IZT7@203682,COG2908@1,COG2908@2	S	Calcineurin-like phosphoesterase superfamily domain
k139_1967851	5.7e-60	240.4													2DBWI@1,2J2MN@203682,2ZBGQ@2	S	Glycosyltransferase family 9 (heptosyltransferase)
k139_1969508	5.3e-19	102.1			2.7.13.3	ko:K02482					ko00000,ko01000,ko01001,ko02022				1RCM9@1224,2WM3G@28221,42M6C@68525,COG0745@1,COG0745@2,COG4191@1,COG4191@2	T	Histidine kinase
k139_1969858	6.2e-11	76.6		GO:0005575,GO:0019012,GO:0019028,GO:0044423											4QAK6@10239,4QNBD@10744,4QPBY@28883,4QUP9@35237	S	outer membrane
k139_1972403	4.2e-09	70.1													29WFZ@1,2I8Y9@201174,30I1Y@2,4EAN0@85010
k139_1976389	2.6e-16	93.6	fghA		3.1.2.12	ko:K01070,ko:K09795	ko00680,ko01120,ko01200,map00680,map01120,map01200		R00527	RC00167,RC00320	ko00000,ko00001,ko01000		CE1		1K0PQ@119060,1MUID@1224,2VJB2@28216,COG0627@1,COG0627@2	S	Serine hydrolase involved in the detoxification of formaldehyde
k139_1977089	8.1e-114	418.3													1TP57@1239,24ZA8@186801,COG1960@1,COG1960@2	C	Acyl-CoA dehydrogenase, N-terminal domain
k139_1977296	1.9e-181	643.3	recD2		3.1.11.5	ko:K03581	ko03440,map03440				ko00000,ko00001,ko01000,ko03400				1MW43@1224,1RPA0@1236,1XFZU@135618,COG0507@1,COG0507@2	L	Helix-hairpin-helix containing domain
k139_1977424	3.1e-43	182.6	nifS		2.8.1.7	ko:K04487	ko00730,ko01100,ko04122,map00730,map01100,map04122		R07460,R11528,R11529	RC01789,RC02313	ko00000,ko00001,ko01000,ko02048,ko03016,ko03029				37GAU@326457,46TMY@74201,COG1104@1,COG1104@2	E	Beta-eliminating lyase
k139_1979048	2.8e-153	549.3	cysS	GO:0000166,GO:0001871,GO:0003674,GO:0003824,GO:0004812,GO:0004817,GO:0005488,GO:0005524,GO:0005575,GO:0005622,GO:0005623,GO:0005737,GO:0005829,GO:0005886,GO:0006082,GO:0006139,GO:0006399,GO:0006412,GO:0006418,GO:0006423,GO:0006518,GO:0006520,GO:0006725,GO:0006790,GO:0006807,GO:0008144,GO:0008150,GO:0008152,GO:0008270,GO:0009058,GO:0009059,GO:0009986,GO:0009987,GO:0010125,GO:0010126,GO:0010467,GO:…	6.1.1.16,6.3.1.13	ko:K01883,ko:K15526	ko00970,map00970	M00359,M00360	R03650	RC00055,RC00523	ko00000,ko00001,ko00002,ko01000,ko01007,ko03016			iECUMN_1333.ECUMN_0566,iJN746.PP_2905,iNJ661.Rv2130c	2IX9C@203682,COG0215@1,COG0215@2	J	Belongs to the class-I aminoacyl-tRNA synthetase family
k139_1982260	4.8e-09	69.7													2GISN@201174,4CZKR@85004,COG0582@1,COG0582@2	L	Phage integrase family
k139_1983346	2.9e-10	73.6													2ES38@1,2H6E9@201174,33JN4@2
k139_198336	5.2e-29	135.6	rhaD		1.1.1.1,4.1.2.19	ko:K00001,ko:K01629	ko00010,ko00040,ko00051,ko00071,ko00350,ko00625,ko00626,ko00830,ko00980,ko00982,ko01100,ko01110,ko01120,ko01130,ko01220,map00010,map00040,map00051,map00071,map00350,map00625,map00626,map00830,map00980,map00982,map01100,map01110,map01120,map01130,map01220		R00623,R00754,R01785,R02124,R02263,R04805,R04880,R05233,R05234,R06917,R06927,R07105,R08281,R08306,R08310	RC00050,RC00087,RC00088,RC00099,RC00116,RC00438,RC00599,RC00603,RC00604,RC00649,RC01734,RC02273	ko00000,ko00001,ko01000				1TQB8@1239,1ZC3P@1386,4HB28@91061,COG1028@1,COG1028@2,COG3347@1,COG3347@2	IQ	Class II Aldolase and Adducin N-terminal domain
k139_1983738	6.5e-24	118.6	fas2		2.2.1.1	ko:K00615	ko00030,ko00710,ko01051,ko01100,ko01110,ko01120,ko01130,ko01200,ko01230,map00030,map00710,map01051,map01100,map01110,map01120,map01130,map01200,map01230	M00004,M00007,M00165,M00167	R01067,R01641,R01830,R06590	RC00032,RC00226,RC00571,RC01560	ko00000,ko00001,ko00002,ko01000				1G5XI@1117,COG3959@1,COG3959@2	G	Transketolase, thiamine diphosphate binding domain
k139_1988927	2e-205	723.4				ko:K15836					ko00000,ko03000				1NU8B@1224,2X6YU@28221,2YYW6@29,43BKG@68525,COG3829@1,COG3829@2	K	ATPase associated with various cellular activities, AAA_5
k139_1989176	2.2e-16	94.0													4QHBR@10239,4QKU3@10699,4QRFR@28883,4QY5G@35237
k139_1989210	5.8e-42	178.7			2.7.7.3	ko:K00954	ko00770,ko01100,map00770,map01100	M00120	R03035	RC00002	ko00000,ko00001,ko00002,ko01000				1MZ9X@1224,2VRYZ@28216,4ADYE@80864,COG4339@1,COG4339@2	S	Protein conserved in bacteria
k139_1990354	4.2e-10	73.2													1P0RS@1224,2DGMN@1,2UUSA@28211,2ZWJ8@2
k139_1990388	2.3e-14	87.4													1VICS@1239,2E7TZ@1,33290@2
k139_1990961	1.3e-11	77.8													1R9A9@1224,28JRN@1,2W185@28216,2Z9H7@2
k139_1993497	1.8e-08	67.4													1N7I9@1224,2KBX4@204457,2V1R3@28211,COG2010@1,COG2010@2	C	Cytochrome c
k139_1995127	2.7e-29	136.7													2ASH4@1,2HMFJ@201174,31HXG@2,4CQBD@84995	S	Cupin domain
k139_1996921	8.2e-73	280.8	xerD			ko:K04763					ko00000,ko03036				2G6CI@200795,34D04@301297,COG4974@1,COG4974@2	D	Phage integrase, N-terminal SAM-like domain
k139_1997086	4.5e-14	86.3													2C7E6@1,32JF5@2,4NSF7@976
k139_1997977	1.2e-53	217.2	parA			ko:K03496					ko00000,ko03036,ko04812				1QBJX@1224,1S739@1236,COG1192@1,COG1192@2	D	involved in chromosome partitioning
k139_1998996	3.1e-122	446.4													COG0524@1,COG0642@1,KOG0519@2759,KOG2855@2759	G	carbohydrate kinase activity
k139_2001930	7.1e-85	323.6			2.7.13.3	ko:K03407,ko:K07678	ko02020,ko02025,ko02026,ko02030,ko05111,map02020,map02025,map02026,map02030,map05111	M00475,M00506			ko00000,ko00001,ko00002,ko01000,ko01001,ko02022,ko02035				1JRF8@119045,1NRP8@1224,2VDSR@28211,COG0642@1,COG2199@1,COG2205@2,COG3706@2,COG5002@1,COG5002@2	T	Domain present in phytochromes and cGMP-specific phosphodiesterases.
k139_2004312	7.5e-69	267.7													2IZAS@203682,COG0671@1,COG0671@2	I	LssY C-terminus
k139_2004526	3.1e-26	126.3				ko:K03791					ko00000		GH19		1K8H9@119060,1N1HE@1224,2VTZR@28216,COG3108@1,COG3108@2	S	Peptidase M15
k139_2007679	5.1e-23	115.5													1N7YQ@1224,1STFM@1236,2EPAR@1,33GXH@2,3NJS2@468	S	RyR domain
k139_2008355	2e-21	110.2				ko:K12287,ko:K21449					ko00000,ko02000,ko02044	1.B.40.2			1QW1C@1224,COG2911@1,COG2911@2,COG3391@1,COG3391@2,COG5276@1,COG5276@2	G	Protein of unknown function (DUF1566)
k139_2009984	1.6e-21	111.3													1TTJI@1239,247V6@186801,3WSKK@541000,COG0582@1,COG0582@2	L	Belongs to the 'phage' integrase family
k139_2010084	5.8e-147	528.5			2.7.7.49	ko:K00986					ko00000,ko01000				1TP9A@1239,248M4@186801,COG3344@1,COG3344@2	L	Reverse transcriptase
k139_2010165	1e-28	134.8													28XB7@1,2ZJ95@2
k139_2011079	1e-22	114.8	pin	GO:0000150,GO:0003674,GO:0003824,GO:0006139,GO:0006259,GO:0006310,GO:0006725,GO:0006807,GO:0008150,GO:0008152,GO:0009987,GO:0034641,GO:0043170,GO:0044237,GO:0044238,GO:0044260,GO:0046483,GO:0071704,GO:0090304,GO:0140097,GO:1901360											2HSUX@201174,4FJI1@85021,COG1961@1,COG1961@2	L	Resolvase, N terminal domain
k139_201166	2.6e-28	133.3													1RDBW@1224,2JSZQ@204441,2U7CY@28211,COG1396@1,COG1396@2	K	transcriptional
k139_2014493	3.8e-43	183.3													1VNHU@1239,24W5Q@186801,2BTHK@1,32NQ1@2,42I9P@68295
k139_2014807	1e-98	367.9													3Y7F9@57723,COG1629@1,COG4771@2	P	Carboxypeptidase regulatory-like domain
k139_2015267	1e-22	115.2													1NGEK@1224,2AG1H@1,3165K@2	S	Pfam:DUF1602
k139_2015612	1.3e-38	167.9	rnhA	GO:0003674,GO:0003824,GO:0004518,GO:0004519,GO:0004521,GO:0004523,GO:0004540,GO:0006139,GO:0006259,GO:0006260,GO:0006261,GO:0006271,GO:0006273,GO:0006401,GO:0006725,GO:0006807,GO:0008150,GO:0008152,GO:0009056,GO:0009057,GO:0009058,GO:0009059,GO:0009987,GO:0016070,GO:0016787,GO:0016788,GO:0016891,GO:0016893,GO:0019439,GO:0022616,GO:0033567,GO:0034641,GO:0034645,GO:0034655,GO:0043137,GO:0043170,GO:…	3.1.26.4	ko:K03469	ko03030,map03030				ko00000,ko00001,ko01000,ko03032				2GK53@201174,4E30W@85010,COG0328@1,COG0328@2	L	Endonuclease that specifically degrades the RNA of RNA- DNA hybrids
k139_2016173	1.5e-42	180.6	rfbH		1.17.1.1,4.2.1.164	ko:K12452,ko:K13328	ko00520,ko00523,ko01130,map00520,map00523,map01130	M00802	R03391,R03392,R08930	RC00230,RC00704	ko00000,ko00001,ko00002,ko01000				COG0399@1,COG0399@2	E	UDP-4-amino-4-deoxy-L-arabinose aminotransferase
k139_2017391	4.3e-80	307.4	mrp			ko:K03593					ko00000,ko03029,ko03036				1ZSW7@142182,COG0489@1,COG0489@2	D	Binds and transfers iron-sulfur (Fe-S) clusters to target apoproteins. Can hydrolyze ATP
k139_2018077	1e-48	201.4													1MWE5@1224,1RPCE@1236,1WXFS@135613,COG0463@1,COG0463@2	M	PFAM Glycosyl transferase family 2
k139_2018606	1.8e-32	146.7													1MZE0@1224,1SARU@1236,2CPEB@1,2Q4T5@267888,32SIW@2
k139_2020243	9e-74	285.0			3.6.3.17	ko:K02056		M00221			ko00000,ko00002,ko01000,ko02000	3.A.1.2			3TAF4@508458,COG3845@1,COG3845@2	S	PFAM ABC transporter
k139_2020868	6.2e-28	132.1	paaD			ko:K02612	ko00360,ko01120,map00360,map01120		R09838	RC02690	ko00000,ko00001				1MZ9Y@1224,1S8YV@1236,463JX@72273,COG2151@1,COG2151@2	S	PaaD-like protein
k139_2021374	1.5e-55	223.8				ko:K00666					ko00000,ko01000,ko01004				1MU6G@1224,2VHAT@28216,3T1C9@506,COG0318@1,COG0318@2	IQ	Acyl-CoA synthetases (AMP-forming) AMP-acid ligases II
k139_2021426	1.8e-15	91.3													1NUE4@1224,2C3PE@1,33VDN@2
k139_2024080	6.1e-08	65.5													2IIN9@201174,4E4EM@85010,COG0346@1,COG0346@2	E	Glyoxalase/Bleomycin resistance protein/Dioxygenase superfamily
k139_2025419	7.3e-125	454.5	degP	GO:0003674,GO:0003824,GO:0004175,GO:0004252,GO:0005488,GO:0005515,GO:0005575,GO:0005623,GO:0005886,GO:0005887,GO:0006457,GO:0006508,GO:0006515,GO:0006807,GO:0006950,GO:0006979,GO:0008150,GO:0008152,GO:0008233,GO:0008236,GO:0009056,GO:0009057,GO:0009266,GO:0009408,GO:0009628,GO:0009897,GO:0009986,GO:0009987,GO:0016020,GO:0016021,GO:0016787,GO:0017171,GO:0019538,GO:0030163,GO:0030288,GO:0030313,GO:…	3.4.21.107	ko:K04771,ko:K04772	ko01503,ko02020,map01503,map02020	M00728			ko00000,ko00001,ko00002,ko01000,ko01002,ko03110				1MU63@1224,1RN9T@1236,1XICI@135619,COG0265@1,COG0265@2	O	Belongs to the peptidase S1C family
k139_2026889	2.1e-46	193.4													1TPRY@1239,247VT@186801,42INN@68295,COG4422@1,COG4422@2	S	Pfam:Gp37_Gp68
k139_2027121	1.7e-74	286.6													1N17V@1224,1RNFK@1236,2Q0GF@267888,COG0642@1,COG2205@2	T	PhoQ Sensor
k139_202821	2.2e-67	263.8				ko:K15125	ko05133,map05133				ko00000,ko00001,ko00536				1TP8B@1239,COG2369@1,COG2369@2,COG4695@1,COG4695@2	OU	Phage portal protein, HK97 family
k139_2030485	5.3e-10	73.2													1NUE4@1224,2C3PE@1,33VDN@2
k139_2032444	8e-12	78.2													COG2932@1,COG2932@2	K	sequence-specific DNA binding
k139_2033462	1.5e-16	94.0													2E9PU@1,333W6@2
k139_2034524	2.8e-40	173.3													1TP9A@1239,1ZCU1@1386,4H9NW@91061,COG3344@1,COG3344@2	L	RNA-directed DNA polymerase (reverse transcriptase)
k139_2034785	7.6e-53	214.9													1J7D1@118884,1RIMC@1224,1S6Q3@1236,2BKN5@1,32F3J@2	S	Bacterial protein of unknown function (Gcw_chp)
k139_2034979	7.1e-15	88.6													1NB2K@1224,2E8HV@1,2UFU2@28211,332VX@2,3K1RH@41294
k139_2037268	2.4e-27	129.8	purL	GO:0000166,GO:0000287,GO:0003674,GO:0003824,GO:0004642,GO:0005488,GO:0005524,GO:0005575,GO:0005622,GO:0005623,GO:0005737,GO:0005829,GO:0006082,GO:0006139,GO:0006163,GO:0006164,GO:0006188,GO:0006189,GO:0006520,GO:0006541,GO:0006725,GO:0006753,GO:0006793,GO:0006796,GO:0006807,GO:0008144,GO:0008150,GO:0008152,GO:0009058,GO:0009064,GO:0009117,GO:0009123,GO:0009124,GO:0009126,GO:0009127,GO:0009150,GO:…	6.3.5.3	ko:K01952	ko00230,ko01100,ko01110,ko01130,map00230,map01100,map01110,map01130	M00048	R04463	RC00010,RC01160	ko00000,ko00001,ko00002,ko01000			iECH74115_1262.ECH74115_3792,iECO111_1330.ECO111_3283,iECSP_1301.ECSP_3501,iECs_1301.ECs3423,iG2583_1286.G2583_3088,iJN746.PP_1037,ic_1306.c3080	2IYT2@203682,COG0047@1,COG0047@2	F	Part of the phosphoribosylformylglycinamidine synthase complex involved in the purines biosynthetic pathway. Catalyzes the ATP-dependent conversion of formylglycinamide ribonucleotide (FGAR) and glutamine to yield formylglycinamidine ribonucleotide (FGAM) and glutamate. The FGAM synthase complex is composed of three subunits. PurQ produces an ammonia molecule by converting glutamine to glutamate.…
k139_2039200	2.5e-15	90.1													COG0823@1,COG0823@2	U	Involved in the tonB-independent uptake of proteins
k139_2040008	1.5e-61	243.4				ko:K08234					ko00000				2IEKM@201174,COG0346@1,COG0346@2	E	Glyoxalase/Bleomycin resistance protein/Dioxygenase superfamily
k139_2040119	3.9e-11	75.9	rnhA	GO:0003674,GO:0003676,GO:0003824,GO:0004518,GO:0004519,GO:0004521,GO:0004523,GO:0004540,GO:0005488,GO:0006139,GO:0006401,GO:0006725,GO:0006766,GO:0006767,GO:0006793,GO:0006796,GO:0006807,GO:0008150,GO:0008152,GO:0009056,GO:0009057,GO:0009058,GO:0009110,GO:0009235,GO:0009236,GO:0009987,GO:0016070,GO:0016311,GO:0016787,GO:0016788,GO:0016791,GO:0016891,GO:0016893,GO:0017144,GO:0018130,GO:0019438,GO:…	3.1.26.4,3.1.3.73	ko:K03469,ko:K06864,ko:K22316	ko00860,ko01100,ko03030,map00860,map01100,map03030	M00122	R04594	RC00017	ko00000,ko00001,ko00002,ko01000,ko03032				2J0TM@203682,COG0328@1,COG0328@2	L	Reverse transcriptase-like
k139_204723	8.5e-08	65.1	ybhC	GO:0005575,GO:0005623,GO:0009279,GO:0016020,GO:0019867,GO:0030312,GO:0030313,GO:0031975,GO:0044462,GO:0044464,GO:0071944	3.1.1.11,4.2.2.2	ko:K01051,ko:K01728,ko:K10297	ko00040,ko01100,ko02024,map00040,map01100,map02024	M00081	R02361,R02362,R06240	RC00049,RC00460,RC00461,RC00705	ko00000,ko00001,ko00002,ko01000,ko04121				1TSCD@1239,25B90@186801,36WFG@31979,COG4677@1,COG4677@2	G	Pectinesterase
k139_2047281	6.4e-35	155.6				ko:K07483					ko00000				1N1AA@1224,2UC5K@28211,COG2963@1,COG2963@2	L	Transposase
k139_20478	2.8e-103	382.9	secY	GO:0002790,GO:0003674,GO:0005048,GO:0005215,GO:0005488,GO:0005575,GO:0005623,GO:0005886,GO:0005887,GO:0006605,GO:0006612,GO:0006613,GO:0006614,GO:0006616,GO:0006810,GO:0006886,GO:0008104,GO:0008150,GO:0008320,GO:0008565,GO:0009306,GO:0009987,GO:0015031,GO:0015833,GO:0016020,GO:0016021,GO:0016043,GO:0022857,GO:0022884,GO:0031224,GO:0031226,GO:0031522,GO:0032940,GO:0032978,GO:0032991,GO:0033036,GO:…		ko:K03076	ko02024,ko03060,ko03070,map02024,map03060,map03070	M00335			ko00000,ko00001,ko00002,ko02044	3.A.5			1HWR7@117743,405XQ@61432,4NEPU@976,COG0201@1,COG0201@2	U	SecY translocase
k139_205051	1.7e-79	304.7				ko:K02004		M00258			ko00000,ko00002,ko02000	3.A.1			1PVW8@1224,2VG3T@28211,3708V@31993,COG0577@1,COG0577@2	V	FtsX-like permease family
k139_2051677	4e-35	155.6													1RHCU@1224,2JTBA@204441,2U98H@28211,COG0745@1,COG0745@2	T	cheY-homologous receiver domain
k139_2055487	1.6e-33	151.0													2AYQQ@1,2HT0W@201174,31QVM@2,4FR6P@85023
k139_2057410	8.5e-16	91.7			3.1.11.3	ko:K01143					ko00000,ko01000				1RBPA@1224,1T0EZ@1236,2DIG9@1,3036R@2	L	YqaJ-like viral recombinase domain
k139_2057803	1.9e-06	60.5	yjeP			ko:K01421,ko:K02004,ko:K05802,ko:K10953,ko:K12684,ko:K22051	ko05110,map05110	M00258			ko00000,ko00001,ko00002,ko01000,ko02000,ko02042,ko02044	1.A.23.1.1,1.A.23.1.2,1.A.23.1.3,1.B.12.4,3.A.1			1IKRH@117743,4PPMN@976,COG1511@1,COG1511@2	S	domain protein
k139_2059985	1.2e-50	207.2	secA	GO:0000166,GO:0002790,GO:0003674,GO:0003824,GO:0005215,GO:0005488,GO:0005515,GO:0005524,GO:0005575,GO:0005622,GO:0005623,GO:0005737,GO:0005829,GO:0005886,GO:0005887,GO:0006457,GO:0006605,GO:0006810,GO:0006886,GO:0008104,GO:0008144,GO:0008150,GO:0008320,GO:0008565,GO:0009306,GO:0009987,GO:0015031,GO:0015399,GO:0015405,GO:0015440,GO:0015450,GO:0015462,GO:0015627,GO:0015628,GO:0015833,GO:0016020,GO:…		ko:K03070	ko02024,ko03060,ko03070,map02024,map03060,map03070	M00335			ko00000,ko00001,ko00002,ko02044	3.A.5.1,3.A.5.10,3.A.5.2,3.A.5.4			1MUJZ@1224,1RM9M@1236,1WWZC@135613,COG0653@1,COG0653@2	U	Part of the Sec protein translocase complex. Interacts with the SecYEG preprotein conducting channel. Has a central role in coupling the hydrolysis of ATP to the transfer of proteins into and across the cell membrane, serving both as a receptor for the preprotein-SecB complex and as an ATP-driven molecular motor driving the stepwise translocation of polypeptide chains across the membrane
k139_2060962	2.6e-32	146.4	yjbJ												1MZ4X@1224,1S8R3@1236,46768@72275,COG0741@1,COG0741@2	M	COG0741 Soluble lytic murein transglycosylase and related regulatory proteins (some contain LysM invasin domains)
k139_2061356	1.1e-21	111.3													2J01B@203682,COG0745@1,COG0745@2	T	cheY-homologous receiver domain
k139_2063110	2.1e-123	450.3	nifA			ko:K02584,ko:K15836	ko02020,map02020				ko00000,ko00001,ko03000				3Y2V9@57723,COG3604@1,COG3604@2,COG3829@1,COG3829@2	T	Sigma-54 interaction domain
k139_206339	1.7e-35	157.9			4.2.2.3	ko:K01729	ko00051,map00051		R03706		ko00000,ko00001,ko01000				COG3420@1,COG3420@2	P	alginic acid biosynthetic process
k139_2064570	1.8e-57	229.9	pvdI												1G0XE@1117,1H9T8@1150,COG1020@1,COG1020@2	Q	Amino acid adenylation domain
k139_2064967	2.8e-20	106.3	apgM		5.4.2.12	ko:K15635	ko00010,ko00260,ko00680,ko01100,ko01110,ko01120,ko01130,ko01200,ko01230,map00010,map00260,map00680,map01100,map01110,map01120,map01130,map01200,map01230	M00001,M00002,M00003	R01518	RC00536	ko00000,ko00001,ko00002,ko01000				2IY5S@203682,COG3635@1,COG3635@2	G	phosphoglycerate mutase
k139_2070286	3.4e-07	63.5	recA	GO:0000150,GO:0000166,GO:0000287,GO:0000725,GO:0003674,GO:0003676,GO:0003677,GO:0003697,GO:0003824,GO:0004518,GO:0004519,GO:0004520,GO:0004536,GO:0005488,GO:0005524,GO:0005575,GO:0005622,GO:0005623,GO:0005737,GO:0005829,GO:0006139,GO:0006259,GO:0006281,GO:0006302,GO:0006310,GO:0006725,GO:0006807,GO:0006950,GO:0006974,GO:0007154,GO:0008094,GO:0008144,GO:0008150,GO:0008152,GO:0009314,GO:0009411,GO:…		ko:K03553	ko03440,map03440	M00729			ko00000,ko00001,ko00002,ko03400				2GJ4P@201174,COG0468@1,COG0468@2	L	Can catalyze the hydrolysis of ATP in the presence of single-stranded DNA, the ATP-dependent uptake of single-stranded DNA by duplex DNA, and the ATP-dependent hybridization of homologous single-stranded DNAs. It interacts with LexA causing its activation and leading to its autocatalytic cleavage
k139_2075738	3.1e-25	124.4													1RKYM@1224,2DMA1@1,2U9AB@28211,32B1Q@2
k139_2076932	1.2e-139	503.8	terL												1NKZK@1224,2U0EG@28211,COG5362@1,COG5362@2,COG5410@1,COG5410@2	S	TIGRFAM Phage
k139_2077166	3.4e-54	219.5													COG1520@1,COG1520@2	S	amino acid activation for nonribosomal peptide biosynthetic process
k139_2077339	5.7e-45	188.7													2J0XE@203682,COG1595@1,COG1595@2	K	Sigma-70, region 4
[truncated: 5,547 more rows]
