# Supplementary material for: Revealing the Viral Community in the Hadal Sediment of the New Britain Trench
Source: Genes (Basel). 2021 Jun 29;12(7):990. doi: 10.3390/genes12070990 (PMC8306916; doi:10.3390/genes12070990)
Supplement: Supplementary file 1 [file genes-12-00990-s001.zip › Supplemental Table S6.xlsx]

## Sheet: Supplemental Table S6
Supplemental Table S6. List of putative AMGs of NBT virus
Virome contigID	KEGG ko	Gene Description	Metabolism Category
k139_1178135	K01953	asnB, ASNS; asparagine synthase (glutamine-hydrolysing) [EC:6.3.5.4]	Amino acid metabolism
k139_2572724	K01953	asnB, ASNS; asparagine synthase (glutamine-hydrolysing) [EC:6.3.5.4]	Amino acid metabolism
k139_6087639	K01953	asnB, ASNS; asparagine synthase (glutamine-hydrolysing) [EC:6.3.5.4]	Amino acid metabolism
k139_6525193	K01953	asnB, ASNS; asparagine synthase (glutamine-hydrolysing) [EC:6.3.5.4]	Amino acid metabolism
k139_7121086	K01953	asnB, ASNS; asparagine synthase (glutamine-hydrolysing) [EC:6.3.5.4]	Amino acid metabolism
k139_8731065	K01953	asnB, ASNS; asparagine synthase (glutamine-hydrolysing) [EC:6.3.5.4]	Amino acid metabolism
k139_9509199	K01953	asnB, ASNS; asparagine synthase (glutamine-hydrolysing) [EC:6.3.5.4]	Amino acid metabolism
k139_1487736	K05396	dcyD; D-cysteine desulfhydrase [EC:4.4.1.15]	Amino acid metabolism
k139_10988509	K00558	DNMT1, dcm; DNA (cytosine-5)-methyltransferase 1 [EC:2.1.1.37]	Amino acid metabolism
k139_11235066	K00558	DNMT1, dcm; DNA (cytosine-5)-methyltransferase 1 [EC:2.1.1.37]	Amino acid metabolism
k139_272411	K00558	DNMT1, dcm; DNA (cytosine-5)-methyltransferase 1 [EC:2.1.1.37]	Amino acid metabolism
k139_5777925	K00558	DNMT1, dcm; DNA (cytosine-5)-methyltransferase 1 [EC:2.1.1.37]	Amino acid metabolism
k139_8476984	K00558	DNMT1, dcm; DNA (cytosine-5)-methyltransferase 1 [EC:2.1.1.37]	Amino acid metabolism
k139_8587261	K00558	DNMT1, dcm; DNA (cytosine-5)-methyltransferase 1 [EC:2.1.1.37]	Amino acid metabolism
k139_9564837	K00558	DNMT1, dcm; DNA (cytosine-5)-methyltransferase 1 [EC:2.1.1.37]	Amino acid metabolism
k139_1487736	K01505	E3.5.99.7; 1-aminocyclopropane-1-carboxylate deaminase [EC:3.5.99.7]	Amino acid metabolism
k139_7750025	K00613	GATM; glycine amidinotransferase [EC:2.1.4.1]	Amino acid metabolism
k139_3000625	K00820	glmS, GFPT; glutamine---fructose-6-phosphate transaminase (isomerizing) [EC:2.6.1.16]	Amino acid metabolism
k139_4341729	K00820	glmS, GFPT; glutamine---fructose-6-phosphate transaminase (isomerizing) [EC:2.6.1.16]	Amino acid metabolism
k139_7198565	K00820	glmS, GFPT; glutamine---fructose-6-phosphate transaminase (isomerizing) [EC:2.6.1.16]	Amino acid metabolism
k139_982596	K00003	hom; homoserine dehydrogenase [EC:1.1.1.3]	Amino acid metabolism
k139_2994191	K05827	lysX; [lysine-biosynthesis-protein LysW]---L-2-aminoadipate ligase [EC:6.3.2.43]	Amino acid metabolism
k139_3467893	K05827	lysX; [lysine-biosynthesis-protein LysW]---L-2-aminoadipate ligase [EC:6.3.2.43]	Amino acid metabolism
k139_8354033	K05827	lysX; [lysine-biosynthesis-protein LysW]---L-2-aminoadipate ligase [EC:6.3.2.43]	Amino acid metabolism
k139_5715495	K01912	paaK; phenylacetate-CoA ligase [EC:6.2.1.30]	Amino acid metabolism
k139_2822314	K01480	speB; agmatinase [EC:3.5.3.11]	Amino acid metabolism
k139_8820184	K01480	speB; agmatinase [EC:3.5.3.11]	Amino acid metabolism
k139_10793455	K00657	speG, SAT; diamine N-acetyltransferase [EC:2.3.1.57]	Amino acid metabolism
k139_11314037	K02078	acpP; acyl carrier protein	Biosynthesis of other secondary metabolites
k139_2800782	K02078	acpP; acyl carrier protein	Biosynthesis of other secondary metabolites
k139_3416516	K02078	acpP; acyl carrier protein	Biosynthesis of other secondary metabolites
k139_3736685	K02078	acpP; acyl carrier protein	Biosynthesis of other secondary metabolites
k139_6125163	K02078	acpP; acyl carrier protein	Biosynthesis of other secondary metabolites
k139_3095008	K00973	rfbA, rmlA, rffH; glucose-1-phosphate thymidylyltransferase [EC:2.7.7.24]	Biosynthesis of other secondary metabolites
k139_7170264	K00973	rfbA, rmlA, rffH; glucose-1-phosphate thymidylyltransferase [EC:2.7.7.24]	Biosynthesis of other secondary metabolites
k139_8760465	K00973	rfbA, rmlA, rffH; glucose-1-phosphate thymidylyltransferase [EC:2.7.7.24]	Biosynthesis of other secondary metabolites
k139_2016173	K12452	ascC, ddhC, rfbH; CDP-4-dehydro-6-deoxyglucose reductase, E1 [EC:1.17.1.1]	Carbohydrate metabolism
k139_705070	K12452	ascC, ddhC, rfbH; CDP-4-dehydro-6-deoxyglucose reductase, E1 [EC:1.17.1.1]	Carbohydrate metabolism
k139_7999925	K12452	ascC, ddhC, rfbH; CDP-4-dehydro-6-deoxyglucose reductase, E1 [EC:1.17.1.1]	Carbohydrate metabolism
k139_204723	K01051	E3.1.1.11; pectinesterase [EC:3.1.1.11]	Carbohydrate metabolism
k139_6523254	K00121	frmA, ADH5, adhC; S-(hydroxymethyl)glutathione dehydrogenase / alcohol dehydrogenase [EC:1.1.1.284 1.1.1.1]	Carbohydrate metabolism
k139_10296735	K08679	GAE, cap1J; UDP-glucuronate 4-epimerase [EC:5.1.3.6]	Carbohydrate metabolism
k139_5826231	K08679	GAE, cap1J; UDP-glucuronate 4-epimerase [EC:5.1.3.6]	Carbohydrate metabolism
k139_7855622	K08679	GAE, cap1J; UDP-glucuronate 4-epimerase [EC:5.1.3.6]	Carbohydrate metabolism
k139_10680796	K01759	GLO1, gloA; lactoylglutathione lyase [EC:4.4.1.5]	Carbohydrate metabolism
k139_9018930	K01759	GLO1, gloA; lactoylglutathione lyase [EC:4.4.1.5]	Carbohydrate metabolism
k139_3050234	K01069	gloB, gloC, HAGH; hydroxyacylglutathione hydrolase [EC:3.1.2.6]	Carbohydrate metabolism
k139_8853481	K01069	gloB, gloC, HAGH; hydroxyacylglutathione hydrolase [EC:3.1.2.6]	Carbohydrate metabolism
k139_1824019	K00600	glyA, SHMT; glycine hydroxymethyltransferase [EC:2.1.2.1]	Carbohydrate metabolism
k139_2143077	K00600	glyA, SHMT; glycine hydroxymethyltransferase [EC:2.1.2.1]	Carbohydrate metabolism
k139_2310433	K00600	glyA, SHMT; glycine hydroxymethyltransferase [EC:2.1.2.1]	Carbohydrate metabolism
k139_5590008	K00600	glyA, SHMT; glycine hydroxymethyltransferase [EC:2.1.2.1]	Carbohydrate metabolism
k139_5816441	K00600	glyA, SHMT; glycine hydroxymethyltransferase [EC:2.1.2.1]	Carbohydrate metabolism
k139_7369138	K00600	glyA, SHMT; glycine hydroxymethyltransferase [EC:2.1.2.1]	Carbohydrate metabolism
k139_1029302	K01711	gmd, GMDS; GDPmannose 4,6-dehydratase [EC:4.2.1.47]	Carbohydrate metabolism
k139_10302787	K01711	gmd, GMDS; GDPmannose 4,6-dehydratase [EC:4.2.1.47]	Carbohydrate metabolism
k139_11582825	K01711	gmd, GMDS; GDPmannose 4,6-dehydratase [EC:4.2.1.47]	Carbohydrate metabolism
k139_1790971	K01711	gmd, GMDS; GDPmannose 4,6-dehydratase [EC:4.2.1.47]	Carbohydrate metabolism
k139_2382539	K01711	gmd, GMDS; GDPmannose 4,6-dehydratase [EC:4.2.1.47]	Carbohydrate metabolism
k139_3669677	K01711	gmd, GMDS; GDPmannose 4,6-dehydratase [EC:4.2.1.47]	Carbohydrate metabolism
k139_4104121	K01711	gmd, GMDS; GDPmannose 4,6-dehydratase [EC:4.2.1.47]	Carbohydrate metabolism
k139_4496104	K01711	gmd, GMDS; GDPmannose 4,6-dehydratase [EC:4.2.1.47]	Carbohydrate metabolism
k139_4632803	K01711	gmd, GMDS; GDPmannose 4,6-dehydratase [EC:4.2.1.47]	Carbohydrate metabolism
k139_8283657	K01711	gmd, GMDS; GDPmannose 4,6-dehydratase [EC:4.2.1.47]	Carbohydrate metabolism
k139_11077355	K00966	GMPP; mannose-1-phosphate guanylyltransferase [EC:2.7.7.13]	Carbohydrate metabolism
k139_9690104	K00966	GMPP; mannose-1-phosphate guanylyltransferase [EC:2.7.7.13]	Carbohydrate metabolism
k139_11733966	K01091	gph; phosphoglycolate phosphatase [EC:3.1.3.18]	Carbohydrate metabolism
k139_138798	K01091	gph; phosphoglycolate phosphatase [EC:3.1.3.18]	Carbohydrate metabolism
k139_3733527	K01091	gph; phosphoglycolate phosphatase [EC:3.1.3.18]	Carbohydrate metabolism
k139_9239151	K01091	gph; phosphoglycolate phosphatase [EC:3.1.3.18]	Carbohydrate metabolism
k139_9291444	K01091	gph; phosphoglycolate phosphatase [EC:3.1.3.18]	Carbohydrate metabolism
k139_11385326	K00101	lldD; L-lactate dehydrogenase (cytochrome) [EC:1.1.2.3]	Carbohydrate metabolism
k139_6687097	K00983	neuA, nnaC; N-acylneuraminate cytidylyltransferase [EC:2.7.7.43]	Carbohydrate metabolism
k139_8588443	K00983	neuA, nnaC; N-acylneuraminate cytidylyltransferase [EC:2.7.7.43]	Carbohydrate metabolism
k139_9812762	K00983	neuA, nnaC; N-acylneuraminate cytidylyltransferase [EC:2.7.7.43]	Carbohydrate metabolism
k139_9990901	K01654	neuB, nnaB; N-acetylneuraminate synthase [EC:2.5.1.56]	Carbohydrate metabolism
k139_11160528	K01728	pel; pectate lyase [EC:4.2.2.2]	Carbohydrate metabolism
k139_204723	K01728	pel; pectate lyase [EC:4.2.2.2]	Carbohydrate metabolism
k139_2754378	K01728	pel; pectate lyase [EC:4.2.2.2]	Carbohydrate metabolism
k139_9376768	K01728	pel; pectate lyase [EC:4.2.2.2]	Carbohydrate metabolism
k139_9956276	K01728	pel; pectate lyase [EC:4.2.2.2]	Carbohydrate metabolism
k139_10556937	K13010	per, rfbE; perosamine synthetase [EC:2.6.1.102]	Carbohydrate metabolism
k139_1388689	K13010	per, rfbE; perosamine synthetase [EC:2.6.1.102]	Carbohydrate metabolism
k139_2608023	K13010	per, rfbE; perosamine synthetase [EC:2.6.1.102]	Carbohydrate metabolism
k139_5536883	K13010	per, rfbE; perosamine synthetase [EC:2.6.1.102]	Carbohydrate metabolism
k139_705070	K13010	per, rfbE; perosamine synthetase [EC:2.6.1.102]	Carbohydrate metabolism
k139_6139625	K07404	pgl; 6-phosphogluconolactonase [EC:3.1.1.31]	Carbohydrate metabolism
k139_2429674	K01709	rfbG; CDP-glucose 4,6-dehydratase [EC:4.2.1.45]	Carbohydrate metabolism
k139_7767368	K01709	rfbG; CDP-glucose 4,6-dehydratase [EC:4.2.1.45]	Carbohydrate metabolism
k139_10047001	K02377	TSTA3, fcl; GDP-L-fucose synthase [EC:1.1.1.271]	Carbohydrate metabolism
k139_10204499	K02377	TSTA3, fcl; GDP-L-fucose synthase [EC:1.1.1.271]	Carbohydrate metabolism
k139_10575468	K02377	TSTA3, fcl; GDP-L-fucose synthase [EC:1.1.1.271]	Carbohydrate metabolism
k139_11333041	K02377	TSTA3, fcl; GDP-L-fucose synthase [EC:1.1.1.271]	Carbohydrate metabolism
k139_131172	K02377	TSTA3, fcl; GDP-L-fucose synthase [EC:1.1.1.271]	Carbohydrate metabolism
k139_2916725	K02377	TSTA3, fcl; GDP-L-fucose synthase [EC:1.1.1.271]	Carbohydrate metabolism
k139_4179187	K02377	TSTA3, fcl; GDP-L-fucose synthase [EC:1.1.1.271]	Carbohydrate metabolism
k139_4666912	K02377	TSTA3, fcl; GDP-L-fucose synthase [EC:1.1.1.271]	Carbohydrate metabolism
k139_4681715	K02377	TSTA3, fcl; GDP-L-fucose synthase [EC:1.1.1.271]	Carbohydrate metabolism
k139_7323759	K02377	TSTA3, fcl; GDP-L-fucose synthase [EC:1.1.1.271]	Carbohydrate metabolism
k139_8696948	K02377	TSTA3, fcl; GDP-L-fucose synthase [EC:1.1.1.271]	Carbohydrate metabolism
k139_8825225	K02377	TSTA3, fcl; GDP-L-fucose synthase [EC:1.1.1.271]	Carbohydrate metabolism
k139_3954063	K00012	UGDH, ugd; UDPglucose 6-dehydrogenase [EC:1.1.1.22]	Carbohydrate metabolism
k139_6509162	K00012	UGDH, ugd; UDPglucose 6-dehydrogenase [EC:1.1.1.22]	Carbohydrate metabolism
k139_8753602	K00012	UGDH, ugd; UDPglucose 6-dehydrogenase [EC:1.1.1.22]	Carbohydrate metabolism
k139_6174403	K08678	UXS1, uxs; UDP-glucuronate decarboxylase [EC:4.1.1.35]	Carbohydrate metabolism
k139_6700759	K08678	UXS1, uxs; UDP-glucuronate decarboxylase [EC:4.1.1.35]	Carbohydrate metabolism
k139_7536082	K08678	UXS1, uxs; UDP-glucuronate decarboxylase [EC:4.1.1.35]	Carbohydrate metabolism
k139_965405	K08678	UXS1, uxs; UDP-glucuronate decarboxylase [EC:4.1.1.35]	Carbohydrate metabolism
k139_9028705	K13017	wbpE, wlbC; UDP-2-acetamido-2-deoxy-ribo-hexuluronate aminotransferase [EC:2.6.1.98]	Carbohydrate metabolism
k139_7075810	K02473	wbpP; UDP-N-acetylglucosamine/UDP-N-acetylgalactosamine 4-epimerase [EC:5.1.3.7 5.1.3.-]	Carbohydrate metabolism
k139_3829746	K14274	xylC; xylono-1,5-lactonase [EC:3.1.1.110]	Carbohydrate metabolism
k139_4032608	K14274	xylC; xylono-1,5-lactonase [EC:3.1.1.110]	Carbohydrate metabolism
k139_4786814	K14274	xylC; xylono-1,5-lactonase [EC:3.1.1.110]	Carbohydrate metabolism
k139_581365	K14274	xylC; xylono-1,5-lactonase [EC:3.1.1.110]	Carbohydrate metabolism
k139_9271160	K14274	xylC; xylono-1,5-lactonase [EC:3.1.1.110]	Carbohydrate metabolism
k139_1001325	K01784	galE, GALE; UDP-glucose 4-epimerase [EC:5.1.3.2]	carbon utilization
k139_1662074	K01784	galE, GALE; UDP-glucose 4-epimerase [EC:5.1.3.2]	carbon utilization
k139_1697480	K01784	galE, GALE; UDP-glucose 4-epimerase [EC:5.1.3.2]	carbon utilization
k139_1784061	K01784	galE, GALE; UDP-glucose 4-epimerase [EC:5.1.3.2]	carbon utilization
k139_2198055	K01784	galE, GALE; UDP-glucose 4-epimerase [EC:5.1.3.2]	carbon utilization
k139_2525891	K01784	galE, GALE; UDP-glucose 4-epimerase [EC:5.1.3.2]	carbon utilization
k139_264301	K01784	galE, GALE; UDP-glucose 4-epimerase [EC:5.1.3.2]	carbon utilization
k139_3153257	K01784	galE, GALE; UDP-glucose 4-epimerase [EC:5.1.3.2]	carbon utilization
k139_3629431	K01784	galE, GALE; UDP-glucose 4-epimerase [EC:5.1.3.2]	carbon utilization
k139_3734389	K01784	galE, GALE; UDP-glucose 4-epimerase [EC:5.1.3.2]	carbon utilization
k139_4400154	K01784	galE, GALE; UDP-glucose 4-epimerase [EC:5.1.3.2]	carbon utilization
k139_4487699	K01784	galE, GALE; UDP-glucose 4-epimerase [EC:5.1.3.2]	carbon utilization
k139_4839808	K01784	galE, GALE; UDP-glucose 4-epimerase [EC:5.1.3.2]	carbon utilization
k139_5252069	K01784	galE, GALE; UDP-glucose 4-epimerase [EC:5.1.3.2]	carbon utilization
k139_5744105	K01784	galE, GALE; UDP-glucose 4-epimerase [EC:5.1.3.2]	carbon utilization
k139_5826231	K01784	galE, GALE; UDP-glucose 4-epimerase [EC:5.1.3.2]	carbon utilization
k139_5934992	K01784	galE, GALE; UDP-glucose 4-epimerase [EC:5.1.3.2]	carbon utilization
k139_7075810	K01784	galE, GALE; UDP-glucose 4-epimerase [EC:5.1.3.2]	carbon utilization
k139_7107811	K01784	galE, GALE; UDP-glucose 4-epimerase [EC:5.1.3.2]	carbon utilization
k139_7197594	K01784	galE, GALE; UDP-glucose 4-epimerase [EC:5.1.3.2]	carbon utilization
k139_7259734	K01784	galE, GALE; UDP-glucose 4-epimerase [EC:5.1.3.2]	carbon utilization
k139_7369219	K01784	galE, GALE; UDP-glucose 4-epimerase [EC:5.1.3.2]	carbon utilization
k139_7665437	K01784	galE, GALE; UDP-glucose 4-epimerase [EC:5.1.3.2]	carbon utilization
k139_7855622	K01784	galE, GALE; UDP-glucose 4-epimerase [EC:5.1.3.2]	carbon utilization
k139_9481970	K01784	galE, GALE; UDP-glucose 4-epimerase [EC:5.1.3.2]	carbon utilization
k139_10011247	GT4	CAZy	CAZy_carbon utilization
k139_10130427	GH5,GH9	CAZy	CAZy_carbon utilization
k139_10230125	GH19	CAZy	CAZy_carbon utilization
k139_10339428	GT66	CAZy	CAZy_carbon utilization
k139_1039220	GH23	CAZy	CAZy_carbon utilization
k139_10423492	GH23	CAZy	CAZy_carbon utilization
k139_10453357	GH26	CAZy	CAZy_carbon utilization
k139_1079022	GT2,GT4	CAZy	CAZy_carbon utilization
k139_10846326	GT9	CAZy	CAZy_carbon utilization
k139_10912856	GH5,GH9	CAZy	CAZy_carbon utilization
k139_10927774	GT66	CAZy	CAZy_carbon utilization
k139_10943771	GT9	CAZy	CAZy_carbon utilization
k139_10966046	GT2,GT4	CAZy	CAZy_carbon utilization
k139_10986697	GH5,GH9	CAZy	CAZy_carbon utilization
k139_11251822	GT36	CAZy	CAZy_carbon utilization
k139_11344040	GH18	CAZy	CAZy_carbon utilization
k139_11426840	GH95	CAZy	CAZy_carbon utilization
k139_1154734	GH5,GH9	CAZy	CAZy_carbon utilization
k139_11547791	GH23	CAZy	CAZy_carbon utilization
k139_11622452	GT17	CAZy	CAZy_carbon utilization
k139_11654253	GH23	CAZy	CAZy_carbon utilization
k139_11693654	GT2	CAZy	CAZy_carbon utilization
k139_1222681	GH13	CAZy	CAZy_carbon utilization
k139_1267062	GT66	CAZy	CAZy_carbon utilization
k139_1317297	GT2,GT4	CAZy	CAZy_carbon utilization
k139_1410695	AA10,CBM73,GH26,GH5,GH9	CAZy	CAZy_carbon utilization
k139_1498	GH23	CAZy	CAZy_carbon utilization
k139_1540031	GH23	CAZy	CAZy_carbon utilization
k139_1838556	GT2,GT4	CAZy	CAZy_carbon utilization
k139_1955991	GT20	CAZy	CAZy_carbon utilization
k139_1976389	CE1	CAZy	CAZy_carbon utilization
k139_2004526	GH19	CAZy	CAZy_carbon utilization
k139_2369600	GH33	CAZy	CAZy_carbon utilization
k139_237964	CE1	CAZy	CAZy_carbon utilization
k139_2579271	GT2	CAZy	CAZy_carbon utilization
k139_27648	PL8	CAZy	CAZy_carbon utilization
k139_2788339	GT66	CAZy	CAZy_carbon utilization
k139_3064815	GH57	CAZy	CAZy_carbon utilization
k139_3132739	GT2	CAZy	CAZy_carbon utilization
k139_3222426	GH5,GH9	CAZy	CAZy_carbon utilization
k139_3301669	GH23	CAZy	CAZy_carbon utilization
k139_3400619	CE1	CAZy	CAZy_carbon utilization
k139_3416645	GT2	CAZy	CAZy_carbon utilization
k139_3493074	GT4	CAZy	CAZy_carbon utilization
k139_352677	GT2	CAZy	CAZy_carbon utilization
k139_3580508	GT2	CAZy	CAZy_carbon utilization
k139_3733083	GH20	CAZy	CAZy_carbon utilization
k139_3883978	CBM48,GH13	CAZy	CAZy_carbon utilization
k139_3890269	GH23	CAZy	CAZy_carbon utilization
k139_4121928	GT2	CAZy	CAZy_carbon utilization
k139_4215466	CBM15,GH18	CAZy	CAZy_carbon utilization
k139_4372424	GH5,GH9	CAZy	CAZy_carbon utilization
k139_4443679	GT2	CAZy	CAZy_carbon utilization
k139_4683580	GH77	CAZy	CAZy_carbon utilization
k139_4783237	GH26	CAZy	CAZy_carbon utilization
k139_4897874	GH32	CAZy	CAZy_carbon utilization
k139_490229	GT2	CAZy	CAZy_carbon utilization
k139_5007745	GT4	CAZy	CAZy_carbon utilization
k139_5094465	GH20,GH33	CAZy	CAZy_carbon utilization
k139_5263323	GH23	CAZy	CAZy_carbon utilization
k139_5423786	GH13,GH31	CAZy	CAZy_carbon utilization
k139_5439431	GT2,GT4	CAZy	CAZy_carbon utilization
k139_5658368	GT2	CAZy	CAZy_carbon utilization
k139_5687712	GH18	CAZy	CAZy_carbon utilization
k139_5791817	GT1	CAZy	CAZy_carbon utilization
k139_5844931	GT66	CAZy	CAZy_carbon utilization
k139_587303	GH5,GH9	CAZy	CAZy_carbon utilization
k139_5887767	GH23	CAZy	CAZy_carbon utilization
k139_5921208	GT2,GT4	CAZy	CAZy_carbon utilization
k139_5946477	GT2	CAZy	CAZy_carbon utilization
k139_6112823	GH20	CAZy	CAZy_carbon utilization
k139_6553979	GH23	CAZy	CAZy_carbon utilization
k139_6554582	GH23	CAZy	CAZy_carbon utilization
k139_6570852	GH13,GT4,GT5	CAZy	CAZy_carbon utilization
k139_6596372	GH5,GH9	CAZy	CAZy_carbon utilization
k139_6613659	GH23	CAZy	CAZy_carbon utilization
k139_6678178	GH23	CAZy	CAZy_carbon utilization
k139_6873219	GH23	CAZy	CAZy_carbon utilization
k139_7070544	GT2	CAZy	CAZy_carbon utilization
k139_7138657	GH23	CAZy	CAZy_carbon utilization
k139_714379	GT4	CAZy	CAZy_carbon utilization
k139_7240483	GH5,GH9	CAZy	CAZy_carbon utilization
k139_7268288	GT2,GT4	CAZy	CAZy_carbon utilization
k139_7333837	GH23	CAZy	CAZy_carbon utilization
k139_7522053	GT4	CAZy	CAZy_carbon utilization
k139_7722475	GH20	CAZy	CAZy_carbon utilization
k139_7840221	GT66	CAZy	CAZy_carbon utilization
k139_7959106	GH5,GH9	CAZy	CAZy_carbon utilization
k139_7998205	GT4	CAZy	CAZy_carbon utilization
k139_8029915	GH95	CAZy	CAZy_carbon utilization
k139_8120664	GH5,GH9	CAZy	CAZy_carbon utilization
k139_8422392	GT81	CAZy	CAZy_carbon utilization
k139_8441170	GH23	CAZy	CAZy_carbon utilization
k139_8485258	GH18	CAZy	CAZy_carbon utilization
k139_8511023	GT51	CAZy	CAZy_carbon utilization
k139_8638316	GH95	CAZy	CAZy_carbon utilization
k139_8663997	GT2,GT4	CAZy	CAZy_carbon utilization
k139_8697675	CBM15,GH18,PL8	CAZy	CAZy_carbon utilization
k139_8817595	GH3	CAZy	CAZy_carbon utilization
k139_8869445	GT2	CAZy	CAZy_carbon utilization
k139_8958906	CBM48,GH13	CAZy	CAZy_carbon utilization
k139_9157344	GT51	CAZy	CAZy_carbon utilization
k139_9372735	GH18	CAZy	CAZy_carbon utilization
k139_9411583	GT30,GT9	CAZy	CAZy_carbon utilization
k139_9465978	GH37	CAZy	CAZy_carbon utilization
k139_9619241	GH5,GH9	CAZy	CAZy_carbon utilization
k139_9684444	PL8	CAZy	CAZy_carbon utilization
k139_9773545	GH29	CAZy	CAZy_carbon utilization
k139_983944	AA10,CBM73	CAZy	CAZy_carbon utilization
k139_9870005	CE1,GH101	CAZy	CAZy_carbon utilization
k139_993278	GH31	CAZy	CAZy_carbon utilization
k139_9934248	GH31,GH97	CAZy	CAZy_carbon utilization
k139_9959788	GH19	CAZy	CAZy_carbon utilization
k139_9298018	K00860	cysC; adenylylsulfate kinase [EC:2.7.1.25]	Energy metabolism
k139_96915	K00860	cysC; adenylylsulfate kinase [EC:2.7.1.25]	Energy metabolism
k139_10480464	K01738	cysK; cysteine synthase [EC:2.5.1.47]	Energy metabolism
k139_2364054	K01738	cysK; cysteine synthase [EC:2.5.1.47]	Energy metabolism
k139_8865664	K01738	cysK; cysteine synthase [EC:2.5.1.47]	Energy metabolism
k139_1983738	K00615	E2.2.1.1, tktA, tktB; transketolase [EC:2.2.1.1]	Energy metabolism
k139_4373621	K00615	E2.2.1.1, tktA, tktB; transketolase [EC:2.2.1.1]	Energy metabolism
k139_4804140	K00615	E2.2.1.1, tktA, tktB; transketolase [EC:2.2.1.1]	Energy metabolism
k139_7625915	K21140	mec; [CysO sulfur-carrier protein]-S-L-cysteine hydrolase [EC:3.13.1.6]	Folding, sorting and degradation
k139_8111443	K21140	mec; [CysO sulfur-carrier protein]-S-L-cysteine hydrolase [EC:3.13.1.6]	Folding, sorting and degradation
k139_10469908	K03639	moaA, CNX2; GTP 3',8-cyclase [EC:4.1.99.22]	Folding, sorting and degradation
k139_6248281	K03639	moaA, CNX2; GTP 3',8-cyclase [EC:4.1.99.22]	Folding, sorting and degradation
k139_2737069	K21029	moeB; molybdopterin-synthase adenylyltransferase [EC:2.7.7.80]	Folding, sorting and degradation
k139_3605933	K21029	moeB; molybdopterin-synthase adenylyltransferase [EC:2.7.7.80]	Folding, sorting and degradation
k139_8251575	K21029	moeB; molybdopterin-synthase adenylyltransferase [EC:2.7.7.80]	Folding, sorting and degradation
k139_2737069	K03148	thiF; sulfur carrier protein ThiS adenylyltransferase [EC:2.7.7.73]	Folding, sorting and degradation
k139_8251575	K03148	thiF; sulfur carrier protein ThiS adenylyltransferase [EC:2.7.7.73]	Folding, sorting and degradation
k139_2674019	K03271	gmhA, lpcA; D-sedoheptulose 7-phosphate isomerase [EC:5.3.1.28]	Glycan biosynthesis and metabolism
k139_7092081	K03271	gmhA, lpcA; D-sedoheptulose 7-phosphate isomerase [EC:5.3.1.28]	Glycan biosynthesis and metabolism
k139_7610395	K03271	gmhA, lpcA; D-sedoheptulose 7-phosphate isomerase [EC:5.3.1.28]	Glycan biosynthesis and metabolism
k139_7740819	K03271	gmhA, lpcA; D-sedoheptulose 7-phosphate isomerase [EC:5.3.1.28]	Glycan biosynthesis and metabolism
k139_2674019	K03273	gmhB; D-glycero-D-manno-heptose 1,7-bisphosphate phosphatase [EC:3.1.3.82 3.1.3.83]	Glycan biosynthesis and metabolism
k139_5157768	K03273	gmhB; D-glycero-D-manno-heptose 1,7-bisphosphate phosphatase [EC:3.1.3.82 3.1.3.83]	Glycan biosynthesis and metabolism
k139_6589069	K03273	gmhB; D-glycero-D-manno-heptose 1,7-bisphosphate phosphatase [EC:3.1.3.82 3.1.3.83]	Glycan biosynthesis and metabolism
k139_7092081	K03273	gmhB; D-glycero-D-manno-heptose 1,7-bisphosphate phosphatase [EC:3.1.3.82 3.1.3.83]	Glycan biosynthesis and metabolism
k139_7267114	K03273	gmhB; D-glycero-D-manno-heptose 1,7-bisphosphate phosphatase [EC:3.1.3.82 3.1.3.83]	Glycan biosynthesis and metabolism
k139_7610395	K03273	gmhB; D-glycero-D-manno-heptose 1,7-bisphosphate phosphatase [EC:3.1.3.82 3.1.3.83]	Glycan biosynthesis and metabolism
k139_8216661	K03273	gmhB; D-glycero-D-manno-heptose 1,7-bisphosphate phosphatase [EC:3.1.3.82 3.1.3.83]	Glycan biosynthesis and metabolism
k139_9447702	K03273	gmhB; D-glycero-D-manno-heptose 1,7-bisphosphate phosphatase [EC:3.1.3.82 3.1.3.83]	Glycan biosynthesis and metabolism
k139_11514211	K03272	gmhC, hldE, waaE, rfaE; D-beta-D-heptose 7-phosphate kinase / D-beta-D-heptose 1-phosphate adenosyltransferase [EC:2.7.1.167 2.7.7.70]	Glycan biosynthesis and metabolism
k139_1293814	K03272	gmhC, hldE, waaE, rfaE; D-beta-D-heptose 7-phosphate kinase / D-beta-D-heptose 1-phosphate adenosyltransferase [EC:2.7.1.167 2.7.7.70]	Glycan biosynthesis and metabolism
k139_1600426	K03272	gmhC, hldE, waaE, rfaE; D-beta-D-heptose 7-phosphate kinase / D-beta-D-heptose 1-phosphate adenosyltransferase [EC:2.7.1.167 2.7.7.70]	Glycan biosynthesis and metabolism
k139_1683146	K03272	gmhC, hldE, waaE, rfaE; D-beta-D-heptose 7-phosphate kinase / D-beta-D-heptose 1-phosphate adenosyltransferase [EC:2.7.1.167 2.7.7.70]	Glycan biosynthesis and metabolism
k139_183254	K03272	gmhC, hldE, waaE, rfaE; D-beta-D-heptose 7-phosphate kinase / D-beta-D-heptose 1-phosphate adenosyltransferase [EC:2.7.1.167 2.7.7.70]	Glycan biosynthesis and metabolism
k139_389426	K03272	gmhC, hldE, waaE, rfaE; D-beta-D-heptose 7-phosphate kinase / D-beta-D-heptose 1-phosphate adenosyltransferase [EC:2.7.1.167 2.7.7.70]	Glycan biosynthesis and metabolism
k139_6760409	K03272	gmhC, hldE, waaE, rfaE; D-beta-D-heptose 7-phosphate kinase / D-beta-D-heptose 1-phosphate adenosyltransferase [EC:2.7.1.167 2.7.7.70]	Glycan biosynthesis and metabolism
k139_7069590	K03272	gmhC, hldE, waaE, rfaE; D-beta-D-heptose 7-phosphate kinase / D-beta-D-heptose 1-phosphate adenosyltransferase [EC:2.7.1.167 2.7.7.70]	Glycan biosynthesis and metabolism
k139_8134161	K03272	gmhC, hldE, waaE, rfaE; D-beta-D-heptose 7-phosphate kinase / D-beta-D-heptose 1-phosphate adenosyltransferase [EC:2.7.1.167 2.7.7.70]	Glycan biosynthesis and metabolism
k139_8353539	K03272	gmhC, hldE, waaE, rfaE; D-beta-D-heptose 7-phosphate kinase / D-beta-D-heptose 1-phosphate adenosyltransferase [EC:2.7.1.167 2.7.7.70]	Glycan biosynthesis and metabolism
k139_843646	K03272	gmhC, hldE, waaE, rfaE; D-beta-D-heptose 7-phosphate kinase / D-beta-D-heptose 1-phosphate adenosyltransferase [EC:2.7.1.167 2.7.7.70]	Glycan biosynthesis and metabolism
k139_8775825	K03272	gmhC, hldE, waaE, rfaE; D-beta-D-heptose 7-phosphate kinase / D-beta-D-heptose 1-phosphate adenosyltransferase [EC:2.7.1.167 2.7.7.70]	Glycan biosynthesis and metabolism
k139_8968554	K03272	gmhC, hldE, waaE, rfaE; D-beta-D-heptose 7-phosphate kinase / D-beta-D-heptose 1-phosphate adenosyltransferase [EC:2.7.1.167 2.7.7.70]	Glycan biosynthesis and metabolism
k139_9180833	K03272	gmhC, hldE, waaE, rfaE; D-beta-D-heptose 7-phosphate kinase / D-beta-D-heptose 1-phosphate adenosyltransferase [EC:2.7.1.167 2.7.7.70]	Glycan biosynthesis and metabolism
k139_1426454	K03274	gmhD, rfaD; ADP-L-glycero-D-manno-heptose 6-epimerase [EC:5.1.3.20]	Glycan biosynthesis and metabolism
k139_10416687	K01627	kdsA; 2-dehydro-3-deoxyphosphooctonate aldolase (KDO 8-P synthase) [EC:2.5.1.55]	Glycan biosynthesis and metabolism
k139_11097302	K01627	kdsA; 2-dehydro-3-deoxyphosphooctonate aldolase (KDO 8-P synthase) [EC:2.5.1.55]	Glycan biosynthesis and metabolism
k139_193890	K01627	kdsA; 2-dehydro-3-deoxyphosphooctonate aldolase (KDO 8-P synthase) [EC:2.5.1.55]	Glycan biosynthesis and metabolism
k139_42197	K01627	kdsA; 2-dehydro-3-deoxyphosphooctonate aldolase (KDO 8-P synthase) [EC:2.5.1.55]	Glycan biosynthesis and metabolism
k139_4273729	K01627	kdsA; 2-dehydro-3-deoxyphosphooctonate aldolase (KDO 8-P synthase) [EC:2.5.1.55]	Glycan biosynthesis and metabolism
k139_4608180	K01627	kdsA; 2-dehydro-3-deoxyphosphooctonate aldolase (KDO 8-P synthase) [EC:2.5.1.55]	Glycan biosynthesis and metabolism
k139_4730988	K01627	kdsA; 2-dehydro-3-deoxyphosphooctonate aldolase (KDO 8-P synthase) [EC:2.5.1.55]	Glycan biosynthesis and metabolism
k139_6642787	K01627	kdsA; 2-dehydro-3-deoxyphosphooctonate aldolase (KDO 8-P synthase) [EC:2.5.1.55]	Glycan biosynthesis and metabolism
k139_9416714	K01627	kdsA; 2-dehydro-3-deoxyphosphooctonate aldolase (KDO 8-P synthase) [EC:2.5.1.55]	Glycan biosynthesis and metabolism
k139_9293068	K00677	lpxA; UDP-N-acetylglucosamine acyltransferase [EC:2.3.1.129]	Glycan biosynthesis and metabolism
k139_878741	K02536	lpxD; UDP-3-O-[3-hydroxymyristoyl] glucosamine N-acyltransferase [EC:2.3.1.191]	Glycan biosynthesis and metabolism
k139_8312973	K03269	lpxH; UDP-2,3-diacylglucosamine hydrolase [EC:3.6.1.54]	Glycan biosynthesis and metabolism
k139_11514211	K21344	rfaE1; D-glycero-beta-D-manno-heptose-7-phosphate kinase [EC:2.7.1.167]	Glycan biosynthesis and metabolism
k139_6760409	K21344	rfaE1; D-glycero-beta-D-manno-heptose-7-phosphate kinase [EC:2.7.1.167]	Glycan biosynthesis and metabolism
k139_843646	K21344	rfaE1; D-glycero-beta-D-manno-heptose-7-phosphate kinase [EC:2.7.1.167]	Glycan biosynthesis and metabolism
k139_8775825	K21344	rfaE1; D-glycero-beta-D-manno-heptose-7-phosphate kinase [EC:2.7.1.167]	Glycan biosynthesis and metabolism
k139_11193482	K00647	fabB; 3-oxoacyl-[acyl-carrier-protein] synthase I [EC:2.3.1.41]	Lipid metabolism
k139_11504147	K00647	fabB; 3-oxoacyl-[acyl-carrier-protein] synthase I [EC:2.3.1.41]	Lipid metabolism
k139_2662372	K00647	fabB; 3-oxoacyl-[acyl-carrier-protein] synthase I [EC:2.3.1.41]	Lipid metabolism
k139_879978	K00647	fabB; 3-oxoacyl-[acyl-carrier-protein] synthase I [EC:2.3.1.41]	Lipid metabolism
k139_8951029	K00647	fabB; 3-oxoacyl-[acyl-carrier-protein] synthase I [EC:2.3.1.41]	Lipid metabolism
k139_9870411	K00059	fabG, OAR1; 3-oxoacyl-[acyl-carrier protein] reductase [EC:1.1.1.100]	Lipid metabolism
k139_4918200	K06118	SQD1, sqdB; UDP-sulfoquinovose synthase [EC:3.13.1.1]	Lipid metabolism
k139_10004016	K01737	queD, ptpS, PTS; 6-pyruvoyltetrahydropterin/6-carboxytetrahydropterin synthase [EC:4.2.3.12 4.1.2.50]	Metabolism of cofactors and vitamins
k139_3909689	K22226	ahbC; Fe-coproporphyrin III synthase	Metabolism of cofactors and vitamins
k139_1814166	K04034	bchE; anaerobic magnesium-protoporphyrin IX monomethyl ester cyclase [EC:1.21.98.3]	Metabolism of cofactors and vitamins
k139_5457111	K00287	DHFR, folA; dihydrofolate reductase [EC:1.5.1.3]	Metabolism of cofactors and vitamins
k139_1989210	K00954	E2.7.7.3A, coaD, kdtB; pantetheine-phosphate adenylyltransferase [EC:2.7.7.3]	Metabolism of cofactors and vitamins
k139_11209088	K01077	E3.1.3.1, phoA, phoB; alkaline phosphatase [EC:3.1.3.1]	Metabolism of cofactors and vitamins
k139_7054409	K01077	E3.1.3.1, phoA, phoB; alkaline phosphatase [EC:3.1.3.1]	Metabolism of cofactors and vitamins
k139_7687546	K01077	E3.1.3.1, phoA, phoB; alkaline phosphatase [EC:3.1.3.1]	Metabolism of cofactors and vitamins
k139_3946391	K09007	folE2; GTP cyclohydrolase IB [EC:3.5.4.16]	Metabolism of cofactors and vitamins
k139_10368248	K01495	GCH1, folE; GTP cyclohydrolase IA [EC:3.5.4.16]	Metabolism of cofactors and vitamins
k139_10915341	K01495	GCH1, folE; GTP cyclohydrolase IA [EC:3.5.4.16]	Metabolism of cofactors and vitamins
k139_1911717	K01495	GCH1, folE; GTP cyclohydrolase IA [EC:3.5.4.16]	Metabolism of cofactors and vitamins
k139_38247	K01495	GCH1, folE; GTP cyclohydrolase IA [EC:3.5.4.16]	Metabolism of cofactors and vitamins
k139_3870677	K01495	GCH1, folE; GTP cyclohydrolase IA [EC:3.5.4.16]	Metabolism of cofactors and vitamins
k139_3946391	K01495	GCH1, folE; GTP cyclohydrolase IA [EC:3.5.4.16]	Metabolism of cofactors and vitamins
k139_4222309	K01495	GCH1, folE; GTP cyclohydrolase IA [EC:3.5.4.16]	Metabolism of cofactors and vitamins
k139_6353146	K01495	GCH1, folE; GTP cyclohydrolase IA [EC:3.5.4.16]	Metabolism of cofactors and vitamins
k139_7113192	K01495	GCH1, folE; GTP cyclohydrolase IA [EC:3.5.4.16]	Metabolism of cofactors and vitamins
k139_8838372	K01495	GCH1, folE; GTP cyclohydrolase IA [EC:3.5.4.16]	Metabolism of cofactors and vitamins
k139_9786442	K13522	K13522, nadM; bifunctional NMN adenylyltransferase/nudix hydrolase [EC:2.7.7.1 3.6.1.-]	Metabolism of cofactors and vitamins
k139_2686245	K01916	nadE; NAD+ synthase [EC:6.3.1.5]	Metabolism of cofactors and vitamins
k139_9152102	K01916	nadE; NAD+ synthase [EC:6.3.1.5]	Metabolism of cofactors and vitamins
k139_9786442	K00952	nadM; nicotinamide-nucleotide adenylyltransferase [EC:2.7.7.1]	Metabolism of cofactors and vitamins
k139_1768261	K03462	NAMPT; nicotinamide phosphoribosyltransferase [EC:2.4.2.12]	Metabolism of cofactors and vitamins
k139_2720491	K08281	pncA; nicotinamidase/pyrazinamidase [EC:3.5.1.19 3.5.1.-]	Metabolism of cofactors and vitamins
k139_3968354	K08281	pncA; nicotinamidase/pyrazinamidase [EC:3.5.1.19 3.5.1.-]	Metabolism of cofactors and vitamins
k139_601963	K08281	pncA; nicotinamidase/pyrazinamidase [EC:3.5.1.19 3.5.1.-]	Metabolism of cofactors and vitamins
k139_8158363	K08281	pncA; nicotinamidase/pyrazinamidase [EC:3.5.1.19 3.5.1.-]	Metabolism of cofactors and vitamins
k139_9857201	K00763	pncB, NAPRT1; nicotinate phosphoribosyltransferase [EC:6.3.4.21]	Metabolism of cofactors and vitamins
k139_10191517	K00858	ppnK, NADK; NAD+ kinase [EC:2.7.1.23]	Metabolism of cofactors and vitamins
k139_4678069	K00858	ppnK, NADK; NAD+ kinase [EC:2.7.1.23]	Metabolism of cofactors and vitamins
k139_10570698	K06920	queC; 7-cyano-7-deazaguanine synthase [EC:6.3.4.20]	Metabolism of cofactors and vitamins
k139_2412175	K06920	queC; 7-cyano-7-deazaguanine synthase [EC:6.3.4.20]	Metabolism of cofactors and vitamins
k139_6061475	K06920	queC; 7-cyano-7-deazaguanine synthase [EC:6.3.4.20]	Metabolism of cofactors and vitamins
k139_8853070	K06920	queC; 7-cyano-7-deazaguanine synthase [EC:6.3.4.20]	Metabolism of cofactors and vitamins
k139_5094894	K01737	queD, ptpS, PTS; 6-pyruvoyltetrahydropterin/6-carboxytetrahydropterin synthase [EC:4.2.3.12 4.1.2.50]	Metabolism of cofactors and vitamins
k139_9190666	K01737	queD, ptpS, PTS; 6-pyruvoyltetrahydropterin/6-carboxytetrahydropterin synthase [EC:4.2.3.12 4.1.2.50]	Metabolism of cofactors and vitamins
k139_10186281	K10026	queE; 7-carboxy-7-deazaguanine synthase [EC:4.3.99.3]	Metabolism of cofactors and vitamins
k139_11213735	K10026	queE; 7-carboxy-7-deazaguanine synthase [EC:4.3.99.3]	Metabolism of cofactors and vitamins
k139_3318889	K10026	queE; 7-carboxy-7-deazaguanine synthase [EC:4.3.99.3]	Metabolism of cofactors and vitamins
k139_4176240	K10026	queE; 7-carboxy-7-deazaguanine synthase [EC:4.3.99.3]	Metabolism of cofactors and vitamins
k139_482550	K10026	queE; 7-carboxy-7-deazaguanine synthase [EC:4.3.99.3]	Metabolism of cofactors and vitamins
k139_5414062	K10026	queE; 7-carboxy-7-deazaguanine synthase [EC:4.3.99.3]	Metabolism of cofactors and vitamins
k139_7788195	K10026	queE; 7-carboxy-7-deazaguanine synthase [EC:4.3.99.3]	Metabolism of cofactors and vitamins
k139_8674715	K10026	queE; 7-carboxy-7-deazaguanine synthase [EC:4.3.99.3]	Metabolism of cofactors and vitamins
k139_8680243	K10026	queE; 7-carboxy-7-deazaguanine synthase [EC:4.3.99.3]	Metabolism of cofactors and vitamins
k139_9577508	K10026	queE; 7-carboxy-7-deazaguanine synthase [EC:4.3.99.3]	Metabolism of cofactors and vitamins
k139_10091533	K09457	queF; 7-cyano-7-deazaguanine reductase [EC:1.7.1.13]	Metabolism of cofactors and vitamins
k139_1060269	K09457	queF; 7-cyano-7-deazaguanine reductase [EC:1.7.1.13]	Metabolism of cofactors and vitamins
k139_11138665	K09457	queF; 7-cyano-7-deazaguanine reductase [EC:1.7.1.13]	Metabolism of cofactors and vitamins
k139_1608926	K09457	queF; 7-cyano-7-deazaguanine reductase [EC:1.7.1.13]	Metabolism of cofactors and vitamins
k139_2199902	K09457	queF; 7-cyano-7-deazaguanine reductase [EC:1.7.1.13]	Metabolism of cofactors and vitamins
k139_3186659	K09457	queF; 7-cyano-7-deazaguanine reductase [EC:1.7.1.13]	Metabolism of cofactors and vitamins
k139_2040119	K22316	rhnA-cobC; ribonuclease H / adenosylcobalamin/alpha-ribazole phosphatase [EC:3.1.26.4 3.1.3.73]	Metabolism of cofactors and vitamins
k139_348993	K22316	rhnA-cobC; ribonuclease H / adenosylcobalamin/alpha-ribazole phosphatase [EC:3.1.26.4 3.1.3.73]	Metabolism of cofactors and vitamins
k139_10315418	K03183	ubiE; demethylmenaquinone methyltransferase / 2-methoxy-6-polyprenyl-1,4-benzoquinol methylase [EC:2.1.1.163 2.1.1.201]	Metabolism of cofactors and vitamins
k139_3406930	K00568	ubiG; 2-polyprenyl-6-hydroxyphenyl methylase / 3-demethylubiquinone-9 3-methyltransferase [EC:2.1.1.222 2.1.1.64]	Metabolism of cofactors and vitamins
k139_4852349	K00568	ubiG; 2-polyprenyl-6-hydroxyphenyl methylase / 3-demethylubiquinone-9 3-methyltransferase [EC:2.1.1.222 2.1.1.64]	Metabolism of cofactors and vitamins
k139_6799909	K00568	ubiG; 2-polyprenyl-6-hydroxyphenyl methylase / 3-demethylubiquinone-9 3-methyltransferase [EC:2.1.1.222 2.1.1.64]	Metabolism of cofactors and vitamins
k139_3914329	K00797	speE, SRM, SPE3; spermidine synthase [EC:2.5.1.16]	Metabolism of other amino acids
k139_5703527	K00797	speE, SRM, SPE3; spermidine synthase [EC:2.5.1.16]	Metabolism of other amino acids
k139_9400308	K00797	speE, SRM, SPE3; spermidine synthase [EC:2.5.1.16]	Metabolism of other amino acids
k139_10055246	K01710	rfbB, rmlB, rffG; dTDP-glucose 4,6-dehydratase [EC:4.2.1.46]	Metabolism of terpenoids and polyketides
k139_1511567	K01710	rfbB, rmlB, rffG; dTDP-glucose 4,6-dehydratase [EC:4.2.1.46]	Metabolism of terpenoids and polyketides
k139_1662074	K01710	rfbB, rmlB, rffG; dTDP-glucose 4,6-dehydratase [EC:4.2.1.46]	Metabolism of terpenoids and polyketides
k139_1963997	K01710	rfbB, rmlB, rffG; dTDP-glucose 4,6-dehydratase [EC:4.2.1.46]	Metabolism of terpenoids and polyketides
k139_3734389	K01710	rfbB, rmlB, rffG; dTDP-glucose 4,6-dehydratase [EC:4.2.1.46]	Metabolism of terpenoids and polyketides
k139_4052891	K01710	rfbB, rmlB, rffG; dTDP-glucose 4,6-dehydratase [EC:4.2.1.46]	Metabolism of terpenoids and polyketides
k139_4841517	K01710	rfbB, rmlB, rffG; dTDP-glucose 4,6-dehydratase [EC:4.2.1.46]	Metabolism of terpenoids and polyketides
k139_5218022	K01710	rfbB, rmlB, rffG; dTDP-glucose 4,6-dehydratase [EC:4.2.1.46]	Metabolism of terpenoids and polyketides
k139_5934992	K01710	rfbB, rmlB, rffG; dTDP-glucose 4,6-dehydratase [EC:4.2.1.46]	Metabolism of terpenoids and polyketides
k139_6174403	K01710	rfbB, rmlB, rffG; dTDP-glucose 4,6-dehydratase [EC:4.2.1.46]	Metabolism of terpenoids and polyketides
k139_6700759	K01710	rfbB, rmlB, rffG; dTDP-glucose 4,6-dehydratase [EC:4.2.1.46]	Metabolism of terpenoids and polyketides
k139_7536082	K01710	rfbB, rmlB, rffG; dTDP-glucose 4,6-dehydratase [EC:4.2.1.46]	Metabolism of terpenoids and polyketides
k139_7849897	K01710	rfbB, rmlB, rffG; dTDP-glucose 4,6-dehydratase [EC:4.2.1.46]	Metabolism of terpenoids and polyketides
k139_8446791	K01710	rfbB, rmlB, rffG; dTDP-glucose 4,6-dehydratase [EC:4.2.1.46]	Metabolism of terpenoids and polyketides
k139_8593761	K01710	rfbB, rmlB, rffG; dTDP-glucose 4,6-dehydratase [EC:4.2.1.46]	Metabolism of terpenoids and polyketides
k139_9638557	K01710	rfbB, rmlB, rffG; dTDP-glucose 4,6-dehydratase [EC:4.2.1.46]	Metabolism of terpenoids and polyketides
k139_9796407	K01710	rfbB, rmlB, rffG; dTDP-glucose 4,6-dehydratase [EC:4.2.1.46]	Metabolism of terpenoids and polyketides
k139_3121317	K01790	rfbC, rmlC; dTDP-4-dehydrorhamnose 3,5-epimerase [EC:5.1.3.13]	Metabolism of terpenoids and polyketides
k139_9620386	K01790	rfbC, rmlC; dTDP-4-dehydrorhamnose 3,5-epimerase [EC:5.1.3.13]	Metabolism of terpenoids and polyketides
k139_7251830	K00067	rfbD, rmlD; dTDP-4-dehydrorhamnose reductase [EC:1.1.1.133]	Metabolism of terpenoids and polyketides
k139_7392433	K00067	rfbD, rmlD; dTDP-4-dehydrorhamnose reductase [EC:1.1.1.133]	Metabolism of terpenoids and polyketides
k139_6980539	K01885	EARS, gltX; glutamyl-tRNA synthetase [EC:6.1.1.17]	MISC
k139_7207512	K01885	EARS, gltX; glutamyl-tRNA synthetase [EC:6.1.1.17]	MISC
k139_7677545	K01885	EARS, gltX; glutamyl-tRNA synthetase [EC:6.1.1.17]	MISC
k139_10976208	K01845	hemL; glutamate-1-semialdehyde 2,1-aminomutase [EC:5.4.3.8]	MISC
k139_11031516	K01845	hemL; glutamate-1-semialdehyde 2,1-aminomutase [EC:5.4.3.8]	MISC
k139_9607159	K01845	hemL; glutamate-1-semialdehyde 2,1-aminomutase [EC:5.4.3.8]	MISC
k139_8455907	K01945	purD; phosphoribosylamine---glycine ligase [EC:6.3.4.13]	Nucleotide metabolism
k139_8798147	K01945	purD; phosphoribosylamine---glycine ligase [EC:6.3.4.13]	Nucleotide metabolism
k139_10839658	K00602	purH; phosphoribosylaminoimidazolecarboxamide formyltransferase / IMP cyclohydrolase [EC:2.1.2.3 3.5.4.10]	Nucleotide metabolism
k139_6963288	K00602	purH; phosphoribosylaminoimidazolecarboxamide formyltransferase / IMP cyclohydrolase [EC:2.1.2.3 3.5.4.10]	Nucleotide metabolism
k139_7989948	K17828	pyrDI; dihydroorotate dehydrogenase (NAD+) catalytic subunit [EC:1.3.1.14]	Nucleotide metabolism
k139_4686685	K01591	pyrF; orotidine-5'-phosphate decarboxylase [EC:4.1.1.23]	Nucleotide metabolism
k139_5578640	K01591	pyrF; orotidine-5'-phosphate decarboxylase [EC:4.1.1.23]	Nucleotide metabolism
k139_1828403	K02026	ABC.MS.P1; multiple sugar transport system permease protein	Transporters
k139_10841524	K02035	ABC.PE.S; peptide/nickel transport system substrate-binding protein	Transporters
k139_10886591	K02035	ABC.PE.S; peptide/nickel transport system substrate-binding protein	Transporters
k139_1394142	K02035	ABC.PE.S; peptide/nickel transport system substrate-binding protein	Transporters
k139_179601	K02035	ABC.PE.S; peptide/nickel transport system substrate-binding protein	Transporters
k139_3592457	K02035	ABC.PE.S; peptide/nickel transport system substrate-binding protein	Transporters
k139_4210137	K02035	ABC.PE.S; peptide/nickel transport system substrate-binding protein	Transporters
k139_4352987	K02035	ABC.PE.S; peptide/nickel transport system substrate-binding protein	Transporters
k139_7877024	K02035	ABC.PE.S; peptide/nickel transport system substrate-binding protein	Transporters
k139_5256191	K01999	livK; branched-chain amino acid transport system substrate-binding protein	Transporters
k139_5377701	K01999	livK; branched-chain amino acid transport system substrate-binding protein	Transporters
k139_6169197	K01999	livK; branched-chain amino acid transport system substrate-binding protein	Transporters
k139_7396894	K01999	livK; branched-chain amino acid transport system substrate-binding protein	Transporters
k139_8942712	K01999	livK; branched-chain amino acid transport system substrate-binding protein	Transporters
k139_2307683	K01951	guaA, GMPS; GMP synthase (glutamine-hydrolysing) [EC:6.3.5.2]	Xenobiotics biodegradation and metabolism
